# Supplementary material for: Distributions of extinction times from fossil ages and tree topologies: the example of mid-Permian synapsid extinctions
Source: PeerJ. 2021 Dec 9;9:e12577. doi: 10.7717/peerj.12577 (PMC8667717; doi:10.7717/peerj.12577)
Supplement: Supplemental Information 1 — Archive of the github repository [file peerj-09-12577-s001.zip]

Archive with 80 entries (75 files):
- DateFBD-master/
- DateFBD-master/README.md
- DateFBD-master/User_Manual_rfbd.pdf
- DateFBD-master/data/
- DateFBD-master/data/Extinction/
- DateFBD-master/data/Extinction/Didier & Laurin 2021 pruned matrix v5 PAUP dist.nex
- DateFBD-master/data/Extinction/Edaphosauridae
- DateFBD-master/data/Extinction/FossilAges.csv
- DateFBD-master/data/Extinction/Ophiacodontidae
- DateFBD-master/data/Extinction/Sphenacodontidae
- DateFBD-master/data/Extinction/TreeEupely100.phy
- DateFBD-master/data/Speciation/
- DateFBD-master/data/Speciation/Amniota.txt
- DateFBD-master/data/Speciation/Clade_Dimetrodon.txt
- DateFBD-master/data/Speciation/Cotylosauria constraint 2019-12-6.nex
- DateFBD-master/data/Speciation/CotylosauriaAges.csv
- DateFBD-master/data/Speciation/CotylosauriaTree.phy
- DateFBD-master/data/Speciation/Didier & Laurin SOM 3 Geological ages.xlsx
- DateFBD-master/data/Speciation/Didier & Laurin SOM 4 Biblio.docx
- DateFBD-master/data/Speciation/Dimetrodon.phy
- DateFBD-master/rfbd_0.1.tar.gz
- DateFBD-master/src/
- DateFBD-master/src/ComputeDiagnosticMCMC.c
- DateFBD-master/src/ComputeExtinctionComparison.c
- DateFBD-master/src/ComputeExtinctionDistribution.c
- DateFBD-master/src/ComputeExtinctionDistributionSingleTree.c
- DateFBD-master/src/ComputeExtinctionUpperBound.c
- DateFBD-master/src/ComputeSpeciationDistribution.c
- DateFBD-master/src/ComputeSpeciationDistributionSingleTree.c
- DateFBD-master/src/Distribution.c
- DateFBD-master/src/Distribution.h
- DateFBD-master/src/DrawDensity.c
- DateFBD-master/src/DrawDensity.h
- DateFBD-master/src/DrawFossil.c
- DateFBD-master/src/DrawFossil.h
- DateFBD-master/src/DrawFossilInt.c
- DateFBD-master/src/DrawFossilInt.h
- DateFBD-master/src/DrawFossilTree.c
- DateFBD-master/src/DrawTimePosition.c
- DateFBD-master/src/DrawTimePosition.h
- DateFBD-master/src/DrawTreeCairo.c
- DateFBD-master/src/DrawTreeCairo.h
- DateFBD-master/src/DrawTreeFossil.c
- DateFBD-master/src/DrawTreeGeneric.c
- DateFBD-master/src/DrawTreeGeneric.h
- DateFBD-master/src/DrawTreePSTricks.c
- DateFBD-master/src/DrawTreePSTricks.h
- DateFBD-master/src/DrawTreeTikz.c
- DateFBD-master/src/DrawTreeTikz.h
- DateFBD-master/src/EstimateRates.c
- DateFBD-master/src/ExtinctionCI.c
- DateFBD-master/src/ExtinctionCI.h
- DateFBD-master/src/Fossil.c
- DateFBD-master/src/Fossil.h
- DateFBD-master/src/FossilInt.c
- DateFBD-master/src/FossilInt.h
- DateFBD-master/src/MCMCImportanceSampling.c
- DateFBD-master/src/MCMCImportanceSampling.h
- DateFBD-master/src/Makefile
- DateFBD-master/src/Makefile.d
- DateFBD-master/src/MinimizeNLOpt.c
- DateFBD-master/src/MinimizeNLOpt.h
- DateFBD-master/src/Model.c
- DateFBD-master/src/Model.h
- DateFBD-master/src/MyR.c
- DateFBD-master/src/MyR.h
- DateFBD-master/src/README
- DateFBD-master/src/SampleTreeFossil.c
- DateFBD-master/src/SimulFossil.c
- DateFBD-master/src/SimulFossil.h
- DateFBD-master/src/SimulTree.c
- DateFBD-master/src/SimulTree.h
- DateFBD-master/src/Tree.c
- DateFBD-master/src/Tree.h
- DateFBD-master/src/TreeExtras.c
- DateFBD-master/src/TreeExtras.h
- DateFBD-master/src/Uncertainty.c
- DateFBD-master/src/Uncertainty.h
- DateFBD-master/src/Utils.c
- DateFBD-master/src/Utils.h
