# Supplementary material for: Distributions of extinction times from fossil ages and tree topologies: the example of mid-Permian synapsid extinctions
Source: PeerJ. 2021 Dec 9;9:e12577. doi: 10.7717/peerj.12577 (PMC8667717; doi:10.7717/peerj.12577)
Supplement: Supplemental Information 1 — Archive of the github repository [file peerj-09-12577-s001.zip › DateFBD-master/README.md]

# DateFBD
Divergence and extinction time distribution from fossil ages and topologies

Software includes
 - 'dspe'
	computes the divergence time distibution associated to a given clade from a set of possible trees, the fossil stratigraphic intervals and provides coda files for MCMC convergence diagnostics
 - 'tspe'
	computes the divergence time distribution associated to a given set of nodes of a single tree and the fossil stratigraphic intervals
 - 'dext'
	computes the extinction time distibutions associated to a given set of clades from a set of possible trees, the fossil stratigraphic intervals and provides coda files for MCMC convergence diagnostics
 - 'text'
	computes the extinction time distribution associated to all the terminal nodes of a single tree with the fossil stratigraphic intervals
 - 'qext'
	computes the quantile at a given order, of extinction time distibution associated to a given set of clades from a set of possible trees, the fossil stratigraphic intervals and provides coda files for MCMC convergence diagnostics
 - 'cext'
	computes the probability that a set of extinct taxa goes extinct before another one from a set of possible trees, the fossil stratigraphic intervals and provides coda files for MCMC convergence diagnostics
 - 'diag'
	same input as 'dspe', provides coda files for MCMC convergence diagnostics
 - 'esti'
	estimates (by maximum likelihood) the speciation, extinction and fossilization rates from a set of possible trees, the fossil stratigraphic intervals
 - 'draw'
	draws a single tree with the fossil stratigraphic intervals
 - 'samp'
	sample observable trees under the FBD model 
 - R package 'rfbd'
	implements 'dspe', 'dext', 'qext', 'cext' and 'diag' in the R environment (some features of the standalone software such as the multithreading are not available yet)

type

	> make all
	in a console opened on the src directory for compiling standalone software.
	
type

	> install.packages("<path to>/rfbd_0.0.tar.gz", repos = NULL, type = "source")

	> library(rfbd)
	in a R console for loading the R package (where <path to> is the path to the file 'rfbd_0.0.tar.gz')

Directory "src" contains the C sources of the standalone software

Archive file "rfbd_0.1.tar.gz" contains the R package 'rfdb', including source files and manual

Directory "data" contains two subdirectories:
 - 'Speciation'
   contains the dataset studied in "Exact distribution of divergence times from fossil ages and topologies":
    - 'CotylosauriaTree.phy'
      contains 100 equiparsimonious trees of Cotylosauria
	- 'CotylosauriaAges.csv'
	   contains the fossil ages
    - 'Optimisation_Parameters'
       are the parameters of the numerical optimisation used for determining the speciation, extinction and fossilization rates
 - 'Extinction'
    contains the dataset studied in "Distributions of extinction times from fossil ages and tree topologies: the example of some mid-Permian synapsid extinctions":
      - 'TreeEupely100.phy' contains 100 equiparsimonious trees of Eupelicosauria
      - 'FossilAges.csv' contains the fossil ages
      - 'Edaphosauridae', 'Ophiacodontidae' and 'Sphenacodontidae' contain the so-called clades


A complete description of the options of the programs is given below.

------------
 dspe 
------------

--------------------------
REQUIREMENT

	'dspe' requires the gsl and pthread libraries.

--------------------------
COMPILING

	Just type
	> make dspe
	in a console opened on the directory containing the source files to build the binary.

--------------------------
DESCRIPTION

	'dspe' computes the divergence time distibution associated to a given clade from a set of possible trees, the fossil ages, and the diversification rates


--------------------------
--------------------------
MANUAL
--------------------------
--------------------------


--------------------------

NAME
	dspe - computes the divergence time distibution associated to a given clade from a set of possible trees, the fossil stratigraphic intervals and provides coda files for MCMC convergence diagnostics
	
SYNOPSIS
	dspe [OPTIONS] <input List Clade> <input Tree File> <input Fossil File> [output File]

DESCRIPTION
	Compute the distribution of the divergence time associated to the clade corresponding to the list of tips given in <input List Clade> by sampling into the trees contained in <input Tree File> (in Newick format) into the fossil ranges provided in <input Fossil File> (in csv format) and output the distribution as a .csv table <output File>.csv and two files <output File>.out and <output File>.ind which can be read by the R package coda for MCMC diagnostics

	Options are
	-z <input Tree File>
		output the tree in text debug format in the console and exit 
	-o <origin bound inf> [origin bound sup]
		set the origin range; if origin bound sup is not given it is set to the most ancient fossil age
	-w <speciation rate width> <extinction rate width> <fossilization rate width>
		set the width of the sliding windows used for samplint the speciation, extinction and fossilization rates during the MCMC
	-i <speciation rate upper bound> <extinction rate  upper bound> <fossilization rate upper bound>
		set the upper bounds of the interval in which the speciation, extinction and fossilization rates are uniformly drawn at the beginning of the MCMC (lower bounds are all 0)
	-b <number>
		set the number of iterations for the burning stage
	-g <number>
		set the thinning parameter (only one iteration in <number> is considered)  
	-f <proportion>
		set the proportion of moves in the rates in the MCMC proposal (other moves are drawn uniformly amont the fossil ages)
	-a <speciation proportion> <extinction proportion>
		set the relation proportion of moves in the speciation and the extinction rates (thus in the fossilization rate)
	-s <number>
		set the number of samples required
	-r <number>
		set the random seed
	-d
		return the distribution (otherwise the density is returned by default)
	-u <value>
		set the step discretizing the time distribution to <value>
	-t <number>
		set the number of thread running in parallell
	-h
		display help

EXAMPLE

./dspe -o -400 -s 2000 -u 0.1 -b 10000 -g 300 -r 5555 -f 0.25 -a 0.33 0.33 -w 0.1 0.1 0.01 -i 5. 5. 5. -t 40 Amniota.txt CotylosauriaTree.phy CotylosauriaAges.csv amniota2000_400


--------------------------

-------
 tspe 
-------

--------------------------
REQUIREMENT

	'tspe' requires the gsl, pthread and cairo libraries.

--------------------------
COMPILING

	Just type
	> make tspe
	in a console opened on the directory containing the source files to build the binary.

--------------------------
DESCRIPTION

	'tspe' computes the divergence time distributions associated to a given set of nodes from a single tree, the fossil ages, and the diversification rates and draw a tree figure


--------------------------
--------------------------
MANUAL
--------------------------
--------------------------


--------------------------

NAME
	tspe - Computation of the divergence time distributions associated to a given set of nodes from a single tree, the fossil ages, and the diversification rates and draw a tree figure
SYNOPSIS
	tspe [OPTIONS] <input Tree File> <input Fossil File> [output File]

DESCRIPTION
	Compute the divergence time distributions associated to a given set of nodes from the tree of <input Tree File>, the fossil ages of <input Fossil File>, and the diversification rates and draw a tree figure

	Options are
	-z <input Tree File>
		output the tree in text debug format in the console and exit 
	-o <origin bound inf> [origin bound sup]
		set the origin range; if origin bound sup is not given it is set to the most ancient fossil age
	-w <speciation rate width> <extinction rate width> <fossilization rate width>
		set the width of the sliding windows used for samplint the speciation, extinction and fossilization rates during the MCMC
	-i <speciation rate upper bound> <extinction rate  upper bound> <fossilization rate upper bound>
		set the upper bounds of the interval in which the speciation, extinction and fossilization rates are uniformly drawn at the beginning of the MCMC (lower bounds are all 0)
	-b <number>
		set the number of iterations for the burning stage
	-g <number>
		set the thinning parameter (only one iteration in <number> is considered)  
	-f <proportion>
		set the proportion of moves in the rates in the MCMC proposal (other moves are drawn uniformly amont the fossil ages)
	-a <speciation proportion> <extinction proportion>
		set the relation proportion of moves in the speciation and the extinction rates (thus in the fossilization rate)
	-s <number>
		set the number of samples required
	-d
		return the distribution (otherwise the density is returned by default)
	-u <value>
		set the step discretizing the time distribution to <value>
	-n <number>
		compute the divergence distribution associated to node <number>; option can be used several times; if it is not used all the divergence times are computed; the number of each node can be found by using the option -z or the prgram 'draw' with option -d
	-x <number>
		set the graphic format of the output (option is required if one wants a graphic output)
			-f 1 -> pdf
			-f 2 -> postscript
			-f 3 -> png
			-f 4 -> svg
			-f 5 -> LaTeX (psTricks)
			-f 6 -> LaTeX (TikZ)
	-h
		display help

EXAMPLE

./tspe -o -400 -s 2000 -b 10000 -g 300 -f 0.25 -a 0.33 0.33 -w 0.1 0.1 0.01 -i 5. 5. 5. -t 40 -x 6 -n 0 -n 1 -n 2  -n 5 -n 7 -n 24 -n 25 -n 26 -n 27 -n 32 -n 67 -n 68 -n 103 -n 104 -n 129 -n 130 -n 147 -n 202 -n 203 -n 204 -n 208 -n 209 -n 236 -n 237 -n 276 CotylosauriaTree.phy CotylosauriaAges.csv distribution

--------------------------

------------
 dext 
------------

--------------------------
REQUIREMENT

	'dext' requires the gsl and pthread libraries.

--------------------------
COMPILING

	Just type
	> make dext
	in a console opened on the directory containing the source files to build the binary.

--------------------------
DESCRIPTION

	'dext' computes the extinction time distibution associated to given sets of clades from a set of possible trees, the fossil ages


--------------------------
--------------------------
MANUAL
--------------------------
--------------------------


--------------------------

NAME
	dext - computes the extinction time distibution associated to a given clade from a set of possible trees, the fossil stratigraphic intervals and provides coda files for MCMC convergence diagnostics
	
SYNOPSIS
	dext [OPTIONS] <input Tree File> <input Fossil File> [output File]

DESCRIPTION
	Compute the distribution of the divergence time associated to the clade corresponding to the list of tips given in <input List Clade> by sampling into the trees contained in <input Tree File> (in Newick format) into the fossil ranges provided in <input Fossil File> (in csv format) and output the distribution as a .csv table <output File>.csv and two files <output File>.out and <output File>.ind which can be read by the R package coda for MCMC diagnostics

	Options are
	-z <input Tree File>
		output the tree in text debug format in the console and exit 
	-o <origin bound inf> [origin bound sup]
		set the origin range; if origin bound sup is not given it is set to the most ancient fossil age
	-w <speciation rate width> <extinction rate width> <fossilization rate width>
		set the width of the sliding windows used for samplint the speciation, extinction and fossilization rates during the MCMC
	-i <speciation rate upper bound> <extinction rate  upper bound> <fossilization rate upper bound>
		set the upper bounds of the interval in which the speciation, extinction and fossilization rates are uniformly drawn at the beginning of the MCMC (lower bounds are all 0)
	-b <number>
		set the number of iterations for the burning stage
	-g <number>
		set the thinning parameter (only one iteration in <number> is considered)  
	-f <proportion>
		set the proportion of moves in the rates in the MCMC proposal (other moves are drawn uniformly amont the fossil ages)
	-a <speciation proportion> <extinction proportion>
		set the relation proportion of moves in the speciation and the extinction rates (thus in the fossilization rate)
	-s <number>
		set the number of samples required
	-r <number>
		set the random seed
	-n <taxa name>
		add the taxa to the list of taxa whose extinction distribution to be computed
	-c <file name>
		add the clade made of the taxa listed in the file to the list of clades whose extinction distribution to be computed
	-d
		return the distribution (otherwise the density is returned by default)
	-u <value>
		set the step discretizing the time distribution to <value>
	-t <number>
		set the number of thread running in parallell
	-h
		display help

EXAMPLE

./dext -o -400 -s 300 -b 10000 -g 200 -f 0.2 -a 0.33 0.33 -w 0.5 0.5 0.5 -i 5. 5. 5. -t 1 -m -230 -u 0.05 -c ../data/Ophiacodontidae -c ../data/Edaphosauridae -c ../data/Sphenacodontidae ~/Dropbox/Extinction/dev/data/Eupely100.phy ~/Dropbox/Extinction/dev/data/CotylosauriaAges.csv dist


--------------------------

-------
 text 
-------

--------------------------
REQUIREMENT

	'text' requires the gsl, pthread and cairo libraries.

--------------------------
COMPILING

	Just type
	> make text
	in a console opened on the directory containing the source files to build the binary.

--------------------------
DESCRIPTION

	'text' computes the extinction time distributions associated to all the terminal nodes of a single tree with the fossil ages and draw a tree figure


--------------------------
--------------------------
MANUAL
--------------------------
--------------------------


--------------------------

NAME
	text - Computation of the divergence time distributions associated to a given set of nodes from a single tree, the fossil ages, and the diversification rates and draw a tree figure
SYNOPSIS
	text [OPTIONS] <input Tree File> <input Fossil File> [output File]

DESCRIPTION
	Compute the divergence time distributions associated to a given set of nodes from the tree of <input Tree File>, the fossil ages of <input Fossil File>, and the diversification rates and draw a tree figure

	Options are
	-z <input Tree File>
		output the tree in text debug format in the console and exit 
	-o <origin bound inf> [origin bound sup]
		set the origin range; if origin bound sup is not given it is set to the most ancient fossil age
	-w <speciation rate width> <extinction rate width> <fossilization rate width>
		set the width of the sliding windows used for samplint the speciation, extinction and fossilization rates during the MCMC
	-i <speciation rate upper bound> <extinction rate  upper bound> <fossilization rate upper bound>
		set the upper bounds of the interval in which the speciation, extinction and fossilization rates are uniformly drawn at the beginning of the MCMC (lower bounds are all 0)
	-b <number>
		set the number of iterations for the burning stage
	-g <number>
		set the thinning parameter (only one iteration in <number> is considered)  
	-f <proportion>
		set the proportion of moves in the rates in the MCMC proposal (other moves are drawn uniformly amont the fossil ages)
	-a <speciation proportion> <extinction proportion>
		set the relation proportion of moves in the speciation and the extinction rates (thus in the fossilization rate)
	-s <number>
		set the number of samples required
	-d
		return the distribution (otherwise the density is returned by default)
	-y <width>
		set the width of the figure
	-u <value>
		set the step discretizing the time distribution to <value>
	-n <number>
		compute the divergence distribution associated to node <number>; option can be used several times; if it is not used all the divergence times are computed; the number of each node can be found by using the option -z or the prgram 'draw' with option -d
	-x <number>
		set the graphic format of the output (option is required if one wants a graphic output)
			-f 1 -> pdf
			-f 2 -> postscript
			-f 3 -> png
			-f 4 -> svg
			-f 5 -> LaTeX (psTricks)
			-f 6 -> LaTeX (TikZ)
	-h
		display help

EXAMPLE

./text -o -400 -s 100 -b 100 -g 1 -f 0.5 -a 0.33 0.33 -w 0.5 0.5 0.5 -i 5. 5. 5. -t 1 -m -230 -u 1 -y 500 -x 6 ~/Dropbox/Extinction/dev/data/Eupely10.phy ~/Dropbox/Extinction/dev/data/CotylosauriaAgesNew.csv tree

--------------------------

-------
 qext 
-------

--------------------------
REQUIREMENT

	'qext' requires the gsl, pthread and cairo libraries.

--------------------------
COMPILING

	Just type
	> make qext
	in a console opened on the directory containing the source files to build the binary.

--------------------------
DESCRIPTION

	'qext' computes the quantile at a given order, of extinction time distibution associated to a given set of clades from a set of possible trees, the fossil stratigraphic intervals and provides coda files for MCMC convergence diagnostics


--------------------------
--------------------------
MANUAL
--------------------------
--------------------------


--------------------------

NAME
	qext - Computation of the divergence time distributions associated to a given set of nodes from a single tree, the fossil ages, and the diversification rates and draw a tree figure
SYNOPSIS
	qext [OPTIONS] <input Tree File> <input Fossil File> [output File]

DESCRIPTION
	Compute the divergence time distributions associated to a given set of nodes from the tree of <input Tree File>, the fossil ages of <input Fossil File>, and the diversification rates and draw a tree figure

	Options are
	-z <input Tree File>
		output the tree in text debug format in the console and exit 
	-o <origin bound inf> [origin bound sup]
		set the origin range; if origin bound sup is not given it is set to the most ancient fossil age
	-w <speciation rate width> <extinction rate width> <fossilization rate width>
		set the width of the sliding windows used for samplint the speciation, extinction and fossilization rates during the MCMC
	-i <speciation rate upper bound> <extinction rate  upper bound> <fossilization rate upper bound>
		set the upper bounds of the interval in which the speciation, extinction and fossilization rates are uniformly drawn at the beginning of the MCMC (lower bounds are all 0)
	-b <number>
		set the number of iterations for the burning stage
	-g <number>
		set the thinning parameter (only one iteration in <number> is considered)  
	-f <proportion>
		set the proportion of moves in the rates in the MCMC proposal (other moves are drawn uniformly amont the fossil ages)
	-a <speciation proportion> <extinction proportion>
		set the relation proportion of moves in the speciation and the extinction rates (thus in the fossilization rate)
	-s <number>
		set the number of samples required
	-n <taxa name>
		add the taxa to the list of taxa whose upper bound has to be computed
	-c <file name>
		add the clade made of the taxa listed in the file to the list of clades whose  whose upper bound has to be computed
	-h
		display help

EXAMPLE

./qext -o -400 -s 1000 -b 10000 -g 200 -f 0.2 -a 0.33 0.33 -w 0.5 0.5 0.5 -i 5. 5. 5. -t 1 -c ~/Dropbox/Extinction/dev/data/Sphenacodontidae -c ~/Dropbox/Extinction/dev/data/Ophiacodontidae ~/Dropbox/Extinction/dev/data/Eupely.phy ~/Dropbox/Extinction/dev/data/CotylosauriaAges.csv

--------------------------

-------
 cext 
-------

--------------------------
REQUIREMENT

	'cext' requires the gsl, pthread and cairo libraries.

--------------------------
COMPILING

	Just type
	> make cext
	in a console opened on the directory containing the source files to build the binary.

--------------------------
DESCRIPTION

	'cext' computes the probability that a set of extinct taxa goes extinct before another one from a set of possible trees, the fossil stratigraphic intervals and provides coda files for MCMC convergence diagnostics


--------------------------
--------------------------
MANUAL
--------------------------
--------------------------


--------------------------

NAME
	cext - Computation of the probability that a set of extinct taxa goes extinct before another one from a set of trees and the fossil stratigraphic intervals
SYNOPSIS
	cext [OPTIONS] <set of taxa 1> <set of taxa 2> <input Tree File> <input Fossil File>

DESCRIPTION
	Compute the probability that the set <set of taxa 1> goes extinct before <set of taxa 2> from the trees of <input Tree File>, the fossil ages of <input Fossil File> and draw a tree figure

	Options are
	-z <input Tree File>
		output the tree in text debug format in the console and exit 
	-o <origin bound inf> [origin bound sup]
		set the origin range; if origin bound sup is not given it is set to the most ancient fossil age
	-w <speciation rate width> <extinction rate width> <fossilization rate width>
		set the width of the sliding windows used for samplint the speciation, extinction and fossilization rates during the MCMC
	-i <speciation rate upper bound> <extinction rate  upper bound> <fossilization rate upper bound>
		set the upper bounds of the interval in which the speciation, extinction and fossilization rates are uniformly drawn at the beginning of the MCMC (lower bounds are all 0)
	-b <number>
		set the number of iterations for the burning stage
	-g <number>
		set the thinning parameter (only one iteration in <number> is considered)  
	-f <proportion>
		set the proportion of moves in the rates in the MCMC proposal (other moves are drawn uniformly amont the fossil ages)
	-a <speciation proportion> <extinction proportion>
		set the relation proportion of moves in the speciation and the extinction rates (thus in the fossilization rate)
	-s <number>
		set the number of samples required
	-h
		display help

EXAMPLE

./cext -o -400 -s 1000 -b 10000 -g 200 -f 0.2 -a 0.33 0.33 -w 0.5 0.5 0.5 -i 5. 5. 5. -t 1 -m -230 -u 0.05 ~/Dropbox/Extinction/dev/data/Sphenacodontidae ~/Dropbox/Extinction/dev/data/Ophiacodontidae ~/Dropbox/Extinction/dev/data/Eupely.phy ~/Dropbox/Extinction/dev/data/CotylosauriaAges.csv

--------------------------

------------
 diag 
------------

--------------------------
REQUIREMENT

	'diag' requires the gsl and pthread libraries.

--------------------------
COMPILING

	Just type
	> make diag
	in a console opened on the directory containing the source files to build the binary.

--------------------------
DESCRIPTION

	'diag' provides coda files for MCMC convergence diagnostics from a set of possible trees, the fossil stratigraphic intervals


--------------------------
--------------------------
MANUAL
--------------------------
--------------------------


--------------------------

NAME
	diag - provides coda files for MCMC convergence diagnostics from a set of possible trees, the fossil stratigraphic intervals
	
SYNOPSIS
	diag [OPTIONS] <input Tree File> <input Fossil File> [output File]

DESCRIPTION
	Provide coda files for MCMC convergence diagnostics by sampling into the trees contained in <input Tree File> (in Newick format) into the fossil ranges provided in <input Fossil File> (in csv format). Output two files <output File>.out and <output File>.ind which can be read by the R package coda for MCMC diagnostics

	Options are
	-z <input Tree File>
		output the tree in text debug format in the console and exit 
	-o <origin bound inf> [origin bound sup]
		set the origin range; if origin bound sup is not given it is set to the most ancient fossil age
	-w <speciation rate width> <extinction rate width> <fossilization rate width>
		set the width of the sliding windows used for samplint the speciation, extinction and fossilization rates during the MCMC
	-i <speciation rate upper bound> <extinction rate  upper bound> <fossilization rate upper bound>
		set the upper bounds of the interval in which the speciation, extinction and fossilization rates are uniformly drawn at the beginning of the MCMC (lower bounds are all 0)
	-b <number>
		set the number of iterations for the burning stage
	-g <number>
		set the thinning parameter (only one iteration in <number> is considered)  
	-f <proportion>
		set the proportion of moves in the rates in the MCMC proposal (other moves are drawn uniformly amont the fossil ages)
	-a <speciation proportion> <extinction proportion>
		set the relation proportion of moves in the speciation and the extinction rates (thus in the fossilization rate)
	-s <number>
		set the number of samples required
	-r <number>
		set the random seed
	-t <number>
		set the number of thread running in parallell
	-h
		display help

EXAMPLE

./diag -o -400 -s 2000 -b 10000 -g 300 -r 5555 -f 0.25 -a 0.33 0.33 -w 0.1 0.1 0.01 -i 5. 5. 5. -t 40 CotylosauriaTree.phy CotylosauriaAges.csv amniota2000_400

--------------------------


-------
 esti 
-------

--------------------------
REQUIREMENT

	'esti' requires the gsl, nlopt and pthread libraries.

--------------------------
COMPILING

	Just type
	> make esti
	in a console opened on the directory containing the source files to build the binary.

--------------------------
DESCRIPTION

	'esti' estimates the speciation, extinction and fossilization rates from a set of trees, the fossil ages


--------------------------
--------------------------
MANUAL
--------------------------
--------------------------


--------------------------

NAME
	esti - estimates the speciation, extinction and fossilization rates 
	
SYNOPSIS
	esti [OPTIONS] <input Tree File> <input Fossil File> <input List Clade> [output File]

DESCRIPTION
	Estimate the speciation, extinction and fossilization rates by sampling into the trees contained in <input Tree File> (in Newick format), into the fossil ranges provided in <input Fossil File> (in csv format) and output the result as a text file <output File>

	Options are
	-o <origin bound inf> [origin bound sup]
		set the origin range; if origin bound sup is not given it is set to the most ancient fossil age
	-e <end bound inf> <end bound sup>
		set the end time range
	-s <number>
		set the number of samples
	-t <number>
		set the number of thread running in parallell
	-n <option File>
		set the options of the numerical optimization to that provided in <option File>
	-h
		display help

--------------------------

-------
 draw 
-------

--------------------------
REQUIREMENT

	'draw' requires the cairo library.

--------------------------
COMPILING

	Just type
	> make draw
	in a console opened on the directory containing the source files to build the binary.

--------------------------
DESCRIPTION

	'draw' draws a single tree with the fossil ages


--------------------------
--------------------------
MANUAL
--------------------------
--------------------------


--------------------------

NAME
	draw - Drawing a single tree with the fossil ages
	
SYNOPSIS
	draw [OPTIONS] <input Tree File> <input Fossil File>

DESCRIPTION
	Output a figure in various graphic formats of the tree in <input Tree File> with the fossil ages of  <input Fossil File>

	Options are
	-z <input Tree File>
		output the tree in text debug format in the console and exit 
	-o <origin> 
		set the origin time
	-e <end> 
		set the end time
	-d
		print the numbers associated to the nodes
	-x <number>
		set the graphic format of the output (option is required if one wants a graphic output)
			-f 1 -> pdf
			-f 2 -> postscript
			-f 3 -> png
			-f 4 -> svg
			-f 5 -> LaTeX (psTricks)
			-f 6 -> LaTeX (TikZ)
	-h
		display help

--------------------------

-------
 samp 
-------

--------------------------
REQUIREMENT

	'samp' requires the cairo library.

--------------------------
COMPILING

	Just type
	> make samp
	in a console opened on the directory containing the source files to build the binary.

--------------------------
DESCRIPTION

	'samp' draws a single tree with the fossil ages


--------------------------
--------------------------
MANUAL
--------------------------
--------------------------


--------------------------

NAME
	samp - Drawing a single tree with the fossil ages
	
SYNOPSIS
	samp [OPTIONS] <input Tree File> <input Fossil File>

DESCRIPTION
	Output a figure in various graphic formats of the tree in <input Tree File> with the fossil ages of  <input Fossil File>

	Options are
	-z <input Tree File>
		output the tree in text debug format in the console and exit 
	-o <origin> 
		set the origin time
	-e <end> 
		set the end time
	-d
		print the numbers associated to the nodes
	-x <number>
		set the graphic format of the output (option is required if one wants a graphic output)
			-f 1 -> pdf
			-f 2 -> postscript
			-f 3 -> png
			-f 4 -> svg
			-f 5 -> LaTeX (psTricks)
			-f 6 -> LaTeX (TikZ)
	-h
		display help

--------------------------
