# Supplementary material for: Distributions of extinction times from fossil ages and tree topologies: the example of mid-Permian synapsid extinctions
Source: PeerJ. 2021 Dec 9;9:e12577. doi: 10.7717/peerj.12577 (PMC8667717; doi:10.7717/peerj.12577)
Supplement: Supplemental Information 1 — Archive of the github repository [file peerj-09-12577-s001.zip › DateFBD-master/data/Extinction/TreeEupely100.phy]

(('Stereorhachis_dominans'	('Archaeothyris_florensis'	(((((('Ophiacodon_uniformis'	(('Ophiacodon_mirus'	'Ophiacodon_retroversus')	('Stereophallodon_ciscoensis'	'Baldwinonus_trux')))	'Ophiacodon_navajovicus')	'Ophiacodon_major')	'Ophiacodon_hilli')	'Varanosaurus_acutirostris')	'Echinerpeton_intermedium')))	('Milosaurus_mccordi'	(('Ianthasaurus_hardestii'	('Glaucosaurus_megalops'	('Gordodon_kraineri'	('Lupeosaurus_kayi'	('Edaphosaurus_novomexicanus'	('Edaphosaurus_colohistion'	('Edaphosaurus_boanerges'	('Edaphosaurus_pogonias'	'Edaphosaurus_cruciger'))))))))	(((('Haptodus_garnettensis'	'Haptodus_baylei')	'Haptodus_grandis')	('Pantelosaurus_saxonicus'	('Cutleria_wilmarthi'	(('Secodontosaurus_obtusidens'	('Cryptovenator_hirschbergeri'	(((('Sphenacodon_ferox'	'Sphenacodon_ferocior')	('Ctenospondylus_casei'	'Ctenospondylus_ninevehensis'))	'Ctenorhachis_jacksoni')	('Dimetrodon_milleri'	(((('Dimetrodon_limbatus'	'Dimetrodon_macrospondylus')	'Dimetrodon_teutonis')	'Dimetrodon_dollovianus')	(((((('Dimetrodon_grandis'	'Dimetrodon_borealis')	'Dimetrodon_booneorum'	'Dimetrodon_giganhomogenes')	'Dimetrodon_loomisi')	'Dimetrodon_angelensis')	'Dimetrodon_natalis')	'Dimetrodon_occidentalis'))))))	('Tetraceratops_insignis'	'Other_therapsids')))))	'Ianthodon_schultzei'))));
(('Stereorhachis_dominans'	('Archaeothyris_florensis'	(((((('Ophiacodon_uniformis'	(('Ophiacodon_mirus'	'Ophiacodon_retroversus')	('Stereophallodon_ciscoensis'	'Baldwinonus_trux')))	'Ophiacodon_navajovicus')	'Ophiacodon_major')	'Ophiacodon_hilli')	'Varanosaurus_acutirostris')	'Echinerpeton_intermedium')))	('Milosaurus_mccordi'	(('Ianthasaurus_hardestii'	('Glaucosaurus_megalops'	('Gordodon_kraineri'	('Lupeosaurus_kayi'	('Edaphosaurus_novomexicanus'	('Edaphosaurus_colohistion'	('Edaphosaurus_boanerges'	('Edaphosaurus_pogonias'	'Edaphosaurus_cruciger'))))))))	(((('Haptodus_garnettensis'	'Haptodus_baylei')	'Haptodus_grandis')	('Pantelosaurus_saxonicus'	('Cutleria_wilmarthi'	(('Secodontosaurus_obtusidens'	('Cryptovenator_hirschbergeri'	(((('Sphenacodon_ferox'	'Sphenacodon_ferocior')	('Ctenospondylus_casei'	'Ctenospondylus_ninevehensis'))	'Ctenorhachis_jacksoni')	('Dimetrodon_milleri'	((('Dimetrodon_limbatus'	(((((((('Dimetrodon_grandis'	'Dimetrodon_borealis')	'Dimetrodon_giganhomogenes')	'Dimetrodon_loomisi')	'Dimetrodon_angelensis')	'Dimetrodon_occidentalis')	'Dimetrodon_natalis')	'Dimetrodon_macrospondylus')	'Dimetrodon_booneorum'))	'Dimetrodon_teutonis')	'Dimetrodon_dollovianus')))))	('Tetraceratops_insignis'	'Other_therapsids')))))	'Ianthodon_schultzei'))));
(('Stereorhachis_dominans'	('Archaeothyris_florensis'	(((((('Ophiacodon_uniformis'	(('Ophiacodon_mirus'	'Ophiacodon_retroversus')	('Stereophallodon_ciscoensis'	'Baldwinonus_trux')))	'Ophiacodon_hilli')	'Ophiacodon_major')	'Ophiacodon_navajovicus')	'Varanosaurus_acutirostris')	'Echinerpeton_intermedium')))	('Milosaurus_mccordi'	(('Ianthasaurus_hardestii'	('Glaucosaurus_megalops'	('Gordodon_kraineri'	('Lupeosaurus_kayi'	('Edaphosaurus_novomexicanus'	('Edaphosaurus_colohistion'	('Edaphosaurus_boanerges'	('Edaphosaurus_pogonias'	'Edaphosaurus_cruciger'))))))))	(((('Haptodus_garnettensis'	'Haptodus_baylei')	'Haptodus_grandis')	('Pantelosaurus_saxonicus'	('Cutleria_wilmarthi'	(('Secodontosaurus_obtusidens'	('Cryptovenator_hirschbergeri'	(((('Sphenacodon_ferox'	'Sphenacodon_ferocior')	('Ctenospondylus_casei'	'Ctenospondylus_ninevehensis'))	'Ctenorhachis_jacksoni')	('Dimetrodon_milleri'	(('Dimetrodon_limbatus'	(((((((('Dimetrodon_grandis'	'Dimetrodon_borealis')	'Dimetrodon_teutonis')	'Dimetrodon_booneorum'	'Dimetrodon_giganhomogenes')	'Dimetrodon_loomisi')	'Dimetrodon_angelensis')	'Dimetrodon_occidentalis')	'Dimetrodon_natalis')	'Dimetrodon_macrospondylus'))	'Dimetrodon_dollovianus')))))	('Tetraceratops_insignis'	'Other_therapsids')))))	'Ianthodon_schultzei'))));
(('Stereorhachis_dominans'	('Archaeothyris_florensis'	(((('Ophiacodon_uniformis'	(('Ophiacodon_mirus'	'Ophiacodon_retroversus')	('Stereophallodon_ciscoensis'	'Baldwinonus_trux'))	'Ophiacodon_major')	'Ophiacodon_navajovicus'	'Ophiacodon_hilli')	'Varanosaurus_acutirostris')	'Echinerpeton_intermedium')))	('Milosaurus_mccordi'	(('Ianthasaurus_hardestii'	('Glaucosaurus_megalops'	('Gordodon_kraineri'	('Lupeosaurus_kayi'	('Edaphosaurus_novomexicanus'	('Edaphosaurus_colohistion'	('Edaphosaurus_boanerges'	('Edaphosaurus_pogonias'	'Edaphosaurus_cruciger'))))))))	(((('Haptodus_garnettensis'	'Haptodus_baylei')	'Haptodus_grandis')	('Pantelosaurus_saxonicus'	('Cutleria_wilmarthi'	(('Secodontosaurus_obtusidens'	('Cryptovenator_hirschbergeri'	(((('Sphenacodon_ferox'	'Sphenacodon_ferocior')	('Ctenospondylus_casei'	'Ctenospondylus_ninevehensis'))	'Ctenorhachis_jacksoni')	('Dimetrodon_milleri'	(((('Dimetrodon_limbatus'	'Dimetrodon_natalis'	'Dimetrodon_macrospondylus'	'Dimetrodon_loomisi'	'Dimetrodon_angelensis'	'Dimetrodon_occidentalis')	'Dimetrodon_teutonis')	(('Dimetrodon_grandis'	'Dimetrodon_borealis')	'Dimetrodon_booneorum'	'Dimetrodon_giganhomogenes'))	'Dimetrodon_dollovianus')))))	('Tetraceratops_insignis'	'Other_therapsids')))))	'Ianthodon_schultzei'))));
(('Stereorhachis_dominans'	('Archaeothyris_florensis'	((('Ophiacodon_uniformis'	((('Ophiacodon_mirus'	'Ophiacodon_retroversus')	('Stereophallodon_ciscoensis'	'Baldwinonus_trux'))	'Ophiacodon_navajovicus'	'Ophiacodon_hilli'	'Ophiacodon_major'))	'Varanosaurus_acutirostris')	'Echinerpeton_intermedium')))	('Milosaurus_mccordi'	(('Ianthasaurus_hardestii'	('Glaucosaurus_megalops'	('Gordodon_kraineri'	('Lupeosaurus_kayi'	('Edaphosaurus_novomexicanus'	('Edaphosaurus_colohistion'	('Edaphosaurus_boanerges'	('Edaphosaurus_pogonias'	'Edaphosaurus_cruciger'))))))))	(((('Haptodus_garnettensis'	'Haptodus_baylei')	'Haptodus_grandis')	('Pantelosaurus_saxonicus'	('Cutleria_wilmarthi'	(('Secodontosaurus_obtusidens'	('Cryptovenator_hirschbergeri'	(((('Sphenacodon_ferox'	'Sphenacodon_ferocior')	('Ctenospondylus_casei'	'Ctenospondylus_ninevehensis'))	'Ctenorhachis_jacksoni')	('Dimetrodon_milleri'	((('Dimetrodon_limbatus'	(((((('Dimetrodon_grandis'	'Dimetrodon_borealis')	'Dimetrodon_booneorum'	'Dimetrodon_giganhomogenes')	'Dimetrodon_loomisi')	'Dimetrodon_angelensis')	'Dimetrodon_occidentalis')	'Dimetrodon_natalis'))	'Dimetrodon_macrospondylus'	'Dimetrodon_teutonis')	'Dimetrodon_dollovianus')))))	('Tetraceratops_insignis'	'Other_therapsids')))))	'Ianthodon_schultzei'))));
(('Stereorhachis_dominans'	('Archaeothyris_florensis'	((('Ophiacodon_uniformis'	((('Ophiacodon_mirus'	'Ophiacodon_retroversus')	('Stereophallodon_ciscoensis'	'Baldwinonus_trux'))	'Ophiacodon_navajovicus'	'Ophiacodon_hilli'	'Ophiacodon_major'))	'Varanosaurus_acutirostris')	'Echinerpeton_intermedium')))	('Milosaurus_mccordi'	(('Ianthasaurus_hardestii'	('Glaucosaurus_megalops'	('Gordodon_kraineri'	('Lupeosaurus_kayi'	('Edaphosaurus_novomexicanus'	('Edaphosaurus_colohistion'	('Edaphosaurus_boanerges'	('Edaphosaurus_pogonias'	'Edaphosaurus_cruciger'))))))))	(((('Haptodus_garnettensis'	'Haptodus_baylei')	'Haptodus_grandis')	('Pantelosaurus_saxonicus'	('Cutleria_wilmarthi'	(('Secodontosaurus_obtusidens'	('Cryptovenator_hirschbergeri'	(((('Sphenacodon_ferox'	'Sphenacodon_ferocior')	('Ctenospondylus_casei'	'Ctenospondylus_ninevehensis'))	'Ctenorhachis_jacksoni')	('Dimetrodon_milleri'	((('Dimetrodon_limbatus'	'Dimetrodon_natalis'	'Dimetrodon_macrospondylus'	'Dimetrodon_angelensis'	'Dimetrodon_occidentalis')	((((('Dimetrodon_grandis'	'Dimetrodon_borealis')	'Dimetrodon_loomisi')	'Dimetrodon_booneorum')	'Dimetrodon_giganhomogenes')	'Dimetrodon_teutonis'))	'Dimetrodon_dollovianus')))))	('Tetraceratops_insignis'	'Other_therapsids')))))	'Ianthodon_schultzei'))));
(('Stereorhachis_dominans'	('Archaeothyris_florensis'	(((('Ophiacodon_uniformis'	((('Ophiacodon_mirus'	'Ophiacodon_retroversus')	'Ophiacodon_hilli')	'Ophiacodon_navajovicus')	'Ophiacodon_major')	('Stereophallodon_ciscoensis'	'Baldwinonus_trux'))	'Varanosaurus_acutirostris')	'Echinerpeton_intermedium')))	('Milosaurus_mccordi'	(('Ianthasaurus_hardestii'	('Glaucosaurus_megalops'	('Gordodon_kraineri'	('Lupeosaurus_kayi'	('Edaphosaurus_novomexicanus'	('Edaphosaurus_colohistion'	('Edaphosaurus_boanerges'	('Edaphosaurus_pogonias'	'Edaphosaurus_cruciger'))))))))	(((('Haptodus_garnettensis'	'Haptodus_baylei')	'Haptodus_grandis')	('Pantelosaurus_saxonicus'	('Cutleria_wilmarthi'	(('Secodontosaurus_obtusidens'	('Cryptovenator_hirschbergeri'	(((('Sphenacodon_ferox'	'Sphenacodon_ferocior')	('Ctenospondylus_casei'	'Ctenospondylus_ninevehensis'))	'Ctenorhachis_jacksoni')	('Dimetrodon_milleri'	(((('Dimetrodon_limbatus'	'Dimetrodon_natalis'	'Dimetrodon_macrospondylus'	'Dimetrodon_occidentalis')	((((('Dimetrodon_grandis'	'Dimetrodon_borealis')	'Dimetrodon_giganhomogenes')	'Dimetrodon_booneorum')	'Dimetrodon_angelensis')	'Dimetrodon_loomisi'))	'Dimetrodon_teutonis')	'Dimetrodon_dollovianus')))))	('Tetraceratops_insignis'	'Other_therapsids')))))	'Ianthodon_schultzei'))));
(('Stereorhachis_dominans'	('Archaeothyris_florensis'	((((('Ophiacodon_uniformis'	('Ophiacodon_hilli'	('Stereophallodon_ciscoensis'	'Baldwinonus_trux')))	'Ophiacodon_navajovicus'	'Ophiacodon_major')	('Ophiacodon_mirus'	'Ophiacodon_retroversus'))	'Varanosaurus_acutirostris')	'Echinerpeton_intermedium')))	('Milosaurus_mccordi'	(('Ianthasaurus_hardestii'	('Glaucosaurus_megalops'	('Gordodon_kraineri'	('Lupeosaurus_kayi'	('Edaphosaurus_novomexicanus'	('Edaphosaurus_colohistion'	('Edaphosaurus_boanerges'	('Edaphosaurus_pogonias'	'Edaphosaurus_cruciger'))))))))	(((('Haptodus_garnettensis'	'Haptodus_baylei')	'Haptodus_grandis')	('Pantelosaurus_saxonicus'	('Cutleria_wilmarthi'	(('Secodontosaurus_obtusidens'	('Cryptovenator_hirschbergeri'	(((('Sphenacodon_ferox'	'Sphenacodon_ferocior')	('Ctenospondylus_casei'	'Ctenospondylus_ninevehensis'))	'Ctenorhachis_jacksoni')	('Dimetrodon_milleri'	(((('Dimetrodon_limbatus'	((((((('Dimetrodon_grandis'	'Dimetrodon_borealis')	'Dimetrodon_giganhomogenes')	'Dimetrodon_booneorum')	'Dimetrodon_loomisi')	'Dimetrodon_angelensis')	'Dimetrodon_natalis')	'Dimetrodon_macrospondylus'))	'Dimetrodon_teutonis')	'Dimetrodon_dollovianus')	'Dimetrodon_occidentalis')))))	('Tetraceratops_insignis'	'Other_therapsids')))))	'Ianthodon_schultzei'))));
(('Stereorhachis_dominans'	('Archaeothyris_florensis'	(((((('Ophiacodon_uniformis'	(('Ophiacodon_mirus'	'Ophiacodon_retroversus')	('Stereophallodon_ciscoensis'	'Baldwinonus_trux')))	'Ophiacodon_hilli')	'Ophiacodon_navajovicus')	'Ophiacodon_major')	'Varanosaurus_acutirostris')	'Echinerpeton_intermedium')))	('Milosaurus_mccordi'	(('Ianthasaurus_hardestii'	('Glaucosaurus_megalops'	('Gordodon_kraineri'	('Lupeosaurus_kayi'	('Edaphosaurus_novomexicanus'	('Edaphosaurus_colohistion'	('Edaphosaurus_boanerges'	('Edaphosaurus_pogonias'	'Edaphosaurus_cruciger'))))))))	(((('Haptodus_garnettensis'	'Haptodus_baylei')	'Haptodus_grandis')	('Pantelosaurus_saxonicus'	('Cutleria_wilmarthi'	(('Secodontosaurus_obtusidens'	('Cryptovenator_hirschbergeri'	((('Sphenacodon_ferox'	'Sphenacodon_ferocior')	(('Ctenospondylus_casei'	'Ctenospondylus_ninevehensis')	'Ctenorhachis_jacksoni'))	('Dimetrodon_milleri'	((('Dimetrodon_limbatus'	(((((((('Dimetrodon_grandis'	'Dimetrodon_borealis')	'Dimetrodon_giganhomogenes')	'Dimetrodon_booneorum')	'Dimetrodon_loomisi')	'Dimetrodon_angelensis')	'Dimetrodon_occidentalis')	'Dimetrodon_natalis')	'Dimetrodon_macrospondylus'))	'Dimetrodon_teutonis')	'Dimetrodon_dollovianus')))))	('Tetraceratops_insignis'	'Other_therapsids')))))	'Ianthodon_schultzei'))));
(('Stereorhachis_dominans'	('Archaeothyris_florensis'	(((((('Ophiacodon_uniformis'	(('Ophiacodon_mirus'	'Ophiacodon_retroversus')	('Stereophallodon_ciscoensis'	'Baldwinonus_trux')))	'Ophiacodon_hilli')	'Ophiacodon_navajovicus')	'Ophiacodon_major')	'Varanosaurus_acutirostris')	'Echinerpeton_intermedium')))	('Milosaurus_mccordi'	(('Ianthasaurus_hardestii'	('Glaucosaurus_megalops'	('Gordodon_kraineri'	('Lupeosaurus_kayi'	('Edaphosaurus_novomexicanus'	('Edaphosaurus_colohistion'	('Edaphosaurus_boanerges'	('Edaphosaurus_pogonias'	'Edaphosaurus_cruciger'))))))))	(((('Haptodus_garnettensis'	'Haptodus_baylei')	'Haptodus_grandis')	('Pantelosaurus_saxonicus'	('Cutleria_wilmarthi'	(('Secodontosaurus_obtusidens'	('Cryptovenator_hirschbergeri'	(((('Sphenacodon_ferox'	'Sphenacodon_ferocior')	('Ctenospondylus_casei'	'Ctenospondylus_ninevehensis'))	'Ctenorhachis_jacksoni')	('Dimetrodon_milleri'	(((('Dimetrodon_limbatus'	'Dimetrodon_natalis'	'Dimetrodon_macrospondylus'	'Dimetrodon_loomisi'	'Dimetrodon_angelensis'	'Dimetrodon_occidentalis')	((('Dimetrodon_grandis'	'Dimetrodon_borealis')	'Dimetrodon_booneorum')	'Dimetrodon_giganhomogenes'))	'Dimetrodon_teutonis')	'Dimetrodon_dollovianus')))))	('Tetraceratops_insignis'	'Other_therapsids')))))	'Ianthodon_schultzei'))));
(('Stereorhachis_dominans'	('Archaeothyris_florensis'	(((((('Ophiacodon_uniformis'	(('Ophiacodon_mirus'	'Ophiacodon_retroversus')	('Stereophallodon_ciscoensis'	'Baldwinonus_trux')))	'Ophiacodon_hilli')	'Ophiacodon_navajovicus')	'Ophiacodon_major')	'Varanosaurus_acutirostris')	'Echinerpeton_intermedium')))	('Milosaurus_mccordi'	(('Ianthasaurus_hardestii'	('Glaucosaurus_megalops'	('Gordodon_kraineri'	('Lupeosaurus_kayi'	('Edaphosaurus_novomexicanus'	('Edaphosaurus_colohistion'	('Edaphosaurus_boanerges'	('Edaphosaurus_pogonias'	'Edaphosaurus_cruciger'))))))))	(((('Haptodus_garnettensis'	'Haptodus_baylei')	'Haptodus_grandis')	('Pantelosaurus_saxonicus'	('Cutleria_wilmarthi'	(('Secodontosaurus_obtusidens'	('Cryptovenator_hirschbergeri'	(((('Sphenacodon_ferox'	'Sphenacodon_ferocior')	('Ctenospondylus_casei'	'Ctenospondylus_ninevehensis'))	'Ctenorhachis_jacksoni')	('Dimetrodon_milleri'	(((('Dimetrodon_limbatus'	'Dimetrodon_booneorum')	((((((('Dimetrodon_grandis'	'Dimetrodon_borealis')	'Dimetrodon_giganhomogenes')	'Dimetrodon_loomisi')	'Dimetrodon_angelensis')	'Dimetrodon_occidentalis')	'Dimetrodon_natalis')	'Dimetrodon_macrospondylus'))	'Dimetrodon_teutonis')	'Dimetrodon_dollovianus')))))	('Tetraceratops_insignis'	'Other_therapsids')))))	'Ianthodon_schultzei'))));
(('Stereorhachis_dominans'	('Archaeothyris_florensis'	((((('Ophiacodon_uniformis'	(('Ophiacodon_mirus'	'Ophiacodon_retroversus')	('Stereophallodon_ciscoensis'	'Baldwinonus_trux'))	'Ophiacodon_hilli')	'Ophiacodon_navajovicus')	'Ophiacodon_major')	'Varanosaurus_acutirostris')	'Echinerpeton_intermedium')))	('Milosaurus_mccordi'	(('Ianthasaurus_hardestii'	('Glaucosaurus_megalops'	('Gordodon_kraineri'	('Lupeosaurus_kayi'	('Edaphosaurus_novomexicanus'	('Edaphosaurus_colohistion'	('Edaphosaurus_boanerges'	('Edaphosaurus_pogonias'	'Edaphosaurus_cruciger'))))))))	(((('Haptodus_garnettensis'	'Haptodus_baylei')	'Haptodus_grandis')	('Pantelosaurus_saxonicus'	('Cutleria_wilmarthi'	(('Secodontosaurus_obtusidens'	('Cryptovenator_hirschbergeri'	(((('Sphenacodon_ferox'	'Sphenacodon_ferocior')	('Ctenospondylus_casei'	'Ctenospondylus_ninevehensis'))	'Ctenorhachis_jacksoni')	('Dimetrodon_milleri'	((('Dimetrodon_limbatus'	'Dimetrodon_natalis'	'Dimetrodon_macrospondylus'	'Dimetrodon_occidentalis')	'Dimetrodon_teutonis')	(((('Dimetrodon_grandis'	'Dimetrodon_borealis')	'Dimetrodon_booneorum'	'Dimetrodon_giganhomogenes')	'Dimetrodon_loomisi'	'Dimetrodon_angelensis')	'Dimetrodon_dollovianus'))))))	('Tetraceratops_insignis'	'Other_therapsids')))))	'Ianthodon_schultzei'))));
(('Stereorhachis_dominans'	('Archaeothyris_florensis'	((((('Ophiacodon_uniformis'	((('Ophiacodon_mirus'	'Ophiacodon_retroversus')	'Ophiacodon_hilli')	('Stereophallodon_ciscoensis'	'Baldwinonus_trux')))	'Ophiacodon_navajovicus')	'Ophiacodon_major')	'Varanosaurus_acutirostris')	'Echinerpeton_intermedium')))	('Milosaurus_mccordi'	(('Ianthasaurus_hardestii'	('Glaucosaurus_megalops'	('Gordodon_kraineri'	('Lupeosaurus_kayi'	('Edaphosaurus_novomexicanus'	('Edaphosaurus_colohistion'	('Edaphosaurus_boanerges'	('Edaphosaurus_pogonias'	'Edaphosaurus_cruciger'))))))))	(((('Haptodus_garnettensis'	'Haptodus_baylei')	'Haptodus_grandis')	('Pantelosaurus_saxonicus'	('Cutleria_wilmarthi'	(('Secodontosaurus_obtusidens'	('Cryptovenator_hirschbergeri'	(((('Sphenacodon_ferox'	'Sphenacodon_ferocior')	('Ctenospondylus_casei'	'Ctenospondylus_ninevehensis'))	'Ctenorhachis_jacksoni')	('Dimetrodon_milleri'	((('Dimetrodon_limbatus'	((((('Dimetrodon_grandis'	'Dimetrodon_borealis')	'Dimetrodon_booneorum')	'Dimetrodon_giganhomogenes')	'Dimetrodon_natalis'	'Dimetrodon_macrospondylus'	'Dimetrodon_angelensis'	'Dimetrodon_occidentalis')	'Dimetrodon_loomisi'))	'Dimetrodon_teutonis')	'Dimetrodon_dollovianus')))))	('Tetraceratops_insignis'	'Other_therapsids')))))	'Ianthodon_schultzei'))));
(('Stereorhachis_dominans'	('Archaeothyris_florensis'	((((('Ophiacodon_uniformis'	(('Ophiacodon_mirus'	'Ophiacodon_retroversus')	('Stereophallodon_ciscoensis'	'Baldwinonus_trux'))	'Ophiacodon_navajovicus')	'Ophiacodon_major')	'Ophiacodon_hilli')	'Varanosaurus_acutirostris')	'Echinerpeton_intermedium')))	('Milosaurus_mccordi'	(('Ianthasaurus_hardestii'	('Glaucosaurus_megalops'	('Gordodon_kraineri'	('Lupeosaurus_kayi'	('Edaphosaurus_novomexicanus'	('Edaphosaurus_colohistion'	('Edaphosaurus_boanerges'	('Edaphosaurus_pogonias'	'Edaphosaurus_cruciger'))))))))	(((('Haptodus_garnettensis'	'Haptodus_baylei')	'Haptodus_grandis')	('Pantelosaurus_saxonicus'	('Cutleria_wilmarthi'	(('Secodontosaurus_obtusidens'	('Cryptovenator_hirschbergeri'	(((('Sphenacodon_ferox'	'Sphenacodon_ferocior')	('Ctenospondylus_casei'	'Ctenospondylus_ninevehensis'))	'Ctenorhachis_jacksoni')	('Dimetrodon_milleri'	((('Dimetrodon_limbatus'	(((((((('Dimetrodon_grandis'	'Dimetrodon_borealis')	'Dimetrodon_giganhomogenes')	'Dimetrodon_booneorum')	'Dimetrodon_loomisi')	'Dimetrodon_angelensis')	'Dimetrodon_occidentalis')	'Dimetrodon_natalis')	'Dimetrodon_macrospondylus'))	'Dimetrodon_teutonis')	'Dimetrodon_dollovianus')))))	('Tetraceratops_insignis'	'Other_therapsids')))))	'Ianthodon_schultzei'))));
(('Stereorhachis_dominans'	('Archaeothyris_florensis'	(((((('Ophiacodon_uniformis'	('Stereophallodon_ciscoensis'	'Baldwinonus_trux'))	'Ophiacodon_navajovicus'	'Ophiacodon_major')	('Ophiacodon_mirus'	'Ophiacodon_retroversus'))	'Ophiacodon_hilli')	'Varanosaurus_acutirostris')	'Echinerpeton_intermedium')))	('Milosaurus_mccordi'	(('Ianthasaurus_hardestii'	('Glaucosaurus_megalops'	('Gordodon_kraineri'	('Lupeosaurus_kayi'	('Edaphosaurus_novomexicanus'	('Edaphosaurus_colohistion'	('Edaphosaurus_boanerges'	('Edaphosaurus_pogonias'	'Edaphosaurus_cruciger'))))))))	(((('Haptodus_garnettensis'	'Haptodus_baylei')	'Haptodus_grandis')	('Pantelosaurus_saxonicus'	('Cutleria_wilmarthi'	(('Secodontosaurus_obtusidens'	('Cryptovenator_hirschbergeri'	(((('Sphenacodon_ferox'	'Sphenacodon_ferocior')	('Ctenospondylus_casei'	'Ctenospondylus_ninevehensis'))	'Ctenorhachis_jacksoni')	('Dimetrodon_milleri'	((('Dimetrodon_limbatus'	((((('Dimetrodon_grandis'	'Dimetrodon_borealis')	'Dimetrodon_booneorum'	'Dimetrodon_giganhomogenes')	'Dimetrodon_loomisi'	'Dimetrodon_angelensis'	'Dimetrodon_occidentalis')	'Dimetrodon_macrospondylus')	'Dimetrodon_natalis'))	'Dimetrodon_teutonis')	'Dimetrodon_dollovianus')))))	('Tetraceratops_insignis'	'Other_therapsids')))))	'Ianthodon_schultzei'))));
(('Stereorhachis_dominans'	('Archaeothyris_florensis'	(((((('Ophiacodon_uniformis'	('Stereophallodon_ciscoensis'	'Baldwinonus_trux'))	'Ophiacodon_navajovicus'	'Ophiacodon_major')	('Ophiacodon_mirus'	'Ophiacodon_retroversus'))	'Ophiacodon_hilli')	'Varanosaurus_acutirostris')	'Echinerpeton_intermedium')))	('Milosaurus_mccordi'	(('Ianthasaurus_hardestii'	('Glaucosaurus_megalops'	('Gordodon_kraineri'	('Lupeosaurus_kayi'	('Edaphosaurus_novomexicanus'	('Edaphosaurus_colohistion'	('Edaphosaurus_boanerges'	('Edaphosaurus_pogonias'	'Edaphosaurus_cruciger'))))))))	(((('Haptodus_garnettensis'	'Haptodus_baylei')	'Haptodus_grandis')	('Pantelosaurus_saxonicus'	('Cutleria_wilmarthi'	(('Secodontosaurus_obtusidens'	('Cryptovenator_hirschbergeri'	(((('Sphenacodon_ferox'	'Sphenacodon_ferocior')	('Ctenospondylus_casei'	'Ctenospondylus_ninevehensis'))	'Ctenorhachis_jacksoni')	('Dimetrodon_milleri'	((('Dimetrodon_limbatus'	(((('Dimetrodon_grandis'	'Dimetrodon_borealis')	'Dimetrodon_natalis'	'Dimetrodon_macrospondylus'	'Dimetrodon_loomisi'	'Dimetrodon_angelensis'	'Dimetrodon_occidentalis')	'Dimetrodon_booneorum')	'Dimetrodon_giganhomogenes'))	'Dimetrodon_teutonis')	'Dimetrodon_dollovianus')))))	('Tetraceratops_insignis'	'Other_therapsids')))))	'Ianthodon_schultzei'))));
(('Stereorhachis_dominans'	('Archaeothyris_florensis'	((((('Ophiacodon_uniformis'	((('Ophiacodon_mirus'	'Ophiacodon_retroversus')	('Stereophallodon_ciscoensis'	'Baldwinonus_trux'))	'Ophiacodon_major'))	'Ophiacodon_navajovicus')	'Ophiacodon_hilli')	'Varanosaurus_acutirostris')	'Echinerpeton_intermedium')))	('Milosaurus_mccordi'	(('Ianthasaurus_hardestii'	('Glaucosaurus_megalops'	('Gordodon_kraineri'	('Lupeosaurus_kayi'	('Edaphosaurus_novomexicanus'	('Edaphosaurus_colohistion'	('Edaphosaurus_boanerges'	('Edaphosaurus_pogonias'	'Edaphosaurus_cruciger'))))))))	(((('Haptodus_garnettensis'	'Haptodus_baylei')	'Haptodus_grandis')	('Pantelosaurus_saxonicus'	('Cutleria_wilmarthi'	(('Secodontosaurus_obtusidens'	('Cryptovenator_hirschbergeri'	(((('Sphenacodon_ferox'	'Sphenacodon_ferocior')	('Ctenospondylus_casei'	'Ctenospondylus_ninevehensis'))	'Ctenorhachis_jacksoni')	('Dimetrodon_milleri'	(((('Dimetrodon_limbatus'	'Dimetrodon_natalis'	'Dimetrodon_macrospondylus'	'Dimetrodon_occidentalis')	'Dimetrodon_teutonis')	((('Dimetrodon_grandis'	'Dimetrodon_borealis')	'Dimetrodon_giganhomogenes')	'Dimetrodon_booneorum'	'Dimetrodon_loomisi'	'Dimetrodon_angelensis'))	'Dimetrodon_dollovianus')))))	('Tetraceratops_insignis'	'Other_therapsids')))))	'Ianthodon_schultzei'))));
(('Stereorhachis_dominans'	('Archaeothyris_florensis'	((((('Ophiacodon_uniformis'	((('Ophiacodon_mirus'	'Ophiacodon_major')	'Ophiacodon_retroversus')	('Stereophallodon_ciscoensis'	'Baldwinonus_trux')))	'Ophiacodon_navajovicus')	'Ophiacodon_hilli')	'Varanosaurus_acutirostris')	'Echinerpeton_intermedium')))	('Milosaurus_mccordi'	(('Ianthasaurus_hardestii'	('Glaucosaurus_megalops'	('Gordodon_kraineri'	('Lupeosaurus_kayi'	('Edaphosaurus_novomexicanus'	('Edaphosaurus_colohistion'	('Edaphosaurus_boanerges'	('Edaphosaurus_pogonias'	'Edaphosaurus_cruciger'))))))))	(((('Haptodus_garnettensis'	'Haptodus_baylei')	'Haptodus_grandis')	('Pantelosaurus_saxonicus'	('Cutleria_wilmarthi'	(('Secodontosaurus_obtusidens'	('Cryptovenator_hirschbergeri'	(((('Sphenacodon_ferox'	'Sphenacodon_ferocior')	('Ctenospondylus_casei'	'Ctenospondylus_ninevehensis'))	'Ctenorhachis_jacksoni')	('Dimetrodon_milleri'	((('Dimetrodon_limbatus'	'Dimetrodon_macrospondylus')	'Dimetrodon_teutonis')	((('Dimetrodon_grandis'	'Dimetrodon_borealis')	'Dimetrodon_natalis'	'Dimetrodon_booneorum'	'Dimetrodon_giganhomogenes'	'Dimetrodon_loomisi'	'Dimetrodon_angelensis'	'Dimetrodon_occidentalis')	'Dimetrodon_dollovianus'))))))	('Tetraceratops_insignis'	'Other_therapsids')))))	'Ianthodon_schultzei'))));
(('Stereorhachis_dominans'	('Archaeothyris_florensis'	(((((('Ophiacodon_uniformis'	(('Ophiacodon_mirus'	'Ophiacodon_retroversus')	('Stereophallodon_ciscoensis'	'Baldwinonus_trux')))	'Ophiacodon_navajovicus')	'Ophiacodon_hilli')	'Ophiacodon_major')	'Varanosaurus_acutirostris')	'Echinerpeton_intermedium')))	('Milosaurus_mccordi'	(('Ianthasaurus_hardestii'	('Glaucosaurus_megalops'	('Gordodon_kraineri'	('Lupeosaurus_kayi'	('Edaphosaurus_novomexicanus'	('Edaphosaurus_colohistion'	('Edaphosaurus_boanerges'	('Edaphosaurus_pogonias'	'Edaphosaurus_cruciger'))))))))	(((('Haptodus_garnettensis'	'Haptodus_baylei')	'Haptodus_grandis')	('Pantelosaurus_saxonicus'	('Cutleria_wilmarthi'	(('Secodontosaurus_obtusidens'	('Cryptovenator_hirschbergeri'	(((('Sphenacodon_ferox'	'Sphenacodon_ferocior')	('Ctenospondylus_casei'	'Ctenospondylus_ninevehensis'))	'Ctenorhachis_jacksoni')	('Dimetrodon_milleri'	(('Dimetrodon_limbatus'	((((((((('Dimetrodon_grandis'	'Dimetrodon_borealis')	'Dimetrodon_booneorum')	'Dimetrodon_giganhomogenes')	'Dimetrodon_loomisi')	'Dimetrodon_dollovianus')	'Dimetrodon_angelensis')	'Dimetrodon_occidentalis')	'Dimetrodon_natalis')	'Dimetrodon_macrospondylus'))	'Dimetrodon_teutonis')))))	('Tetraceratops_insignis'	'Other_therapsids')))))	'Ianthodon_schultzei'))));
(('Stereorhachis_dominans'	('Archaeothyris_florensis'	((((('Ophiacodon_uniformis'	(('Ophiacodon_mirus'	'Ophiacodon_retroversus')	('Stereophallodon_ciscoensis'	'Baldwinonus_trux'))	'Ophiacodon_navajovicus')	'Ophiacodon_hilli')	'Ophiacodon_major')	'Varanosaurus_acutirostris')	'Echinerpeton_intermedium')))	('Milosaurus_mccordi'	(('Ianthasaurus_hardestii'	('Glaucosaurus_megalops'	('Gordodon_kraineri'	('Lupeosaurus_kayi'	('Edaphosaurus_novomexicanus'	('Edaphosaurus_colohistion'	('Edaphosaurus_boanerges'	('Edaphosaurus_pogonias'	'Edaphosaurus_cruciger'))))))))	(((('Haptodus_garnettensis'	'Haptodus_baylei')	'Haptodus_grandis')	('Pantelosaurus_saxonicus'	('Cutleria_wilmarthi'	(('Secodontosaurus_obtusidens'	('Cryptovenator_hirschbergeri'	(((('Sphenacodon_ferox'	'Sphenacodon_ferocior')	('Ctenospondylus_casei'	'Ctenospondylus_ninevehensis'))	'Ctenorhachis_jacksoni')	('Dimetrodon_milleri'	((('Dimetrodon_limbatus'	'Dimetrodon_teutonis')	(((((('Dimetrodon_grandis'	'Dimetrodon_borealis')	'Dimetrodon_booneorum')	'Dimetrodon_giganhomogenes')	'Dimetrodon_loomisi')	'Dimetrodon_angelensis')	'Dimetrodon_natalis'	'Dimetrodon_macrospondylus'	'Dimetrodon_occidentalis'))	'Dimetrodon_dollovianus')))))	('Tetraceratops_insignis'	'Other_therapsids')))))	'Ianthodon_schultzei'))));
(('Stereorhachis_dominans'	('Archaeothyris_florensis'	((((('Ophiacodon_uniformis'	(('Ophiacodon_mirus'	'Ophiacodon_retroversus')	('Stereophallodon_ciscoensis'	'Baldwinonus_trux'))	'Ophiacodon_navajovicus')	'Ophiacodon_hilli')	'Ophiacodon_major')	'Varanosaurus_acutirostris')	'Echinerpeton_intermedium')))	('Milosaurus_mccordi'	(('Ianthasaurus_hardestii'	('Glaucosaurus_megalops'	('Gordodon_kraineri'	('Lupeosaurus_kayi'	('Edaphosaurus_novomexicanus'	('Edaphosaurus_colohistion'	('Edaphosaurus_boanerges'	('Edaphosaurus_pogonias'	'Edaphosaurus_cruciger'))))))))	(((('Haptodus_garnettensis'	'Haptodus_baylei')	'Haptodus_grandis')	('Pantelosaurus_saxonicus'	('Cutleria_wilmarthi'	(('Secodontosaurus_obtusidens'	('Cryptovenator_hirschbergeri'	(((('Sphenacodon_ferox'	'Sphenacodon_ferocior')	('Ctenospondylus_casei'	'Ctenospondylus_ninevehensis'))	'Ctenorhachis_jacksoni')	('Dimetrodon_milleri'	(((('Dimetrodon_limbatus'	((((((('Dimetrodon_grandis'	'Dimetrodon_borealis')	'Dimetrodon_booneorum')	'Dimetrodon_giganhomogenes')	'Dimetrodon_loomisi')	'Dimetrodon_occidentalis')	'Dimetrodon_natalis')	'Dimetrodon_macrospondylus'))	'Dimetrodon_teutonis')	'Dimetrodon_angelensis')	'Dimetrodon_dollovianus')))))	('Tetraceratops_insignis'	'Other_therapsids')))))	'Ianthodon_schultzei'))));
(('Stereorhachis_dominans'	('Archaeothyris_florensis'	((((('Ophiacodon_uniformis'	((('Ophiacodon_mirus'	'Ophiacodon_retroversus')	('Stereophallodon_ciscoensis'	'Baldwinonus_trux'))	'Ophiacodon_navajovicus'))	'Ophiacodon_hilli')	'Ophiacodon_major')	'Varanosaurus_acutirostris')	'Echinerpeton_intermedium')))	('Milosaurus_mccordi'	(('Ianthasaurus_hardestii'	('Glaucosaurus_megalops'	('Gordodon_kraineri'	('Lupeosaurus_kayi'	('Edaphosaurus_novomexicanus'	('Edaphosaurus_colohistion'	('Edaphosaurus_boanerges'	('Edaphosaurus_pogonias'	'Edaphosaurus_cruciger'))))))))	(((('Haptodus_garnettensis'	'Haptodus_baylei')	'Haptodus_grandis')	('Pantelosaurus_saxonicus'	('Cutleria_wilmarthi'	(('Secodontosaurus_obtusidens'	('Cryptovenator_hirschbergeri'	(((('Sphenacodon_ferox'	'Sphenacodon_ferocior')	('Ctenospondylus_casei'	'Ctenospondylus_ninevehensis'))	'Ctenorhachis_jacksoni')	('Dimetrodon_milleri'	((('Dimetrodon_limbatus'	((((((('Dimetrodon_grandis'	'Dimetrodon_borealis')	'Dimetrodon_booneorum')	'Dimetrodon_giganhomogenes')	'Dimetrodon_loomisi')	'Dimetrodon_angelensis')	'Dimetrodon_natalis')	'Dimetrodon_macrospondylus'))	'Dimetrodon_occidentalis'	'Dimetrodon_teutonis')	'Dimetrodon_dollovianus')))))	('Tetraceratops_insignis'	'Other_therapsids')))))	'Ianthodon_schultzei'))));
(('Stereorhachis_dominans'	('Archaeothyris_florensis'	((((('Ophiacodon_uniformis'	((('Ophiacodon_mirus'	'Ophiacodon_retroversus')	('Stereophallodon_ciscoensis'	'Baldwinonus_trux'))	'Ophiacodon_navajovicus'))	'Ophiacodon_hilli')	'Ophiacodon_major')	'Varanosaurus_acutirostris')	'Echinerpeton_intermedium')))	('Milosaurus_mccordi'	(('Ianthasaurus_hardestii'	('Glaucosaurus_megalops'	('Gordodon_kraineri'	('Lupeosaurus_kayi'	('Edaphosaurus_novomexicanus'	('Edaphosaurus_colohistion'	('Edaphosaurus_boanerges'	('Edaphosaurus_pogonias'	'Edaphosaurus_cruciger'))))))))	(((('Haptodus_garnettensis'	'Haptodus_baylei')	'Haptodus_grandis')	('Pantelosaurus_saxonicus'	('Cutleria_wilmarthi'	(('Secodontosaurus_obtusidens'	('Cryptovenator_hirschbergeri'	(((('Sphenacodon_ferox'	'Sphenacodon_ferocior')	('Ctenospondylus_casei'	'Ctenospondylus_ninevehensis'))	'Ctenorhachis_jacksoni')	('Dimetrodon_milleri'	((('Dimetrodon_limbatus'	((((('Dimetrodon_grandis'	'Dimetrodon_borealis')	'Dimetrodon_booneorum')	'Dimetrodon_loomisi'	'Dimetrodon_angelensis')	'Dimetrodon_giganhomogenes')	'Dimetrodon_natalis'	'Dimetrodon_macrospondylus'	'Dimetrodon_occidentalis'))	'Dimetrodon_teutonis')	'Dimetrodon_dollovianus')))))	('Tetraceratops_insignis'	'Other_therapsids')))))	'Ianthodon_schultzei'))));
(('Stereorhachis_dominans'	('Archaeothyris_florensis'	(((((((('Ophiacodon_uniformis'	'Ophiacodon_retroversus')	'Ophiacodon_mirus')	('Stereophallodon_ciscoensis'	'Baldwinonus_trux'))	'Ophiacodon_navajovicus')	'Ophiacodon_major')	'Ophiacodon_hilli')	'Varanosaurus_acutirostris')	'Echinerpeton_intermedium')))	('Milosaurus_mccordi'	(('Ianthasaurus_hardestii'	('Glaucosaurus_megalops'	('Gordodon_kraineri'	('Lupeosaurus_kayi'	('Edaphosaurus_novomexicanus'	('Edaphosaurus_colohistion'	('Edaphosaurus_boanerges'	('Edaphosaurus_pogonias'	'Edaphosaurus_cruciger'))))))))	(((('Haptodus_garnettensis'	'Haptodus_baylei')	'Haptodus_grandis')	('Pantelosaurus_saxonicus'	('Cutleria_wilmarthi'	(('Secodontosaurus_obtusidens'	('Cryptovenator_hirschbergeri'	(((('Sphenacodon_ferox'	'Sphenacodon_ferocior')	('Ctenospondylus_casei'	'Ctenospondylus_ninevehensis'))	'Ctenorhachis_jacksoni')	('Dimetrodon_milleri'	((('Dimetrodon_limbatus'	(((((((('Dimetrodon_grandis'	'Dimetrodon_borealis')	'Dimetrodon_booneorum')	'Dimetrodon_giganhomogenes')	'Dimetrodon_loomisi')	'Dimetrodon_angelensis')	'Dimetrodon_occidentalis')	'Dimetrodon_natalis')	'Dimetrodon_macrospondylus'))	'Dimetrodon_teutonis')	'Dimetrodon_dollovianus')))))	('Tetraceratops_insignis'	'Other_therapsids')))))	'Ianthodon_schultzei'))));
(('Stereorhachis_dominans'	('Archaeothyris_florensis'	(((('Ophiacodon_uniformis'	('Ophiacodon_mirus'	'Ophiacodon_retroversus')	'Ophiacodon_navajovicus')	('Ophiacodon_hilli'	('Ophiacodon_major'	('Stereophallodon_ciscoensis'	'Baldwinonus_trux'))))	'Varanosaurus_acutirostris')	'Echinerpeton_intermedium')))	('Milosaurus_mccordi'	(('Ianthasaurus_hardestii'	('Glaucosaurus_megalops'	('Gordodon_kraineri'	('Lupeosaurus_kayi'	('Edaphosaurus_novomexicanus'	('Edaphosaurus_colohistion'	('Edaphosaurus_boanerges'	('Edaphosaurus_pogonias'	'Edaphosaurus_cruciger'))))))))	(((('Haptodus_garnettensis'	'Haptodus_baylei')	'Haptodus_grandis')	('Pantelosaurus_saxonicus'	('Cutleria_wilmarthi'	(('Secodontosaurus_obtusidens'	('Cryptovenator_hirschbergeri'	(((('Sphenacodon_ferox'	'Sphenacodon_ferocior')	('Ctenospondylus_casei'	'Ctenospondylus_ninevehensis'))	'Ctenorhachis_jacksoni')	('Dimetrodon_milleri'	((('Dimetrodon_limbatus'	(((((((('Dimetrodon_grandis'	'Dimetrodon_borealis')	'Dimetrodon_booneorum')	'Dimetrodon_giganhomogenes')	'Dimetrodon_loomisi')	'Dimetrodon_angelensis')	'Dimetrodon_occidentalis')	'Dimetrodon_natalis')	'Dimetrodon_macrospondylus'))	'Dimetrodon_teutonis')	'Dimetrodon_dollovianus')))))	('Tetraceratops_insignis'	'Other_therapsids')))))	'Ianthodon_schultzei'))));
(('Stereorhachis_dominans'	('Archaeothyris_florensis'	(((('Ophiacodon_uniformis'	('Ophiacodon_navajovicus'	('Stereophallodon_ciscoensis'	'Baldwinonus_trux')))	((('Ophiacodon_mirus'	'Ophiacodon_retroversus')	'Ophiacodon_major')	'Ophiacodon_hilli'))	'Varanosaurus_acutirostris')	'Echinerpeton_intermedium')))	('Milosaurus_mccordi'	(('Ianthasaurus_hardestii'	('Glaucosaurus_megalops'	('Gordodon_kraineri'	('Lupeosaurus_kayi'	('Edaphosaurus_novomexicanus'	('Edaphosaurus_colohistion'	('Edaphosaurus_boanerges'	('Edaphosaurus_pogonias'	'Edaphosaurus_cruciger'))))))))	(((('Haptodus_garnettensis'	'Haptodus_baylei')	'Haptodus_grandis')	('Pantelosaurus_saxonicus'	('Cutleria_wilmarthi'	(('Secodontosaurus_obtusidens'	('Cryptovenator_hirschbergeri'	(((('Sphenacodon_ferox'	'Sphenacodon_ferocior')	('Ctenospondylus_casei'	'Ctenospondylus_ninevehensis'))	'Ctenorhachis_jacksoni')	('Dimetrodon_milleri'	((('Dimetrodon_limbatus'	(((((((('Dimetrodon_grandis'	'Dimetrodon_borealis')	'Dimetrodon_giganhomogenes')	'Dimetrodon_booneorum')	'Dimetrodon_loomisi')	'Dimetrodon_angelensis')	'Dimetrodon_occidentalis')	'Dimetrodon_natalis')	'Dimetrodon_macrospondylus'))	'Dimetrodon_teutonis')	'Dimetrodon_dollovianus')))))	('Tetraceratops_insignis'	'Other_therapsids')))))	'Ianthodon_schultzei'))));
(('Stereorhachis_dominans'	('Archaeothyris_florensis'	(((((('Ophiacodon_uniformis'	'Ophiacodon_navajovicus'	('Stereophallodon_ciscoensis'	'Baldwinonus_trux'))	('Ophiacodon_mirus'	'Ophiacodon_retroversus'))	'Ophiacodon_major')	'Ophiacodon_hilli')	'Varanosaurus_acutirostris')	'Echinerpeton_intermedium')))	('Milosaurus_mccordi'	(('Ianthasaurus_hardestii'	('Glaucosaurus_megalops'	('Gordodon_kraineri'	('Lupeosaurus_kayi'	('Edaphosaurus_novomexicanus'	('Edaphosaurus_colohistion'	('Edaphosaurus_boanerges'	('Edaphosaurus_pogonias'	'Edaphosaurus_cruciger'))))))))	(((('Haptodus_garnettensis'	'Haptodus_baylei')	'Haptodus_grandis')	('Pantelosaurus_saxonicus'	('Cutleria_wilmarthi'	(('Secodontosaurus_obtusidens'	('Cryptovenator_hirschbergeri'	(((('Sphenacodon_ferox'	'Sphenacodon_ferocior')	('Ctenospondylus_casei'	'Ctenospondylus_ninevehensis'))	'Ctenorhachis_jacksoni')	('Dimetrodon_milleri'	(((('Dimetrodon_limbatus'	'Dimetrodon_macrospondylus')	(((((('Dimetrodon_grandis'	'Dimetrodon_borealis')	'Dimetrodon_giganhomogenes')	'Dimetrodon_booneorum')	'Dimetrodon_loomisi')	'Dimetrodon_angelensis')	'Dimetrodon_occidentalis'))	'Dimetrodon_natalis')	'Dimetrodon_dollovianus'	'Dimetrodon_teutonis')))))	('Tetraceratops_insignis'	'Other_therapsids')))))	'Ianthodon_schultzei'))));
(('Stereorhachis_dominans'	('Archaeothyris_florensis'	((((('Ophiacodon_uniformis'	(('Ophiacodon_mirus'	'Ophiacodon_retroversus')	'Ophiacodon_navajovicus'))	('Stereophallodon_ciscoensis'	'Baldwinonus_trux'))	'Ophiacodon_hilli'	'Ophiacodon_major')	'Varanosaurus_acutirostris')	'Echinerpeton_intermedium')))	('Milosaurus_mccordi'	(('Ianthasaurus_hardestii'	('Glaucosaurus_megalops'	('Gordodon_kraineri'	('Lupeosaurus_kayi'	('Edaphosaurus_novomexicanus'	('Edaphosaurus_colohistion'	('Edaphosaurus_boanerges'	('Edaphosaurus_pogonias'	'Edaphosaurus_cruciger'))))))))	(((('Haptodus_garnettensis'	'Haptodus_baylei')	'Haptodus_grandis')	('Pantelosaurus_saxonicus'	('Cutleria_wilmarthi'	(('Secodontosaurus_obtusidens'	('Cryptovenator_hirschbergeri'	(((('Sphenacodon_ferox'	'Sphenacodon_ferocior')	('Ctenospondylus_casei'	'Ctenospondylus_ninevehensis'))	'Ctenorhachis_jacksoni')	('Dimetrodon_milleri'	((('Dimetrodon_limbatus'	'Dimetrodon_macrospondylus')	(((('Dimetrodon_grandis'	'Dimetrodon_borealis')	'Dimetrodon_booneorum'	'Dimetrodon_giganhomogenes')	'Dimetrodon_natalis'	'Dimetrodon_loomisi'	'Dimetrodon_angelensis'	'Dimetrodon_occidentalis')	'Dimetrodon_teutonis'))	'Dimetrodon_dollovianus')))))	('Tetraceratops_insignis'	'Other_therapsids')))))	'Ianthodon_schultzei'))));
(('Stereorhachis_dominans'	('Archaeothyris_florensis'	(((((('Ophiacodon_uniformis'	'Ophiacodon_navajovicus'	('Stereophallodon_ciscoensis'	'Baldwinonus_trux'))	('Ophiacodon_mirus'	'Ophiacodon_retroversus'))	'Ophiacodon_hilli')	'Ophiacodon_major')	'Varanosaurus_acutirostris')	'Echinerpeton_intermedium')))	('Milosaurus_mccordi'	(('Ianthasaurus_hardestii'	('Glaucosaurus_megalops'	('Gordodon_kraineri'	('Lupeosaurus_kayi'	('Edaphosaurus_novomexicanus'	('Edaphosaurus_colohistion'	('Edaphosaurus_boanerges'	('Edaphosaurus_pogonias'	'Edaphosaurus_cruciger'))))))))	(((('Haptodus_garnettensis'	'Haptodus_baylei')	'Haptodus_grandis')	('Pantelosaurus_saxonicus'	('Cutleria_wilmarthi'	(('Secodontosaurus_obtusidens'	('Cryptovenator_hirschbergeri'	(((('Sphenacodon_ferox'	'Sphenacodon_ferocior')	('Ctenospondylus_casei'	'Ctenospondylus_ninevehensis'))	'Ctenorhachis_jacksoni')	('Dimetrodon_milleri'	((('Dimetrodon_limbatus'	((((('Dimetrodon_grandis'	'Dimetrodon_borealis')	'Dimetrodon_booneorum')	'Dimetrodon_giganhomogenes'	'Dimetrodon_loomisi'	'Dimetrodon_angelensis'	'Dimetrodon_occidentalis')	'Dimetrodon_natalis')	'Dimetrodon_macrospondylus'))	'Dimetrodon_teutonis')	'Dimetrodon_dollovianus')))))	('Tetraceratops_insignis'	'Other_therapsids')))))	'Ianthodon_schultzei'))));
(('Stereorhachis_dominans'	('Archaeothyris_florensis'	(((((('Ophiacodon_uniformis'	'Ophiacodon_navajovicus'	('Stereophallodon_ciscoensis'	'Baldwinonus_trux'))	('Ophiacodon_mirus'	'Ophiacodon_retroversus'))	'Ophiacodon_hilli')	'Ophiacodon_major')	'Varanosaurus_acutirostris')	'Echinerpeton_intermedium')))	('Milosaurus_mccordi'	(('Ianthasaurus_hardestii'	('Glaucosaurus_megalops'	('Gordodon_kraineri'	('Lupeosaurus_kayi'	('Edaphosaurus_novomexicanus'	('Edaphosaurus_colohistion'	('Edaphosaurus_boanerges'	('Edaphosaurus_pogonias'	'Edaphosaurus_cruciger'))))))))	(((('Haptodus_garnettensis'	'Haptodus_baylei')	'Haptodus_grandis')	('Pantelosaurus_saxonicus'	('Cutleria_wilmarthi'	(('Secodontosaurus_obtusidens'	('Cryptovenator_hirschbergeri'	(((('Sphenacodon_ferox'	'Sphenacodon_ferocior')	('Ctenospondylus_casei'	'Ctenospondylus_ninevehensis'))	'Ctenorhachis_jacksoni')	('Dimetrodon_milleri'	((('Dimetrodon_limbatus'	(((((('Dimetrodon_grandis'	'Dimetrodon_borealis')	'Dimetrodon_booneorum')	'Dimetrodon_loomisi'	'Dimetrodon_angelensis'	'Dimetrodon_occidentalis')	'Dimetrodon_giganhomogenes')	'Dimetrodon_macrospondylus')	'Dimetrodon_natalis'))	'Dimetrodon_teutonis')	'Dimetrodon_dollovianus')))))	('Tetraceratops_insignis'	'Other_therapsids')))))	'Ianthodon_schultzei'))));
(('Stereorhachis_dominans'	('Archaeothyris_florensis'	(((((('Ophiacodon_uniformis'	'Ophiacodon_navajovicus'	('Stereophallodon_ciscoensis'	'Baldwinonus_trux'))	('Ophiacodon_mirus'	'Ophiacodon_retroversus'))	'Ophiacodon_hilli')	'Ophiacodon_major')	'Varanosaurus_acutirostris')	'Echinerpeton_intermedium')))	('Milosaurus_mccordi'	(('Ianthasaurus_hardestii'	('Glaucosaurus_megalops'	('Gordodon_kraineri'	('Lupeosaurus_kayi'	('Edaphosaurus_novomexicanus'	('Edaphosaurus_colohistion'	('Edaphosaurus_boanerges'	('Edaphosaurus_pogonias'	'Edaphosaurus_cruciger'))))))))	(((('Haptodus_garnettensis'	'Haptodus_baylei')	'Haptodus_grandis')	('Pantelosaurus_saxonicus'	('Cutleria_wilmarthi'	(('Secodontosaurus_obtusidens'	('Cryptovenator_hirschbergeri'	(((('Sphenacodon_ferox'	'Sphenacodon_ferocior')	('Ctenospondylus_casei'	'Ctenospondylus_ninevehensis'))	'Ctenorhachis_jacksoni')	('Dimetrodon_milleri'	(((('Dimetrodon_limbatus'	((((((('Dimetrodon_grandis'	'Dimetrodon_borealis')	'Dimetrodon_booneorum')	'Dimetrodon_giganhomogenes')	'Dimetrodon_loomisi')	'Dimetrodon_occidentalis')	'Dimetrodon_natalis')	'Dimetrodon_macrospondylus'))	'Dimetrodon_teutonis')	'Dimetrodon_angelensis')	'Dimetrodon_dollovianus')))))	('Tetraceratops_insignis'	'Other_therapsids')))))	'Ianthodon_schultzei'))));
(('Stereorhachis_dominans'	('Archaeothyris_florensis'	((((('Ophiacodon_uniformis'	(('Ophiacodon_mirus'	'Ophiacodon_retroversus')	('Stereophallodon_ciscoensis'	'Baldwinonus_trux')))	'Ophiacodon_navajovicus'	'Ophiacodon_major')	'Ophiacodon_hilli')	'Varanosaurus_acutirostris')	'Echinerpeton_intermedium')))	('Milosaurus_mccordi'	(('Ianthasaurus_hardestii'	('Glaucosaurus_megalops'	('Gordodon_kraineri'	('Lupeosaurus_kayi'	('Edaphosaurus_novomexicanus'	('Edaphosaurus_colohistion'	('Edaphosaurus_boanerges'	('Edaphosaurus_pogonias'	'Edaphosaurus_cruciger'))))))))	(((('Haptodus_garnettensis'	'Haptodus_baylei')	'Haptodus_grandis')	('Pantelosaurus_saxonicus'	('Cutleria_wilmarthi'	(('Secodontosaurus_obtusidens'	('Cryptovenator_hirschbergeri'	(((('Sphenacodon_ferox'	'Sphenacodon_ferocior')	('Ctenospondylus_casei'	'Ctenospondylus_ninevehensis'))	'Ctenorhachis_jacksoni')	('Dimetrodon_milleri'	((((((('Dimetrodon_limbatus'	(((('Dimetrodon_grandis'	'Dimetrodon_borealis')	'Dimetrodon_booneorum')	'Dimetrodon_giganhomogenes')	'Dimetrodon_loomisi'))	'Dimetrodon_angelensis')	'Dimetrodon_occidentalis')	'Dimetrodon_natalis')	'Dimetrodon_macrospondylus')	'Dimetrodon_teutonis')	'Dimetrodon_dollovianus')))))	('Tetraceratops_insignis'	'Other_therapsids')))))	'Ianthodon_schultzei'))));
(('Stereorhachis_dominans'	('Archaeothyris_florensis'	(((((('Ophiacodon_uniformis'	(('Ophiacodon_mirus'	'Ophiacodon_retroversus')	('Stereophallodon_ciscoensis'	'Baldwinonus_trux')))	'Ophiacodon_major')	'Ophiacodon_hilli')	'Ophiacodon_navajovicus')	'Varanosaurus_acutirostris')	'Echinerpeton_intermedium')))	('Milosaurus_mccordi'	(('Ianthasaurus_hardestii'	('Glaucosaurus_megalops'	('Gordodon_kraineri'	('Lupeosaurus_kayi'	('Edaphosaurus_novomexicanus'	('Edaphosaurus_colohistion'	('Edaphosaurus_boanerges'	('Edaphosaurus_pogonias'	'Edaphosaurus_cruciger'))))))))	(((('Haptodus_garnettensis'	'Haptodus_baylei')	'Haptodus_grandis')	('Pantelosaurus_saxonicus'	('Cutleria_wilmarthi'	(('Secodontosaurus_obtusidens'	('Cryptovenator_hirschbergeri'	(((('Sphenacodon_ferox'	'Sphenacodon_ferocior')	('Ctenospondylus_casei'	'Ctenospondylus_ninevehensis'))	'Ctenorhachis_jacksoni')	('Dimetrodon_milleri'	((('Dimetrodon_limbatus'	'Dimetrodon_teutonis')	'Dimetrodon_dollovianus')	(((((('Dimetrodon_grandis'	'Dimetrodon_borealis')	'Dimetrodon_giganhomogenes')	'Dimetrodon_booneorum')	'Dimetrodon_loomisi')	'Dimetrodon_natalis'	'Dimetrodon_macrospondylus'	'Dimetrodon_occidentalis')	'Dimetrodon_angelensis'))))))	('Tetraceratops_insignis'	'Other_therapsids')))))	'Ianthodon_schultzei'))));
(('Stereorhachis_dominans'	('Archaeothyris_florensis'	(((((('Ophiacodon_uniformis'	('Ophiacodon_hilli'	('Stereophallodon_ciscoensis'	'Baldwinonus_trux')))	('Ophiacodon_mirus'	'Ophiacodon_retroversus'))	'Ophiacodon_major')	'Ophiacodon_navajovicus')	'Varanosaurus_acutirostris')	'Echinerpeton_intermedium')))	('Milosaurus_mccordi'	(('Ianthasaurus_hardestii'	('Glaucosaurus_megalops'	('Gordodon_kraineri'	('Lupeosaurus_kayi'	('Edaphosaurus_novomexicanus'	('Edaphosaurus_colohistion'	('Edaphosaurus_boanerges'	('Edaphosaurus_pogonias'	'Edaphosaurus_cruciger'))))))))	(((('Haptodus_garnettensis'	'Haptodus_baylei')	'Haptodus_grandis')	('Pantelosaurus_saxonicus'	('Cutleria_wilmarthi'	(('Secodontosaurus_obtusidens'	('Cryptovenator_hirschbergeri'	(((('Sphenacodon_ferox'	'Sphenacodon_ferocior')	'Ctenorhachis_jacksoni')	('Ctenospondylus_casei'	'Ctenospondylus_ninevehensis'))	('Dimetrodon_milleri'	((('Dimetrodon_limbatus'	((((('Dimetrodon_grandis'	'Dimetrodon_borealis')	'Dimetrodon_occidentalis')	'Dimetrodon_natalis')	'Dimetrodon_booneorum')	'Dimetrodon_giganhomogenes'))	'Dimetrodon_dollovianus'	'Dimetrodon_macrospondylus'	'Dimetrodon_loomisi'	'Dimetrodon_teutonis')	'Dimetrodon_angelensis')))))	('Tetraceratops_insignis'	'Other_therapsids')))))	'Ianthodon_schultzei'))));
(('Stereorhachis_dominans'	('Archaeothyris_florensis'	(((((('Ophiacodon_uniformis'	('Ophiacodon_hilli'	('Stereophallodon_ciscoensis'	'Baldwinonus_trux')))	('Ophiacodon_mirus'	'Ophiacodon_retroversus'))	'Ophiacodon_major')	'Ophiacodon_navajovicus')	'Varanosaurus_acutirostris')	'Echinerpeton_intermedium')))	('Milosaurus_mccordi'	(('Ianthasaurus_hardestii'	('Glaucosaurus_megalops'	('Gordodon_kraineri'	('Lupeosaurus_kayi'	('Edaphosaurus_novomexicanus'	('Edaphosaurus_colohistion'	('Edaphosaurus_boanerges'	('Edaphosaurus_pogonias'	'Edaphosaurus_cruciger'))))))))	(((('Haptodus_garnettensis'	'Haptodus_grandis')	'Haptodus_baylei')	('Pantelosaurus_saxonicus'	('Cutleria_wilmarthi'	(('Secodontosaurus_obtusidens'	('Cryptovenator_hirschbergeri'	(((('Sphenacodon_ferox'	'Sphenacodon_ferocior')	'Ctenorhachis_jacksoni')	('Ctenospondylus_casei'	'Ctenospondylus_ninevehensis'))	('Dimetrodon_milleri'	(((('Dimetrodon_limbatus'	'Dimetrodon_angelensis')	(((((('Dimetrodon_grandis'	'Dimetrodon_borealis')	'Dimetrodon_occidentalis')	'Dimetrodon_natalis')	'Dimetrodon_booneorum')	'Dimetrodon_giganhomogenes')	'Dimetrodon_teutonis'))	'Dimetrodon_dollovianus')	'Dimetrodon_macrospondylus'	'Dimetrodon_loomisi')))))	('Tetraceratops_insignis'	'Other_therapsids')))))	'Ianthodon_schultzei'))));
(('Stereorhachis_dominans'	('Archaeothyris_florensis'	(((((('Ophiacodon_uniformis'	('Ophiacodon_hilli'	('Stereophallodon_ciscoensis'	'Baldwinonus_trux')))	('Ophiacodon_mirus'	'Ophiacodon_retroversus'))	'Ophiacodon_major')	'Ophiacodon_navajovicus')	'Varanosaurus_acutirostris')	'Echinerpeton_intermedium')))	('Milosaurus_mccordi'	(('Ianthasaurus_hardestii'	('Glaucosaurus_megalops'	('Gordodon_kraineri'	('Lupeosaurus_kayi'	('Edaphosaurus_novomexicanus'	('Edaphosaurus_colohistion'	('Edaphosaurus_boanerges'	('Edaphosaurus_pogonias'	'Edaphosaurus_cruciger'))))))))	(((('Haptodus_garnettensis'	'Haptodus_grandis')	'Haptodus_baylei')	('Pantelosaurus_saxonicus'	('Cutleria_wilmarthi'	(('Secodontosaurus_obtusidens'	('Cryptovenator_hirschbergeri'	(((('Sphenacodon_ferox'	'Sphenacodon_ferocior')	'Ctenorhachis_jacksoni')	('Ctenospondylus_casei'	'Ctenospondylus_ninevehensis'))	('Dimetrodon_milleri'	(((('Dimetrodon_limbatus'	((('Dimetrodon_grandis'	'Dimetrodon_borealis')	'Dimetrodon_natalis'	'Dimetrodon_booneorum'	'Dimetrodon_occidentalis')	'Dimetrodon_angelensis'))	'Dimetrodon_dollovianus')	'Dimetrodon_giganhomogenes'	'Dimetrodon_macrospondylus'	'Dimetrodon_teutonis')	'Dimetrodon_loomisi')))))	('Tetraceratops_insignis'	'Other_therapsids')))))	'Ianthodon_schultzei'))));
(('Stereorhachis_dominans'	('Archaeothyris_florensis'	(((((('Ophiacodon_uniformis'	('Ophiacodon_hilli'	('Stereophallodon_ciscoensis'	'Baldwinonus_trux')))	('Ophiacodon_mirus'	'Ophiacodon_retroversus'))	'Ophiacodon_major')	'Ophiacodon_navajovicus')	'Varanosaurus_acutirostris')	'Echinerpeton_intermedium')))	('Milosaurus_mccordi'	(('Ianthasaurus_hardestii'	('Glaucosaurus_megalops'	('Gordodon_kraineri'	('Lupeosaurus_kayi'	('Edaphosaurus_novomexicanus'	('Edaphosaurus_colohistion'	('Edaphosaurus_boanerges'	('Edaphosaurus_pogonias'	'Edaphosaurus_cruciger'))))))))	(((('Haptodus_garnettensis'	'Haptodus_grandis')	'Haptodus_baylei')	('Pantelosaurus_saxonicus'	('Cutleria_wilmarthi'	(('Secodontosaurus_obtusidens'	('Cryptovenator_hirschbergeri'	(((('Sphenacodon_ferox'	'Sphenacodon_ferocior')	'Ctenorhachis_jacksoni')	('Ctenospondylus_casei'	'Ctenospondylus_ninevehensis'))	('Dimetrodon_milleri'	(((('Dimetrodon_limbatus'	'Dimetrodon_angelensis')	'Dimetrodon_dollovianus')	'Dimetrodon_booneorum'	'Dimetrodon_giganhomogenes'	'Dimetrodon_macrospondylus'	'Dimetrodon_teutonis')	(((('Dimetrodon_grandis'	'Dimetrodon_borealis')	'Dimetrodon_natalis')	'Dimetrodon_occidentalis')	'Dimetrodon_loomisi'))))))	('Tetraceratops_insignis'	'Other_therapsids')))))	'Ianthodon_schultzei'))));
(('Stereorhachis_dominans'	('Archaeothyris_florensis'	(((((('Ophiacodon_uniformis'	('Ophiacodon_hilli'	('Stereophallodon_ciscoensis'	'Baldwinonus_trux')))	('Ophiacodon_mirus'	'Ophiacodon_retroversus'))	'Ophiacodon_major')	'Ophiacodon_navajovicus')	'Varanosaurus_acutirostris')	'Echinerpeton_intermedium')))	('Milosaurus_mccordi'	(('Ianthasaurus_hardestii'	('Glaucosaurus_megalops'	('Gordodon_kraineri'	('Lupeosaurus_kayi'	('Edaphosaurus_novomexicanus'	('Edaphosaurus_colohistion'	('Edaphosaurus_boanerges'	('Edaphosaurus_pogonias'	'Edaphosaurus_cruciger'))))))))	(((('Haptodus_garnettensis'	'Haptodus_grandis')	'Haptodus_baylei')	('Pantelosaurus_saxonicus'	('Cutleria_wilmarthi'	(('Secodontosaurus_obtusidens'	('Cryptovenator_hirschbergeri'	(((('Sphenacodon_ferox'	'Sphenacodon_ferocior')	'Ctenorhachis_jacksoni')	('Ctenospondylus_casei'	'Ctenospondylus_ninevehensis'))	('Dimetrodon_milleri'	(((((('Dimetrodon_limbatus'	'Dimetrodon_dollovianus')	'Dimetrodon_angelensis')	'Dimetrodon_teutonis')	((((('Dimetrodon_grandis'	'Dimetrodon_borealis')	'Dimetrodon_occidentalis')	'Dimetrodon_natalis')	'Dimetrodon_booneorum')	'Dimetrodon_giganhomogenes'))	'Dimetrodon_loomisi')	'Dimetrodon_macrospondylus')))))	('Tetraceratops_insignis'	'Other_therapsids')))))	'Ianthodon_schultzei'))));
(('Stereorhachis_dominans'	('Archaeothyris_florensis'	(((((('Ophiacodon_uniformis'	('Ophiacodon_hilli'	('Stereophallodon_ciscoensis'	'Baldwinonus_trux')))	('Ophiacodon_mirus'	'Ophiacodon_retroversus'))	'Ophiacodon_major')	'Ophiacodon_navajovicus')	'Varanosaurus_acutirostris')	'Echinerpeton_intermedium')))	('Milosaurus_mccordi'	(('Ianthasaurus_hardestii'	('Glaucosaurus_megalops'	('Gordodon_kraineri'	('Lupeosaurus_kayi'	('Edaphosaurus_novomexicanus'	('Edaphosaurus_colohistion'	('Edaphosaurus_boanerges'	('Edaphosaurus_pogonias'	'Edaphosaurus_cruciger'))))))))	(((('Haptodus_garnettensis'	'Haptodus_grandis')	'Haptodus_baylei')	('Pantelosaurus_saxonicus'	('Cutleria_wilmarthi'	(('Secodontosaurus_obtusidens'	('Cryptovenator_hirschbergeri'	(((('Sphenacodon_ferox'	'Sphenacodon_ferocior')	'Ctenorhachis_jacksoni')	('Ctenospondylus_casei'	'Ctenospondylus_ninevehensis'))	('Dimetrodon_milleri'	('Dimetrodon_limbatus'	(((((('Dimetrodon_grandis'	'Dimetrodon_borealis')	'Dimetrodon_occidentalis')	'Dimetrodon_natalis'	'Dimetrodon_booneorum'	'Dimetrodon_giganhomogenes'	'Dimetrodon_macrospondylus'	'Dimetrodon_teutonis')	'Dimetrodon_loomisi')	'Dimetrodon_dollovianus')	'Dimetrodon_angelensis'))))))	('Tetraceratops_insignis'	'Other_therapsids')))))	'Ianthodon_schultzei'))));
(('Stereorhachis_dominans'	('Archaeothyris_florensis'	(((((('Ophiacodon_uniformis'	('Ophiacodon_hilli'	('Stereophallodon_ciscoensis'	'Baldwinonus_trux')))	('Ophiacodon_mirus'	'Ophiacodon_retroversus'))	'Ophiacodon_major')	'Ophiacodon_navajovicus')	'Varanosaurus_acutirostris')	'Echinerpeton_intermedium')))	('Milosaurus_mccordi'	(('Ianthasaurus_hardestii'	('Glaucosaurus_megalops'	('Gordodon_kraineri'	('Lupeosaurus_kayi'	('Edaphosaurus_novomexicanus'	('Edaphosaurus_colohistion'	('Edaphosaurus_boanerges'	('Edaphosaurus_pogonias'	'Edaphosaurus_cruciger'))))))))	(((('Haptodus_garnettensis'	'Haptodus_grandis')	'Haptodus_baylei')	('Pantelosaurus_saxonicus'	('Cutleria_wilmarthi'	(('Secodontosaurus_obtusidens'	('Cryptovenator_hirschbergeri'	(((('Sphenacodon_ferox'	'Sphenacodon_ferocior')	'Ctenorhachis_jacksoni')	('Ctenospondylus_casei'	'Ctenospondylus_ninevehensis'))	('Dimetrodon_milleri'	('Dimetrodon_limbatus'	(((((((((('Dimetrodon_grandis'	'Dimetrodon_borealis')	'Dimetrodon_natalis')	'Dimetrodon_occidentalis')	'Dimetrodon_booneorum')	'Dimetrodon_giganhomogenes')	'Dimetrodon_teutonis')	'Dimetrodon_macrospondylus')	'Dimetrodon_loomisi')	'Dimetrodon_dollovianus')	'Dimetrodon_angelensis'))))))	('Tetraceratops_insignis'	'Other_therapsids')))))	'Ianthodon_schultzei'))));
(('Stereorhachis_dominans'	('Archaeothyris_florensis'	(((((('Ophiacodon_uniformis'	('Ophiacodon_mirus'	'Ophiacodon_retroversus'))	'Ophiacodon_hilli')	('Stereophallodon_ciscoensis'	'Baldwinonus_trux'))	'Ophiacodon_navajovicus'	'Ophiacodon_major')	'Varanosaurus_acutirostris')	'Echinerpeton_intermedium')))	('Milosaurus_mccordi'	(('Ianthasaurus_hardestii'	('Glaucosaurus_megalops'	('Gordodon_kraineri'	('Lupeosaurus_kayi'	('Edaphosaurus_novomexicanus'	('Edaphosaurus_colohistion'	('Edaphosaurus_boanerges'	('Edaphosaurus_pogonias'	'Edaphosaurus_cruciger'))))))))	(((('Haptodus_garnettensis'	'Haptodus_grandis')	'Haptodus_baylei')	('Pantelosaurus_saxonicus'	('Cutleria_wilmarthi'	(('Secodontosaurus_obtusidens'	('Cryptovenator_hirschbergeri'	(((('Sphenacodon_ferox'	'Sphenacodon_ferocior')	'Ctenorhachis_jacksoni')	('Ctenospondylus_casei'	'Ctenospondylus_ninevehensis'))	('Dimetrodon_milleri'	('Dimetrodon_limbatus'	(((((((((('Dimetrodon_grandis'	'Dimetrodon_borealis')	'Dimetrodon_occidentalis')	'Dimetrodon_natalis')	'Dimetrodon_booneorum')	'Dimetrodon_giganhomogenes')	'Dimetrodon_teutonis')	'Dimetrodon_macrospondylus')	'Dimetrodon_angelensis')	'Dimetrodon_loomisi')	'Dimetrodon_dollovianus'))))))	('Tetraceratops_insignis'	'Other_therapsids')))))	'Ianthodon_schultzei'))));
(('Stereorhachis_dominans'	('Archaeothyris_florensis'	(((((('Ophiacodon_uniformis'	('Ophiacodon_hilli'	('Stereophallodon_ciscoensis'	'Baldwinonus_trux')))	('Ophiacodon_mirus'	'Ophiacodon_retroversus'))	'Ophiacodon_major')	'Ophiacodon_navajovicus')	'Varanosaurus_acutirostris')	'Echinerpeton_intermedium')))	('Milosaurus_mccordi'	(('Ianthasaurus_hardestii'	('Glaucosaurus_megalops'	('Gordodon_kraineri'	('Lupeosaurus_kayi'	('Edaphosaurus_novomexicanus'	('Edaphosaurus_colohistion'	('Edaphosaurus_boanerges'	('Edaphosaurus_pogonias'	'Edaphosaurus_cruciger'))))))))	(((('Haptodus_garnettensis'	'Haptodus_grandis')	'Haptodus_baylei')	('Pantelosaurus_saxonicus'	('Cutleria_wilmarthi'	(('Secodontosaurus_obtusidens'	('Cryptovenator_hirschbergeri'	(((('Sphenacodon_ferox'	'Sphenacodon_ferocior')	'Ctenorhachis_jacksoni')	('Ctenospondylus_casei'	'Ctenospondylus_ninevehensis'))	('Dimetrodon_milleri'	('Dimetrodon_limbatus'	(((((((((('Dimetrodon_grandis'	'Dimetrodon_borealis')	'Dimetrodon_occidentalis')	'Dimetrodon_natalis')	'Dimetrodon_giganhomogenes')	'Dimetrodon_teutonis')	'Dimetrodon_angelensis')	'Dimetrodon_booneorum')	'Dimetrodon_macrospondylus')	'Dimetrodon_loomisi')	'Dimetrodon_dollovianus'))))))	('Tetraceratops_insignis'	'Other_therapsids')))))	'Ianthodon_schultzei'))));
(('Stereorhachis_dominans'	('Archaeothyris_florensis'	((((('Ophiacodon_uniformis'	('Ophiacodon_hilli'	('Stereophallodon_ciscoensis'	'Baldwinonus_trux')))	('Ophiacodon_mirus'	('Ophiacodon_navajovicus'	'Ophiacodon_retroversus')))	'Ophiacodon_major')	'Varanosaurus_acutirostris')	'Echinerpeton_intermedium')))	('Milosaurus_mccordi'	(('Ianthasaurus_hardestii'	('Glaucosaurus_megalops'	('Gordodon_kraineri'	('Lupeosaurus_kayi'	('Edaphosaurus_novomexicanus'	('Edaphosaurus_colohistion'	('Edaphosaurus_boanerges'	('Edaphosaurus_pogonias'	'Edaphosaurus_cruciger'))))))))	(((('Haptodus_garnettensis'	'Haptodus_grandis')	'Haptodus_baylei')	('Pantelosaurus_saxonicus'	('Cutleria_wilmarthi'	(('Secodontosaurus_obtusidens'	('Cryptovenator_hirschbergeri'	(((('Sphenacodon_ferox'	'Sphenacodon_ferocior')	'Ctenorhachis_jacksoni')	('Ctenospondylus_casei'	'Ctenospondylus_ninevehensis'))	('Dimetrodon_milleri'	('Dimetrodon_limbatus'	(((((((((('Dimetrodon_grandis'	'Dimetrodon_borealis')	'Dimetrodon_occidentalis')	'Dimetrodon_natalis')	'Dimetrodon_booneorum')	'Dimetrodon_giganhomogenes')	'Dimetrodon_teutonis')	'Dimetrodon_angelensis')	'Dimetrodon_macrospondylus')	'Dimetrodon_loomisi')	'Dimetrodon_dollovianus'))))))	('Tetraceratops_insignis'	'Other_therapsids')))))	'Ianthodon_schultzei'))));
(('Stereorhachis_dominans'	('Archaeothyris_florensis'	((((((('Ophiacodon_uniformis'	('Ophiacodon_mirus'	'Ophiacodon_retroversus'))	'Ophiacodon_hilli')	('Stereophallodon_ciscoensis'	'Baldwinonus_trux'))	'Ophiacodon_navajovicus')	'Ophiacodon_major')	'Varanosaurus_acutirostris')	'Echinerpeton_intermedium')))	('Milosaurus_mccordi'	(('Ianthasaurus_hardestii'	('Glaucosaurus_megalops'	('Gordodon_kraineri'	('Lupeosaurus_kayi'	('Edaphosaurus_novomexicanus'	('Edaphosaurus_colohistion'	('Edaphosaurus_boanerges'	('Edaphosaurus_pogonias'	'Edaphosaurus_cruciger'))))))))	(((('Haptodus_garnettensis'	'Haptodus_grandis')	'Haptodus_baylei')	('Pantelosaurus_saxonicus'	('Cutleria_wilmarthi'	(('Secodontosaurus_obtusidens'	('Cryptovenator_hirschbergeri'	(((('Sphenacodon_ferox'	'Sphenacodon_ferocior')	'Ctenorhachis_jacksoni')	('Ctenospondylus_casei'	'Ctenospondylus_ninevehensis'))	('Dimetrodon_milleri'	(((('Dimetrodon_limbatus'	'Dimetrodon_dollovianus')	'Dimetrodon_loomisi')	((((((('Dimetrodon_grandis'	'Dimetrodon_borealis')	'Dimetrodon_occidentalis')	'Dimetrodon_natalis')	'Dimetrodon_booneorum')	'Dimetrodon_giganhomogenes')	'Dimetrodon_teutonis')	'Dimetrodon_macrospondylus'))	'Dimetrodon_angelensis')))))	('Tetraceratops_insignis'	'Other_therapsids')))))	'Ianthodon_schultzei'))));
(('Stereorhachis_dominans'	('Archaeothyris_florensis'	(((((('Ophiacodon_uniformis'	('Ophiacodon_hilli'	('Stereophallodon_ciscoensis'	'Baldwinonus_trux')))	('Ophiacodon_mirus'	'Ophiacodon_retroversus'))	'Ophiacodon_major')	'Ophiacodon_navajovicus')	'Varanosaurus_acutirostris')	'Echinerpeton_intermedium')))	('Milosaurus_mccordi'	(('Ianthasaurus_hardestii'	('Glaucosaurus_megalops'	('Gordodon_kraineri'	('Lupeosaurus_kayi'	('Edaphosaurus_novomexicanus'	('Edaphosaurus_colohistion'	('Edaphosaurus_boanerges'	('Edaphosaurus_pogonias'	'Edaphosaurus_cruciger'))))))))	(((('Haptodus_garnettensis'	'Haptodus_grandis')	'Haptodus_baylei')	('Pantelosaurus_saxonicus'	('Cutleria_wilmarthi'	(('Secodontosaurus_obtusidens'	('Cryptovenator_hirschbergeri'	(((('Sphenacodon_ferox'	'Sphenacodon_ferocior')	'Ctenorhachis_jacksoni')	('Ctenospondylus_casei'	'Ctenospondylus_ninevehensis'))	('Dimetrodon_milleri'	(((('Dimetrodon_limbatus'	'Dimetrodon_dollovianus')	(((('Dimetrodon_grandis'	'Dimetrodon_borealis')	'Dimetrodon_occidentalis')	'Dimetrodon_natalis'	'Dimetrodon_booneorum'	'Dimetrodon_giganhomogenes')	'Dimetrodon_loomisi'))	'Dimetrodon_macrospondylus'	'Dimetrodon_teutonis')	'Dimetrodon_angelensis')))))	('Tetraceratops_insignis'	'Other_therapsids')))))	'Ianthodon_schultzei'))));
(('Stereorhachis_dominans'	('Archaeothyris_florensis'	(((((('Ophiacodon_uniformis'	('Ophiacodon_hilli'	('Stereophallodon_ciscoensis'	'Baldwinonus_trux')))	('Ophiacodon_mirus'	'Ophiacodon_retroversus'))	'Ophiacodon_major')	'Ophiacodon_navajovicus')	'Varanosaurus_acutirostris')	'Echinerpeton_intermedium')))	('Milosaurus_mccordi'	(('Ianthasaurus_hardestii'	('Glaucosaurus_megalops'	('Gordodon_kraineri'	('Lupeosaurus_kayi'	('Edaphosaurus_novomexicanus'	('Edaphosaurus_colohistion'	('Edaphosaurus_boanerges'	('Edaphosaurus_pogonias'	'Edaphosaurus_cruciger'))))))))	(((('Haptodus_garnettensis'	'Haptodus_grandis')	'Haptodus_baylei')	('Pantelosaurus_saxonicus'	('Cutleria_wilmarthi'	(('Secodontosaurus_obtusidens'	('Cryptovenator_hirschbergeri'	(((('Sphenacodon_ferox'	'Sphenacodon_ferocior')	'Ctenorhachis_jacksoni')	('Ctenospondylus_casei'	'Ctenospondylus_ninevehensis'))	('Dimetrodon_milleri'	(((((('Dimetrodon_limbatus'	(('Dimetrodon_grandis'	'Dimetrodon_borealis')	'Dimetrodon_natalis'	'Dimetrodon_booneorum'	'Dimetrodon_giganhomogenes'	'Dimetrodon_occidentalis'))	'Dimetrodon_dollovianus')	'Dimetrodon_loomisi')	'Dimetrodon_teutonis')	'Dimetrodon_macrospondylus')	'Dimetrodon_angelensis')))))	('Tetraceratops_insignis'	'Other_therapsids')))))	'Ianthodon_schultzei'))));
(('Stereorhachis_dominans'	('Archaeothyris_florensis'	(((((('Ophiacodon_uniformis'	('Ophiacodon_hilli'	('Stereophallodon_ciscoensis'	'Baldwinonus_trux')))	('Ophiacodon_mirus'	'Ophiacodon_retroversus'))	'Ophiacodon_major')	'Ophiacodon_navajovicus')	'Varanosaurus_acutirostris')	'Echinerpeton_intermedium')))	('Milosaurus_mccordi'	(('Ianthasaurus_hardestii'	('Glaucosaurus_megalops'	('Gordodon_kraineri'	('Lupeosaurus_kayi'	('Edaphosaurus_novomexicanus'	('Edaphosaurus_colohistion'	('Edaphosaurus_boanerges'	('Edaphosaurus_pogonias'	'Edaphosaurus_cruciger'))))))))	(((('Haptodus_garnettensis'	'Haptodus_grandis')	'Haptodus_baylei')	('Pantelosaurus_saxonicus'	('Cutleria_wilmarthi'	(('Secodontosaurus_obtusidens'	('Cryptovenator_hirschbergeri'	(((('Sphenacodon_ferox'	'Sphenacodon_ferocior')	'Ctenorhachis_jacksoni')	('Ctenospondylus_casei'	'Ctenospondylus_ninevehensis'))	('Dimetrodon_milleri'	((((('Dimetrodon_limbatus'	'Dimetrodon_dollovianus')	'Dimetrodon_loomisi')	((((('Dimetrodon_grandis'	'Dimetrodon_borealis')	'Dimetrodon_natalis')	'Dimetrodon_booneorum')	'Dimetrodon_giganhomogenes')	'Dimetrodon_teutonis'))	'Dimetrodon_macrospondylus')	'Dimetrodon_angelensis'	'Dimetrodon_occidentalis')))))	('Tetraceratops_insignis'	'Other_therapsids')))))	'Ianthodon_schultzei'))));
(('Stereorhachis_dominans'	('Archaeothyris_florensis'	(((((('Ophiacodon_uniformis'	('Ophiacodon_hilli'	('Stereophallodon_ciscoensis'	'Baldwinonus_trux')))	('Ophiacodon_mirus'	'Ophiacodon_retroversus'))	'Ophiacodon_major')	'Ophiacodon_navajovicus')	'Varanosaurus_acutirostris')	'Echinerpeton_intermedium')))	('Milosaurus_mccordi'	(('Ianthasaurus_hardestii'	('Glaucosaurus_megalops'	('Gordodon_kraineri'	('Lupeosaurus_kayi'	('Edaphosaurus_novomexicanus'	('Edaphosaurus_colohistion'	('Edaphosaurus_boanerges'	('Edaphosaurus_pogonias'	'Edaphosaurus_cruciger'))))))))	(((('Haptodus_garnettensis'	'Haptodus_grandis')	'Haptodus_baylei')	('Pantelosaurus_saxonicus'	('Cutleria_wilmarthi'	(('Secodontosaurus_obtusidens'	('Cryptovenator_hirschbergeri'	(((('Sphenacodon_ferox'	'Sphenacodon_ferocior')	'Ctenorhachis_jacksoni')	('Ctenospondylus_casei'	'Ctenospondylus_ninevehensis'))	('Dimetrodon_milleri'	((((('Dimetrodon_limbatus'	'Dimetrodon_dollovianus')	(((('Dimetrodon_grandis'	'Dimetrodon_borealis')	'Dimetrodon_natalis'	'Dimetrodon_booneorum')	'Dimetrodon_occidentalis')	'Dimetrodon_loomisi'))	'Dimetrodon_macrospondylus')	'Dimetrodon_giganhomogenes'	'Dimetrodon_teutonis')	'Dimetrodon_angelensis')))))	('Tetraceratops_insignis'	'Other_therapsids')))))	'Ianthodon_schultzei'))));
(('Stereorhachis_dominans'	('Archaeothyris_florensis'	(((((('Ophiacodon_uniformis'	('Ophiacodon_hilli'	('Stereophallodon_ciscoensis'	'Baldwinonus_trux')))	('Ophiacodon_mirus'	'Ophiacodon_retroversus'))	'Ophiacodon_major')	'Ophiacodon_navajovicus')	'Varanosaurus_acutirostris')	'Echinerpeton_intermedium')))	('Milosaurus_mccordi'	(('Ianthasaurus_hardestii'	('Glaucosaurus_megalops'	('Gordodon_kraineri'	('Lupeosaurus_kayi'	('Edaphosaurus_novomexicanus'	('Edaphosaurus_colohistion'	('Edaphosaurus_boanerges'	('Edaphosaurus_pogonias'	'Edaphosaurus_cruciger'))))))))	(((('Haptodus_garnettensis'	'Haptodus_grandis')	'Haptodus_baylei')	('Pantelosaurus_saxonicus'	('Cutleria_wilmarthi'	(('Secodontosaurus_obtusidens'	('Cryptovenator_hirschbergeri'	(((('Sphenacodon_ferox'	'Sphenacodon_ferocior')	'Ctenorhachis_jacksoni')	('Ctenospondylus_casei'	'Ctenospondylus_ninevehensis'))	('Dimetrodon_milleri'	(((('Dimetrodon_limbatus'	'Dimetrodon_dollovianus'	'Dimetrodon_loomisi')	(((((('Dimetrodon_grandis'	'Dimetrodon_borealis')	'Dimetrodon_occidentalis')	'Dimetrodon_natalis')	'Dimetrodon_booneorum')	'Dimetrodon_giganhomogenes')	'Dimetrodon_macrospondylus'))	'Dimetrodon_teutonis')	'Dimetrodon_angelensis')))))	('Tetraceratops_insignis'	'Other_therapsids')))))	'Ianthodon_schultzei'))));
(('Stereorhachis_dominans'	('Archaeothyris_florensis'	(((((('Ophiacodon_uniformis'	('Ophiacodon_hilli'	('Stereophallodon_ciscoensis'	'Baldwinonus_trux')))	('Ophiacodon_mirus'	'Ophiacodon_retroversus'))	'Ophiacodon_major')	'Ophiacodon_navajovicus')	'Varanosaurus_acutirostris')	'Echinerpeton_intermedium')))	('Milosaurus_mccordi'	(('Ianthasaurus_hardestii'	('Glaucosaurus_megalops'	('Gordodon_kraineri'	('Lupeosaurus_kayi'	('Edaphosaurus_novomexicanus'	('Edaphosaurus_colohistion'	('Edaphosaurus_boanerges'	('Edaphosaurus_pogonias'	'Edaphosaurus_cruciger'))))))))	(((('Haptodus_garnettensis'	'Haptodus_grandis')	'Haptodus_baylei')	('Pantelosaurus_saxonicus'	('Cutleria_wilmarthi'	(('Secodontosaurus_obtusidens'	('Cryptovenator_hirschbergeri'	(((('Sphenacodon_ferox'	'Sphenacodon_ferocior')	'Ctenorhachis_jacksoni')	('Ctenospondylus_casei'	'Ctenospondylus_ninevehensis'))	('Dimetrodon_milleri'	((((('Dimetrodon_limbatus'	'Dimetrodon_dollovianus')	'Dimetrodon_macrospondylus')	(((((('Dimetrodon_grandis'	'Dimetrodon_borealis')	'Dimetrodon_occidentalis')	'Dimetrodon_natalis')	'Dimetrodon_booneorum')	'Dimetrodon_loomisi')	'Dimetrodon_giganhomogenes'))	'Dimetrodon_teutonis')	'Dimetrodon_angelensis')))))	('Tetraceratops_insignis'	'Other_therapsids')))))	'Ianthodon_schultzei'))));
(('Stereorhachis_dominans'	('Archaeothyris_florensis'	(((((('Ophiacodon_uniformis'	('Ophiacodon_hilli'	('Stereophallodon_ciscoensis'	'Baldwinonus_trux')))	('Ophiacodon_mirus'	'Ophiacodon_retroversus'))	'Ophiacodon_major')	'Ophiacodon_navajovicus')	'Varanosaurus_acutirostris')	'Echinerpeton_intermedium')))	('Milosaurus_mccordi'	(('Ianthasaurus_hardestii'	('Glaucosaurus_megalops'	('Gordodon_kraineri'	('Lupeosaurus_kayi'	('Edaphosaurus_novomexicanus'	('Edaphosaurus_colohistion'	('Edaphosaurus_boanerges'	('Edaphosaurus_pogonias'	'Edaphosaurus_cruciger'))))))))	(((('Haptodus_garnettensis'	'Haptodus_grandis')	'Haptodus_baylei')	('Pantelosaurus_saxonicus'	('Cutleria_wilmarthi'	(('Secodontosaurus_obtusidens'	('Cryptovenator_hirschbergeri'	(((('Sphenacodon_ferox'	'Sphenacodon_ferocior')	'Ctenorhachis_jacksoni')	('Ctenospondylus_casei'	'Ctenospondylus_ninevehensis'))	('Dimetrodon_milleri'	(((((('Dimetrodon_limbatus'	(((('Dimetrodon_grandis'	'Dimetrodon_borealis')	'Dimetrodon_natalis')	'Dimetrodon_occidentalis')	'Dimetrodon_dollovianus'))	'Dimetrodon_loomisi')	'Dimetrodon_macrospondylus')	'Dimetrodon_booneorum'	'Dimetrodon_giganhomogenes')	'Dimetrodon_teutonis')	'Dimetrodon_angelensis')))))	('Tetraceratops_insignis'	'Other_therapsids')))))	'Ianthodon_schultzei'))));
(('Stereorhachis_dominans'	('Archaeothyris_florensis'	((((('Ophiacodon_uniformis'	('Ophiacodon_hilli'	('Stereophallodon_ciscoensis'	'Baldwinonus_trux')))	('Ophiacodon_mirus'	('Ophiacodon_navajovicus'	'Ophiacodon_retroversus')))	'Ophiacodon_major')	'Varanosaurus_acutirostris')	'Echinerpeton_intermedium')))	('Milosaurus_mccordi'	(('Ianthasaurus_hardestii'	('Glaucosaurus_megalops'	('Gordodon_kraineri'	('Lupeosaurus_kayi'	('Edaphosaurus_novomexicanus'	('Edaphosaurus_colohistion'	('Edaphosaurus_boanerges'	('Edaphosaurus_pogonias'	'Edaphosaurus_cruciger'))))))))	(((('Haptodus_garnettensis'	'Haptodus_grandis')	'Haptodus_baylei')	('Pantelosaurus_saxonicus'	('Cutleria_wilmarthi'	(('Secodontosaurus_obtusidens'	('Cryptovenator_hirschbergeri'	(((('Sphenacodon_ferox'	'Sphenacodon_ferocior')	'Ctenorhachis_jacksoni')	('Ctenospondylus_casei'	'Ctenospondylus_ninevehensis'))	('Dimetrodon_milleri'	(((((('Dimetrodon_limbatus'	'Dimetrodon_dollovianus')	'Dimetrodon_loomisi')	'Dimetrodon_macrospondylus')	'Dimetrodon_teutonis')	((((('Dimetrodon_grandis'	'Dimetrodon_borealis')	'Dimetrodon_occidentalis')	'Dimetrodon_natalis')	'Dimetrodon_booneorum')	'Dimetrodon_giganhomogenes'))	'Dimetrodon_angelensis')))))	('Tetraceratops_insignis'	'Other_therapsids')))))	'Ianthodon_schultzei'))));
(('Stereorhachis_dominans'	('Archaeothyris_florensis'	(((((('Ophiacodon_uniformis'	('Ophiacodon_hilli'	('Stereophallodon_ciscoensis'	'Baldwinonus_trux')))	'Ophiacodon_major')	'Ophiacodon_navajovicus')	('Ophiacodon_mirus'	'Ophiacodon_retroversus'))	'Varanosaurus_acutirostris')	'Echinerpeton_intermedium')))	('Milosaurus_mccordi'	(('Ianthasaurus_hardestii'	('Glaucosaurus_megalops'	('Gordodon_kraineri'	('Lupeosaurus_kayi'	('Edaphosaurus_novomexicanus'	('Edaphosaurus_colohistion'	('Edaphosaurus_boanerges'	('Edaphosaurus_pogonias'	'Edaphosaurus_cruciger'))))))))	(((('Haptodus_garnettensis'	'Haptodus_grandis')	'Haptodus_baylei')	('Pantelosaurus_saxonicus'	('Cutleria_wilmarthi'	(('Secodontosaurus_obtusidens'	('Cryptovenator_hirschbergeri'	(((('Sphenacodon_ferox'	'Sphenacodon_ferocior')	'Ctenorhachis_jacksoni')	('Ctenospondylus_casei'	'Ctenospondylus_ninevehensis'))	('Dimetrodon_milleri'	(('Dimetrodon_limbatus'	(((((((('Dimetrodon_grandis'	'Dimetrodon_borealis')	'Dimetrodon_occidentalis')	'Dimetrodon_natalis')	'Dimetrodon_booneorum')	'Dimetrodon_giganhomogenes'	'Dimetrodon_loomisi')	'Dimetrodon_teutonis')	'Dimetrodon_macrospondylus')	'Dimetrodon_dollovianus'))	'Dimetrodon_angelensis')))))	('Tetraceratops_insignis'	'Other_therapsids')))))	'Ianthodon_schultzei'))));
(('Stereorhachis_dominans'	('Archaeothyris_florensis'	(((((('Ophiacodon_uniformis'	('Ophiacodon_hilli'	('Stereophallodon_ciscoensis'	'Baldwinonus_trux')))	'Ophiacodon_major')	'Ophiacodon_navajovicus')	('Ophiacodon_mirus'	'Ophiacodon_retroversus'))	'Varanosaurus_acutirostris')	'Echinerpeton_intermedium')))	('Milosaurus_mccordi'	(('Ianthasaurus_hardestii'	('Glaucosaurus_megalops'	('Gordodon_kraineri'	('Lupeosaurus_kayi'	('Edaphosaurus_novomexicanus'	('Edaphosaurus_colohistion'	('Edaphosaurus_boanerges'	('Edaphosaurus_pogonias'	'Edaphosaurus_cruciger'))))))))	(((('Haptodus_garnettensis'	'Haptodus_grandis')	'Haptodus_baylei')	('Pantelosaurus_saxonicus'	('Cutleria_wilmarthi'	(('Secodontosaurus_obtusidens'	('Cryptovenator_hirschbergeri'	(((('Sphenacodon_ferox'	'Sphenacodon_ferocior')	'Ctenorhachis_jacksoni')	('Ctenospondylus_casei'	'Ctenospondylus_ninevehensis'))	('Dimetrodon_milleri'	(('Dimetrodon_limbatus'	'Dimetrodon_dollovianus'	'Dimetrodon_loomisi')	((((('Dimetrodon_grandis'	'Dimetrodon_borealis')	'Dimetrodon_occidentalis')	'Dimetrodon_booneorum'	'Dimetrodon_giganhomogenes'	'Dimetrodon_macrospondylus'	'Dimetrodon_teutonis')	'Dimetrodon_natalis')	'Dimetrodon_angelensis'))))))	('Tetraceratops_insignis'	'Other_therapsids')))))	'Ianthodon_schultzei'))));
(('Stereorhachis_dominans'	('Archaeothyris_florensis'	(((('Ophiacodon_uniformis'	('Ophiacodon_hilli'	('Stereophallodon_ciscoensis'	'Baldwinonus_trux')))	((('Ophiacodon_mirus'	'Ophiacodon_retroversus')	'Ophiacodon_navajovicus')	'Ophiacodon_major'))	'Varanosaurus_acutirostris')	'Echinerpeton_intermedium')))	('Milosaurus_mccordi'	(('Ianthasaurus_hardestii'	('Glaucosaurus_megalops'	('Gordodon_kraineri'	('Lupeosaurus_kayi'	('Edaphosaurus_novomexicanus'	('Edaphosaurus_colohistion'	('Edaphosaurus_boanerges'	('Edaphosaurus_pogonias'	'Edaphosaurus_cruciger'))))))))	(((('Haptodus_garnettensis'	'Haptodus_grandis')	'Haptodus_baylei')	('Pantelosaurus_saxonicus'	('Cutleria_wilmarthi'	(('Secodontosaurus_obtusidens'	('Cryptovenator_hirschbergeri'	(((('Sphenacodon_ferox'	'Sphenacodon_ferocior')	'Ctenorhachis_jacksoni')	('Ctenospondylus_casei'	'Ctenospondylus_ninevehensis'))	('Dimetrodon_milleri'	((('Dimetrodon_limbatus'	((((('Dimetrodon_grandis'	'Dimetrodon_borealis')	'Dimetrodon_occidentalis')	'Dimetrodon_natalis')	'Dimetrodon_booneorum')	'Dimetrodon_giganhomogenes'	'Dimetrodon_teutonis'))	'Dimetrodon_dollovianus'	'Dimetrodon_macrospondylus'	'Dimetrodon_loomisi')	'Dimetrodon_angelensis')))))	('Tetraceratops_insignis'	'Other_therapsids')))))	'Ianthodon_schultzei'))));
(('Stereorhachis_dominans'	('Archaeothyris_florensis'	(((('Ophiacodon_uniformis'	((('Ophiacodon_mirus'	'Ophiacodon_retroversus')	'Ophiacodon_major')	'Ophiacodon_navajovicus'))	('Ophiacodon_hilli'	('Stereophallodon_ciscoensis'	'Baldwinonus_trux')))	'Varanosaurus_acutirostris')	'Echinerpeton_intermedium')))	('Milosaurus_mccordi'	(('Ianthasaurus_hardestii'	('Glaucosaurus_megalops'	('Gordodon_kraineri'	('Lupeosaurus_kayi'	('Edaphosaurus_novomexicanus'	('Edaphosaurus_colohistion'	('Edaphosaurus_boanerges'	('Edaphosaurus_pogonias'	'Edaphosaurus_cruciger'))))))))	(((('Haptodus_garnettensis'	'Haptodus_grandis')	'Haptodus_baylei')	('Pantelosaurus_saxonicus'	('Cutleria_wilmarthi'	(('Secodontosaurus_obtusidens'	('Cryptovenator_hirschbergeri'	(((('Sphenacodon_ferox'	'Sphenacodon_ferocior')	'Ctenorhachis_jacksoni')	('Ctenospondylus_casei'	'Ctenospondylus_ninevehensis'))	('Dimetrodon_milleri'	(('Dimetrodon_limbatus'	(((((((('Dimetrodon_grandis'	'Dimetrodon_borealis')	'Dimetrodon_dollovianus'	'Dimetrodon_occidentalis')	'Dimetrodon_natalis')	'Dimetrodon_booneorum')	'Dimetrodon_giganhomogenes')	'Dimetrodon_teutonis')	'Dimetrodon_macrospondylus')	'Dimetrodon_loomisi'))	'Dimetrodon_angelensis')))))	('Tetraceratops_insignis'	'Other_therapsids')))))	'Ianthodon_schultzei'))));
(('Stereorhachis_dominans'	('Archaeothyris_florensis'	((((('Ophiacodon_uniformis'	(('Ophiacodon_mirus'	'Ophiacodon_retroversus')	'Ophiacodon_navajovicus'	'Ophiacodon_major'))	'Ophiacodon_hilli')	('Stereophallodon_ciscoensis'	'Baldwinonus_trux'))	'Varanosaurus_acutirostris')	'Echinerpeton_intermedium')))	('Milosaurus_mccordi'	(('Ianthasaurus_hardestii'	('Glaucosaurus_megalops'	('Gordodon_kraineri'	('Lupeosaurus_kayi'	('Edaphosaurus_novomexicanus'	('Edaphosaurus_colohistion'	('Edaphosaurus_boanerges'	('Edaphosaurus_pogonias'	'Edaphosaurus_cruciger'))))))))	(((('Haptodus_garnettensis'	'Haptodus_grandis')	'Haptodus_baylei')	('Pantelosaurus_saxonicus'	('Cutleria_wilmarthi'	(('Secodontosaurus_obtusidens'	('Cryptovenator_hirschbergeri'	(((('Sphenacodon_ferox'	'Sphenacodon_ferocior')	'Ctenorhachis_jacksoni')	('Ctenospondylus_casei'	'Ctenospondylus_ninevehensis'))	('Dimetrodon_milleri'	((('Dimetrodon_limbatus'	(((((('Dimetrodon_grandis'	'Dimetrodon_borealis')	'Dimetrodon_occidentalis')	'Dimetrodon_natalis')	'Dimetrodon_booneorum')	'Dimetrodon_giganhomogenes')	'Dimetrodon_teutonis'))	'Dimetrodon_dollovianus'	'Dimetrodon_macrospondylus'	'Dimetrodon_loomisi')	'Dimetrodon_angelensis')))))	('Tetraceratops_insignis'	'Other_therapsids')))))	'Ianthodon_schultzei'))));
(('Stereorhachis_dominans'	('Archaeothyris_florensis'	(((((('Ophiacodon_uniformis'	('Ophiacodon_hilli'	('Stereophallodon_ciscoensis'	'Baldwinonus_trux')))	('Ophiacodon_mirus'	'Ophiacodon_retroversus'))	'Ophiacodon_major')	'Ophiacodon_navajovicus')	'Varanosaurus_acutirostris')	'Echinerpeton_intermedium')))	('Milosaurus_mccordi'	(('Ianthasaurus_hardestii'	('Glaucosaurus_megalops'	('Gordodon_kraineri'	('Lupeosaurus_kayi'	('Edaphosaurus_novomexicanus'	('Edaphosaurus_colohistion'	('Edaphosaurus_boanerges'	('Edaphosaurus_pogonias'	'Edaphosaurus_cruciger'))))))))	(((('Haptodus_garnettensis'	'Haptodus_grandis')	'Haptodus_baylei')	('Pantelosaurus_saxonicus'	('Cutleria_wilmarthi'	(('Secodontosaurus_obtusidens'	('Cryptovenator_hirschbergeri'	(((('Sphenacodon_ferox'	'Sphenacodon_ferocior')	'Ctenorhachis_jacksoni')	('Ctenospondylus_casei'	'Ctenospondylus_ninevehensis'))	('Dimetrodon_milleri'	('Dimetrodon_limbatus'	((((((('Dimetrodon_grandis'	'Dimetrodon_borealis')	'Dimetrodon_occidentalis')	'Dimetrodon_macrospondylus')	'Dimetrodon_natalis'	'Dimetrodon_booneorum'	'Dimetrodon_giganhomogenes'	'Dimetrodon_teutonis')	'Dimetrodon_dollovianus')	'Dimetrodon_loomisi')	'Dimetrodon_angelensis'))))))	('Tetraceratops_insignis'	'Other_therapsids')))))	'Ianthodon_schultzei'))));
(('Stereorhachis_dominans'	('Archaeothyris_florensis'	(((((('Ophiacodon_uniformis'	('Ophiacodon_hilli'	('Stereophallodon_ciscoensis'	'Baldwinonus_trux')))	('Ophiacodon_mirus'	'Ophiacodon_retroversus'))	'Ophiacodon_major')	'Ophiacodon_navajovicus')	'Varanosaurus_acutirostris')	'Echinerpeton_intermedium')))	('Milosaurus_mccordi'	(('Ianthasaurus_hardestii'	('Glaucosaurus_megalops'	('Gordodon_kraineri'	('Lupeosaurus_kayi'	('Edaphosaurus_novomexicanus'	('Edaphosaurus_colohistion'	('Edaphosaurus_boanerges'	('Edaphosaurus_pogonias'	'Edaphosaurus_cruciger'))))))))	(((('Haptodus_garnettensis'	'Haptodus_grandis')	'Haptodus_baylei')	('Pantelosaurus_saxonicus'	('Cutleria_wilmarthi'	(('Secodontosaurus_obtusidens'	('Cryptovenator_hirschbergeri'	(((('Sphenacodon_ferox'	'Sphenacodon_ferocior')	'Ctenorhachis_jacksoni')	('Ctenospondylus_casei'	'Ctenospondylus_ninevehensis'))	('Dimetrodon_milleri'	((('Dimetrodon_limbatus'	'Dimetrodon_macrospondylus'	'Dimetrodon_loomisi')	'Dimetrodon_angelensis')	(('Dimetrodon_grandis'	'Dimetrodon_borealis')	'Dimetrodon_natalis'	'Dimetrodon_booneorum'	'Dimetrodon_dollovianus'	'Dimetrodon_giganhomogenes'	'Dimetrodon_occidentalis'	'Dimetrodon_teutonis'))))))	('Tetraceratops_insignis'	'Other_therapsids')))))	'Ianthodon_schultzei'))));
(('Stereorhachis_dominans'	('Archaeothyris_florensis'	(((((('Ophiacodon_uniformis'	('Ophiacodon_hilli'	('Stereophallodon_ciscoensis'	'Baldwinonus_trux')))	('Ophiacodon_mirus'	'Ophiacodon_retroversus'))	'Ophiacodon_major')	'Ophiacodon_navajovicus')	'Varanosaurus_acutirostris')	'Echinerpeton_intermedium')))	('Milosaurus_mccordi'	(('Ianthasaurus_hardestii'	('Glaucosaurus_megalops'	('Gordodon_kraineri'	('Lupeosaurus_kayi'	('Edaphosaurus_novomexicanus'	('Edaphosaurus_colohistion'	('Edaphosaurus_boanerges'	('Edaphosaurus_pogonias'	'Edaphosaurus_cruciger'))))))))	(((('Haptodus_garnettensis'	'Haptodus_grandis')	'Haptodus_baylei')	('Pantelosaurus_saxonicus'	('Cutleria_wilmarthi'	(('Secodontosaurus_obtusidens'	('Cryptovenator_hirschbergeri'	(((('Sphenacodon_ferox'	'Sphenacodon_ferocior')	'Ctenorhachis_jacksoni')	('Ctenospondylus_casei'	'Ctenospondylus_ninevehensis'))	('Dimetrodon_milleri'	(('Dimetrodon_limbatus'	(((((((('Dimetrodon_grandis'	'Dimetrodon_borealis')	'Dimetrodon_occidentalis')	'Dimetrodon_natalis')	'Dimetrodon_giganhomogenes')	'Dimetrodon_teutonis')	'Dimetrodon_loomisi')	'Dimetrodon_macrospondylus')	'Dimetrodon_dollovianus'))	'Dimetrodon_booneorum'	'Dimetrodon_angelensis')))))	('Tetraceratops_insignis'	'Other_therapsids')))))	'Ianthodon_schultzei'))));
(('Stereorhachis_dominans'	('Archaeothyris_florensis'	(((((('Ophiacodon_uniformis'	('Ophiacodon_hilli'	('Stereophallodon_ciscoensis'	'Baldwinonus_trux')))	('Ophiacodon_mirus'	'Ophiacodon_retroversus'))	'Ophiacodon_major')	'Ophiacodon_navajovicus')	'Varanosaurus_acutirostris')	'Echinerpeton_intermedium')))	('Milosaurus_mccordi'	(('Ianthasaurus_hardestii'	('Glaucosaurus_megalops'	('Gordodon_kraineri'	('Lupeosaurus_kayi'	('Edaphosaurus_novomexicanus'	('Edaphosaurus_colohistion'	('Edaphosaurus_boanerges'	('Edaphosaurus_pogonias'	'Edaphosaurus_cruciger'))))))))	(((('Haptodus_garnettensis'	'Haptodus_grandis')	'Haptodus_baylei')	('Pantelosaurus_saxonicus'	('Cutleria_wilmarthi'	(('Secodontosaurus_obtusidens'	('Cryptovenator_hirschbergeri'	(((('Sphenacodon_ferox'	'Sphenacodon_ferocior')	'Ctenorhachis_jacksoni')	('Ctenospondylus_casei'	'Ctenospondylus_ninevehensis'))	('Dimetrodon_milleri'	('Dimetrodon_limbatus'	((((((((('Dimetrodon_grandis'	'Dimetrodon_borealis')	'Dimetrodon_occidentalis')	'Dimetrodon_natalis')	'Dimetrodon_giganhomogenes')	'Dimetrodon_teutonis')	'Dimetrodon_dollovianus'	'Dimetrodon_loomisi')	'Dimetrodon_macrospondylus')	'Dimetrodon_booneorum')	'Dimetrodon_angelensis'))))))	('Tetraceratops_insignis'	'Other_therapsids')))))	'Ianthodon_schultzei'))));
(('Stereorhachis_dominans'	('Archaeothyris_florensis'	(((((('Ophiacodon_uniformis'	('Ophiacodon_hilli'	('Stereophallodon_ciscoensis'	'Baldwinonus_trux')))	('Ophiacodon_mirus'	'Ophiacodon_retroversus'))	'Ophiacodon_major')	'Ophiacodon_navajovicus')	'Varanosaurus_acutirostris')	'Echinerpeton_intermedium')))	('Milosaurus_mccordi'	(('Ianthasaurus_hardestii'	('Glaucosaurus_megalops'	('Gordodon_kraineri'	('Lupeosaurus_kayi'	('Edaphosaurus_novomexicanus'	('Edaphosaurus_colohistion'	('Edaphosaurus_boanerges'	('Edaphosaurus_pogonias'	'Edaphosaurus_cruciger'))))))))	(((('Haptodus_garnettensis'	'Haptodus_grandis')	'Haptodus_baylei')	('Pantelosaurus_saxonicus'	('Cutleria_wilmarthi'	(('Secodontosaurus_obtusidens'	('Cryptovenator_hirschbergeri'	(((('Sphenacodon_ferox'	'Sphenacodon_ferocior')	'Ctenorhachis_jacksoni')	('Ctenospondylus_casei'	'Ctenospondylus_ninevehensis'))	('Dimetrodon_milleri'	((('Dimetrodon_limbatus'	'Dimetrodon_angelensis')	'Dimetrodon_macrospondylus')	(((((('Dimetrodon_grandis'	'Dimetrodon_borealis')	'Dimetrodon_occidentalis')	'Dimetrodon_natalis')	'Dimetrodon_booneorum')	'Dimetrodon_dollovianus'	'Dimetrodon_loomisi'	'Dimetrodon_teutonis')	'Dimetrodon_giganhomogenes'))))))	('Tetraceratops_insignis'	'Other_therapsids')))))	'Ianthodon_schultzei'))));
(('Stereorhachis_dominans'	('Archaeothyris_florensis'	(((((('Ophiacodon_uniformis'	('Ophiacodon_hilli'	('Stereophallodon_ciscoensis'	'Baldwinonus_trux')))	('Ophiacodon_mirus'	'Ophiacodon_retroversus'))	'Ophiacodon_major')	'Ophiacodon_navajovicus')	'Varanosaurus_acutirostris')	'Echinerpeton_intermedium')))	('Milosaurus_mccordi'	(('Ianthasaurus_hardestii'	('Glaucosaurus_megalops'	('Gordodon_kraineri'	('Lupeosaurus_kayi'	('Edaphosaurus_novomexicanus'	('Edaphosaurus_colohistion'	('Edaphosaurus_boanerges'	('Edaphosaurus_pogonias'	'Edaphosaurus_cruciger'))))))))	(((('Haptodus_garnettensis'	'Haptodus_grandis')	'Haptodus_baylei')	('Pantelosaurus_saxonicus'	('Cutleria_wilmarthi'	(('Secodontosaurus_obtusidens'	('Cryptovenator_hirschbergeri'	(((('Sphenacodon_ferox'	'Sphenacodon_ferocior')	'Ctenorhachis_jacksoni')	('Ctenospondylus_casei'	'Ctenospondylus_ninevehensis'))	('Dimetrodon_milleri'	((('Dimetrodon_limbatus'	'Dimetrodon_angelensis')	'Dimetrodon_occidentalis')	(((((((('Dimetrodon_grandis'	'Dimetrodon_borealis')	'Dimetrodon_natalis')	'Dimetrodon_booneorum')	'Dimetrodon_giganhomogenes')	'Dimetrodon_teutonis')	'Dimetrodon_loomisi')	'Dimetrodon_dollovianus')	'Dimetrodon_macrospondylus'))))))	('Tetraceratops_insignis'	'Other_therapsids')))))	'Ianthodon_schultzei'))));
(('Stereorhachis_dominans'	('Archaeothyris_florensis'	(((((('Ophiacodon_uniformis'	('Ophiacodon_hilli'	('Stereophallodon_ciscoensis'	'Baldwinonus_trux')))	('Ophiacodon_mirus'	'Ophiacodon_retroversus'))	'Ophiacodon_major')	'Ophiacodon_navajovicus')	'Varanosaurus_acutirostris')	'Echinerpeton_intermedium')))	('Milosaurus_mccordi'	(('Ianthasaurus_hardestii'	('Glaucosaurus_megalops'	('Gordodon_kraineri'	('Lupeosaurus_kayi'	('Edaphosaurus_novomexicanus'	('Edaphosaurus_colohistion'	('Edaphosaurus_boanerges'	('Edaphosaurus_pogonias'	'Edaphosaurus_cruciger'))))))))	(((('Haptodus_garnettensis'	'Haptodus_grandis')	'Haptodus_baylei')	('Pantelosaurus_saxonicus'	('Cutleria_wilmarthi'	(('Secodontosaurus_obtusidens'	('Cryptovenator_hirschbergeri'	(((('Sphenacodon_ferox'	'Sphenacodon_ferocior')	'Ctenorhachis_jacksoni')	('Ctenospondylus_casei'	'Ctenospondylus_ninevehensis'))	('Dimetrodon_milleri'	(((('Dimetrodon_limbatus'	'Dimetrodon_teutonis')	((((((('Dimetrodon_grandis'	'Dimetrodon_borealis')	'Dimetrodon_occidentalis')	'Dimetrodon_natalis')	'Dimetrodon_booneorum')	'Dimetrodon_giganhomogenes')	'Dimetrodon_dollovianus')	'Dimetrodon_macrospondylus'))	'Dimetrodon_loomisi')	'Dimetrodon_angelensis')))))	('Tetraceratops_insignis'	'Other_therapsids')))))	'Ianthodon_schultzei'))));
(('Stereorhachis_dominans'	('Archaeothyris_florensis'	(((((('Ophiacodon_uniformis'	('Ophiacodon_hilli'	('Stereophallodon_ciscoensis'	'Baldwinonus_trux')))	('Ophiacodon_mirus'	'Ophiacodon_retroversus'))	'Ophiacodon_major')	'Ophiacodon_navajovicus')	'Varanosaurus_acutirostris')	'Echinerpeton_intermedium')))	('Milosaurus_mccordi'	(('Ianthasaurus_hardestii'	('Glaucosaurus_megalops'	('Gordodon_kraineri'	('Lupeosaurus_kayi'	('Edaphosaurus_novomexicanus'	('Edaphosaurus_colohistion'	('Edaphosaurus_boanerges'	('Edaphosaurus_pogonias'	'Edaphosaurus_cruciger'))))))))	(((('Haptodus_garnettensis'	'Haptodus_grandis')	'Haptodus_baylei')	('Pantelosaurus_saxonicus'	('Cutleria_wilmarthi'	(('Secodontosaurus_obtusidens'	('Cryptovenator_hirschbergeri'	(((('Sphenacodon_ferox'	'Sphenacodon_ferocior')	'Ctenorhachis_jacksoni')	('Ctenospondylus_casei'	'Ctenospondylus_ninevehensis'))	('Dimetrodon_milleri'	(('Dimetrodon_limbatus'	(((((('Dimetrodon_grandis'	'Dimetrodon_borealis')	'Dimetrodon_occidentalis')	'Dimetrodon_natalis')	'Dimetrodon_booneorum'	'Dimetrodon_loomisi')	'Dimetrodon_giganhomogenes')	'Dimetrodon_dollovianus'	'Dimetrodon_macrospondylus'	'Dimetrodon_teutonis'))	'Dimetrodon_angelensis')))))	('Tetraceratops_insignis'	'Other_therapsids')))))	'Ianthodon_schultzei'))));
(('Stereorhachis_dominans'	('Archaeothyris_florensis'	(((((('Ophiacodon_uniformis'	('Ophiacodon_hilli'	('Stereophallodon_ciscoensis'	'Baldwinonus_trux')))	('Ophiacodon_mirus'	'Ophiacodon_retroversus'))	'Ophiacodon_major')	'Ophiacodon_navajovicus')	'Varanosaurus_acutirostris')	'Echinerpeton_intermedium')))	('Milosaurus_mccordi'	(('Ianthasaurus_hardestii'	('Glaucosaurus_megalops'	('Gordodon_kraineri'	('Lupeosaurus_kayi'	('Edaphosaurus_novomexicanus'	('Edaphosaurus_colohistion'	('Edaphosaurus_boanerges'	('Edaphosaurus_pogonias'	'Edaphosaurus_cruciger'))))))))	(((('Haptodus_garnettensis'	'Haptodus_grandis')	'Haptodus_baylei')	('Pantelosaurus_saxonicus'	('Cutleria_wilmarthi'	(('Secodontosaurus_obtusidens'	('Cryptovenator_hirschbergeri'	(((('Sphenacodon_ferox'	'Sphenacodon_ferocior')	'Ctenorhachis_jacksoni')	('Ctenospondylus_casei'	'Ctenospondylus_ninevehensis'))	('Dimetrodon_milleri'	(('Dimetrodon_limbatus'	'Dimetrodon_angelensis')	((((((('Dimetrodon_grandis'	'Dimetrodon_borealis')	'Dimetrodon_occidentalis')	'Dimetrodon_natalis')	'Dimetrodon_giganhomogenes')	'Dimetrodon_booneorum')	'Dimetrodon_macrospondylus'	'Dimetrodon_loomisi'	'Dimetrodon_teutonis')	'Dimetrodon_dollovianus'))))))	('Tetraceratops_insignis'	'Other_therapsids')))))	'Ianthodon_schultzei'))));
(('Stereorhachis_dominans'	('Archaeothyris_florensis'	((((('Ophiacodon_uniformis'	(('Ophiacodon_navajovicus'	('Stereophallodon_ciscoensis'	'Baldwinonus_trux'))	'Ophiacodon_major'))	'Ophiacodon_hilli')	('Ophiacodon_mirus'	'Ophiacodon_retroversus'))	'Varanosaurus_acutirostris')	'Echinerpeton_intermedium')))	('Milosaurus_mccordi'	((('Ianthasaurus_hardestii'	('Glaucosaurus_megalops'	('Gordodon_kraineri'	('Lupeosaurus_kayi'	('Edaphosaurus_novomexicanus'	('Edaphosaurus_colohistion'	('Edaphosaurus_boanerges'	('Edaphosaurus_pogonias'	'Edaphosaurus_cruciger'))))))))	((('Haptodus_garnettensis'	'Ianthodon_schultzei')	'Haptodus_grandis'	'Haptodus_baylei')	('Cutleria_wilmarthi'	(('Secodontosaurus_obtusidens'	('Cryptovenator_hirschbergeri'	((('Sphenacodon_ferox'	'Sphenacodon_ferocior')	(('Ctenospondylus_casei'	'Ctenospondylus_ninevehensis')	'Ctenorhachis_jacksoni'))	('Dimetrodon_milleri'	((((((('Dimetrodon_limbatus'	'Dimetrodon_natalis')	'Dimetrodon_dollovianus')	((('Dimetrodon_grandis'	'Dimetrodon_borealis')	'Dimetrodon_loomisi')	'Dimetrodon_giganhomogenes'))	'Dimetrodon_occidentalis')	'Dimetrodon_angelensis')	'Dimetrodon_booneorum'	'Dimetrodon_teutonis')	'Dimetrodon_macrospondylus')))))	('Tetraceratops_insignis'	'Other_therapsids')))))	'Pantelosaurus_saxonicus')));
(('Stereorhachis_dominans'	('Archaeothyris_florensis'	((((('Ophiacodon_uniformis'	(('Ophiacodon_navajovicus'	('Stereophallodon_ciscoensis'	'Baldwinonus_trux'))	'Ophiacodon_major'))	'Ophiacodon_hilli')	('Ophiacodon_mirus'	'Ophiacodon_retroversus'))	'Varanosaurus_acutirostris')	'Echinerpeton_intermedium')))	('Milosaurus_mccordi'	((('Ianthasaurus_hardestii'	('Glaucosaurus_megalops'	('Gordodon_kraineri'	('Lupeosaurus_kayi'	('Edaphosaurus_novomexicanus'	('Edaphosaurus_colohistion'	('Edaphosaurus_boanerges'	('Edaphosaurus_pogonias'	'Edaphosaurus_cruciger'))))))))	((('Haptodus_garnettensis'	'Ianthodon_schultzei')	'Haptodus_grandis'	'Haptodus_baylei')	('Cutleria_wilmarthi'	(('Secodontosaurus_obtusidens'	('Cryptovenator_hirschbergeri'	((('Sphenacodon_ferox'	'Sphenacodon_ferocior')	(('Ctenospondylus_casei'	'Ctenospondylus_ninevehensis')	'Ctenorhachis_jacksoni'))	('Dimetrodon_milleri'	(((((('Dimetrodon_limbatus'	(((('Dimetrodon_grandis'	'Dimetrodon_borealis')	'Dimetrodon_loomisi')	'Dimetrodon_giganhomogenes')	'Dimetrodon_occidentalis'))	'Dimetrodon_dollovianus')	'Dimetrodon_natalis'	'Dimetrodon_teutonis')	'Dimetrodon_booneorum')	'Dimetrodon_angelensis')	'Dimetrodon_macrospondylus')))))	('Tetraceratops_insignis'	'Other_therapsids')))))	'Pantelosaurus_saxonicus')));
(('Stereorhachis_dominans'	('Archaeothyris_florensis'	((((('Ophiacodon_uniformis'	(('Ophiacodon_navajovicus'	('Stereophallodon_ciscoensis'	'Baldwinonus_trux'))	'Ophiacodon_major'))	'Ophiacodon_hilli')	('Ophiacodon_mirus'	'Ophiacodon_retroversus'))	'Varanosaurus_acutirostris')	'Echinerpeton_intermedium')))	('Milosaurus_mccordi'	((('Ianthasaurus_hardestii'	('Glaucosaurus_megalops'	('Gordodon_kraineri'	('Lupeosaurus_kayi'	('Edaphosaurus_novomexicanus'	('Edaphosaurus_colohistion'	('Edaphosaurus_boanerges'	('Edaphosaurus_pogonias'	'Edaphosaurus_cruciger'))))))))	((('Haptodus_garnettensis'	('Haptodus_baylei'	'Ianthodon_schultzei'))	'Haptodus_grandis')	('Cutleria_wilmarthi'	(('Secodontosaurus_obtusidens'	('Cryptovenator_hirschbergeri'	((('Sphenacodon_ferox'	'Sphenacodon_ferocior')	(('Ctenospondylus_casei'	'Ctenospondylus_ninevehensis')	'Ctenorhachis_jacksoni'))	('Dimetrodon_milleri'	((((((('Dimetrodon_limbatus'	'Dimetrodon_natalis')	(((('Dimetrodon_grandis'	'Dimetrodon_borealis')	'Dimetrodon_loomisi')	'Dimetrodon_giganhomogenes')	'Dimetrodon_occidentalis'))	'Dimetrodon_dollovianus')	'Dimetrodon_teutonis')	'Dimetrodon_booneorum')	'Dimetrodon_angelensis')	'Dimetrodon_macrospondylus')))))	('Tetraceratops_insignis'	'Other_therapsids')))))	'Pantelosaurus_saxonicus')));
(('Stereorhachis_dominans'	('Archaeothyris_florensis'	((((('Ophiacodon_uniformis'	(('Ophiacodon_navajovicus'	('Stereophallodon_ciscoensis'	'Baldwinonus_trux'))	'Ophiacodon_major'))	'Ophiacodon_hilli')	('Ophiacodon_mirus'	'Ophiacodon_retroversus'))	'Varanosaurus_acutirostris')	'Echinerpeton_intermedium')))	('Milosaurus_mccordi'	((('Ianthasaurus_hardestii'	('Glaucosaurus_megalops'	('Gordodon_kraineri'	('Lupeosaurus_kayi'	('Edaphosaurus_novomexicanus'	('Edaphosaurus_colohistion'	('Edaphosaurus_boanerges'	('Edaphosaurus_pogonias'	'Edaphosaurus_cruciger'))))))))	((('Haptodus_garnettensis'	'Ianthodon_schultzei')	'Haptodus_grandis'	'Haptodus_baylei')	('Cutleria_wilmarthi'	(('Secodontosaurus_obtusidens'	('Cryptovenator_hirschbergeri'	((('Sphenacodon_ferox'	'Sphenacodon_ferocior')	(('Ctenospondylus_casei'	'Ctenospondylus_ninevehensis')	'Ctenorhachis_jacksoni'))	('Dimetrodon_milleri'	(((((((('Dimetrodon_limbatus'	'Dimetrodon_natalis')	'Dimetrodon_occidentalis')	'Dimetrodon_teutonis')	'Dimetrodon_dollovianus')	((('Dimetrodon_grandis'	'Dimetrodon_borealis')	'Dimetrodon_giganhomogenes')	'Dimetrodon_loomisi'))	'Dimetrodon_angelensis')	'Dimetrodon_macrospondylus')	'Dimetrodon_booneorum')))))	('Tetraceratops_insignis'	'Other_therapsids')))))	'Pantelosaurus_saxonicus')));
(('Stereorhachis_dominans'	('Archaeothyris_florensis'	((((('Ophiacodon_uniformis'	(('Ophiacodon_navajovicus'	('Stereophallodon_ciscoensis'	'Baldwinonus_trux'))	'Ophiacodon_major'))	'Ophiacodon_hilli')	('Ophiacodon_mirus'	'Ophiacodon_retroversus'))	'Varanosaurus_acutirostris')	'Echinerpeton_intermedium')))	('Milosaurus_mccordi'	((('Ianthasaurus_hardestii'	('Glaucosaurus_megalops'	('Gordodon_kraineri'	('Lupeosaurus_kayi'	('Edaphosaurus_novomexicanus'	('Edaphosaurus_colohistion'	('Edaphosaurus_boanerges'	('Edaphosaurus_pogonias'	'Edaphosaurus_cruciger'))))))))	(((('Haptodus_garnettensis'	'Ianthodon_schultzei')	'Haptodus_baylei')	'Haptodus_grandis')	('Cutleria_wilmarthi'	(('Secodontosaurus_obtusidens'	('Cryptovenator_hirschbergeri'	((('Sphenacodon_ferox'	'Sphenacodon_ferocior')	(('Ctenospondylus_casei'	'Ctenospondylus_ninevehensis')	'Ctenorhachis_jacksoni'))	('Dimetrodon_milleri'	((((('Dimetrodon_limbatus'	'Dimetrodon_natalis')	'Dimetrodon_teutonis')	(((('Dimetrodon_grandis'	'Dimetrodon_borealis')	'Dimetrodon_loomisi')	'Dimetrodon_giganhomogenes')	'Dimetrodon_occidentalis'))	'Dimetrodon_booneorum')	'Dimetrodon_dollovianus'	'Dimetrodon_macrospondylus'	'Dimetrodon_angelensis')))))	('Tetraceratops_insignis'	'Other_therapsids')))))	'Pantelosaurus_saxonicus')));
(('Stereorhachis_dominans'	('Archaeothyris_florensis'	((((('Ophiacodon_uniformis'	(('Ophiacodon_navajovicus'	('Stereophallodon_ciscoensis'	'Baldwinonus_trux'))	'Ophiacodon_major'))	'Ophiacodon_hilli')	('Ophiacodon_mirus'	'Ophiacodon_retroversus'))	'Varanosaurus_acutirostris')	'Echinerpeton_intermedium')))	('Milosaurus_mccordi'	((('Ianthasaurus_hardestii'	('Glaucosaurus_megalops'	('Gordodon_kraineri'	('Lupeosaurus_kayi'	('Edaphosaurus_novomexicanus'	('Edaphosaurus_colohistion'	('Edaphosaurus_boanerges'	('Edaphosaurus_pogonias'	'Edaphosaurus_cruciger'))))))))	(((('Haptodus_garnettensis'	'Ianthodon_schultzei')	'Haptodus_baylei')	'Haptodus_grandis')	('Cutleria_wilmarthi'	(('Secodontosaurus_obtusidens'	('Cryptovenator_hirschbergeri'	((('Sphenacodon_ferox'	'Sphenacodon_ferocior')	(('Ctenospondylus_casei'	'Ctenospondylus_ninevehensis')	'Ctenorhachis_jacksoni'))	('Dimetrodon_milleri'	((((((('Dimetrodon_limbatus'	'Dimetrodon_natalis')	((('Dimetrodon_grandis'	'Dimetrodon_borealis')	'Dimetrodon_loomisi')	'Dimetrodon_giganhomogenes'))	'Dimetrodon_occidentalis'	'Dimetrodon_teutonis')	'Dimetrodon_dollovianus')	'Dimetrodon_angelensis')	'Dimetrodon_macrospondylus')	'Dimetrodon_booneorum')))))	('Tetraceratops_insignis'	'Other_therapsids')))))	'Pantelosaurus_saxonicus')));
(('Stereorhachis_dominans'	('Archaeothyris_florensis'	((((('Ophiacodon_uniformis'	(('Ophiacodon_navajovicus'	('Stereophallodon_ciscoensis'	'Baldwinonus_trux'))	'Ophiacodon_major'))	'Ophiacodon_hilli')	('Ophiacodon_mirus'	'Ophiacodon_retroversus'))	'Varanosaurus_acutirostris')	'Echinerpeton_intermedium')))	('Milosaurus_mccordi'	((('Ianthasaurus_hardestii'	('Glaucosaurus_megalops'	('Gordodon_kraineri'	('Lupeosaurus_kayi'	('Edaphosaurus_novomexicanus'	('Edaphosaurus_colohistion'	('Edaphosaurus_boanerges'	('Edaphosaurus_pogonias'	'Edaphosaurus_cruciger'))))))))	(((('Haptodus_garnettensis'	'Ianthodon_schultzei')	'Haptodus_grandis')	'Haptodus_baylei')	('Cutleria_wilmarthi'	(('Secodontosaurus_obtusidens'	('Cryptovenator_hirschbergeri'	((('Sphenacodon_ferox'	'Sphenacodon_ferocior')	(('Ctenospondylus_casei'	'Ctenospondylus_ninevehensis')	'Ctenorhachis_jacksoni'))	('Dimetrodon_milleri'	(((((('Dimetrodon_limbatus'	'Dimetrodon_natalis')	'Dimetrodon_dollovianus'	'Dimetrodon_teutonis')	(('Dimetrodon_grandis'	'Dimetrodon_borealis')	'Dimetrodon_giganhomogenes'	'Dimetrodon_loomisi'	'Dimetrodon_occidentalis'))	'Dimetrodon_angelensis')	'Dimetrodon_macrospondylus')	'Dimetrodon_booneorum')))))	('Tetraceratops_insignis'	'Other_therapsids')))))	'Pantelosaurus_saxonicus')));
(('Stereorhachis_dominans'	('Archaeothyris_florensis'	(((('Ophiacodon_uniformis'	('Ophiacodon_mirus'	'Ophiacodon_retroversus')	'Ophiacodon_hilli')	('Ophiacodon_navajovicus'	'Ophiacodon_major'	('Stereophallodon_ciscoensis'	'Baldwinonus_trux')))	'Varanosaurus_acutirostris')	'Echinerpeton_intermedium')))	('Milosaurus_mccordi'	((('Ianthasaurus_hardestii'	('Glaucosaurus_megalops'	('Gordodon_kraineri'	('Lupeosaurus_kayi'	('Edaphosaurus_novomexicanus'	('Edaphosaurus_colohistion'	('Edaphosaurus_boanerges'	('Edaphosaurus_pogonias'	'Edaphosaurus_cruciger'))))))))	(((('Haptodus_garnettensis'	'Ianthodon_schultzei')	'Haptodus_grandis')	'Haptodus_baylei')	('Cutleria_wilmarthi'	(('Secodontosaurus_obtusidens'	('Cryptovenator_hirschbergeri'	((('Sphenacodon_ferox'	'Sphenacodon_ferocior')	(('Ctenospondylus_casei'	'Ctenospondylus_ninevehensis')	'Ctenorhachis_jacksoni'))	('Dimetrodon_milleri'	((((((('Dimetrodon_limbatus'	'Dimetrodon_natalis')	'Dimetrodon_dollovianus')	'Dimetrodon_teutonis')	(((('Dimetrodon_grandis'	'Dimetrodon_borealis')	'Dimetrodon_loomisi')	'Dimetrodon_giganhomogenes')	'Dimetrodon_occidentalis'))	'Dimetrodon_macrospondylus')	'Dimetrodon_angelensis')	'Dimetrodon_booneorum')))))	('Tetraceratops_insignis'	'Other_therapsids')))))	'Pantelosaurus_saxonicus')));
(('Stereorhachis_dominans'	('Archaeothyris_florensis'	((((('Ophiacodon_uniformis'	(('Ophiacodon_navajovicus'	('Stereophallodon_ciscoensis'	'Baldwinonus_trux'))	'Ophiacodon_major'))	'Ophiacodon_hilli')	('Ophiacodon_mirus'	'Ophiacodon_retroversus'))	'Varanosaurus_acutirostris')	'Echinerpeton_intermedium')))	('Milosaurus_mccordi'	((('Ianthasaurus_hardestii'	('Glaucosaurus_megalops'	('Gordodon_kraineri'	('Lupeosaurus_kayi'	('Edaphosaurus_novomexicanus'	('Edaphosaurus_colohistion'	('Edaphosaurus_boanerges'	('Edaphosaurus_pogonias'	'Edaphosaurus_cruciger'))))))))	(((('Haptodus_garnettensis'	'Ianthodon_schultzei')	'Haptodus_grandis')	'Haptodus_baylei')	('Cutleria_wilmarthi'	(('Secodontosaurus_obtusidens'	('Cryptovenator_hirschbergeri'	((('Sphenacodon_ferox'	'Sphenacodon_ferocior')	(('Ctenospondylus_casei'	'Ctenospondylus_ninevehensis')	'Ctenorhachis_jacksoni'))	('Dimetrodon_milleri'	(((((((('Dimetrodon_limbatus'	'Dimetrodon_natalis')	'Dimetrodon_dollovianus')	'Dimetrodon_teutonis')	'Dimetrodon_booneorum'	'Dimetrodon_macrospondylus'	'Dimetrodon_angelensis')	'Dimetrodon_occidentalis')	'Dimetrodon_giganhomogenes')	'Dimetrodon_loomisi')	('Dimetrodon_grandis'	'Dimetrodon_borealis'))))))	('Tetraceratops_insignis'	'Other_therapsids')))))	'Pantelosaurus_saxonicus')));
(('Stereorhachis_dominans'	('Archaeothyris_florensis'	((((('Ophiacodon_uniformis'	(('Ophiacodon_navajovicus'	('Stereophallodon_ciscoensis'	'Baldwinonus_trux'))	'Ophiacodon_major'))	'Ophiacodon_hilli')	('Ophiacodon_mirus'	'Ophiacodon_retroversus'))	'Varanosaurus_acutirostris')	'Echinerpeton_intermedium')))	('Milosaurus_mccordi'	((('Ianthasaurus_hardestii'	('Glaucosaurus_megalops'	('Gordodon_kraineri'	('Lupeosaurus_kayi'	('Edaphosaurus_novomexicanus'	('Edaphosaurus_colohistion'	('Edaphosaurus_boanerges'	('Edaphosaurus_pogonias'	'Edaphosaurus_cruciger'))))))))	(((('Haptodus_garnettensis'	'Ianthodon_schultzei')	'Haptodus_grandis')	'Haptodus_baylei')	('Cutleria_wilmarthi'	(('Secodontosaurus_obtusidens'	('Cryptovenator_hirschbergeri'	((('Sphenacodon_ferox'	'Sphenacodon_ferocior')	(('Ctenospondylus_casei'	'Ctenospondylus_ninevehensis')	'Ctenorhachis_jacksoni'))	('Dimetrodon_milleri'	(((('Dimetrodon_limbatus'	'Dimetrodon_natalis')	'Dimetrodon_dollovianus'	'Dimetrodon_teutonis')	'Dimetrodon_booneorum')	((((('Dimetrodon_grandis'	'Dimetrodon_borealis')	'Dimetrodon_loomisi')	'Dimetrodon_occidentalis')	'Dimetrodon_giganhomogenes')	'Dimetrodon_macrospondylus'	'Dimetrodon_angelensis'))))))	('Tetraceratops_insignis'	'Other_therapsids')))))	'Pantelosaurus_saxonicus')));
(('Stereorhachis_dominans'	('Archaeothyris_florensis'	((((('Ophiacodon_uniformis'	('Ophiacodon_navajovicus'	('Ophiacodon_major'	('Stereophallodon_ciscoensis'	'Baldwinonus_trux'))))	'Ophiacodon_hilli')	('Ophiacodon_mirus'	'Ophiacodon_retroversus'))	'Varanosaurus_acutirostris')	'Echinerpeton_intermedium')))	('Milosaurus_mccordi'	((('Ianthasaurus_hardestii'	('Glaucosaurus_megalops'	('Gordodon_kraineri'	('Lupeosaurus_kayi'	('Edaphosaurus_novomexicanus'	('Edaphosaurus_colohistion'	('Edaphosaurus_boanerges'	('Edaphosaurus_pogonias'	'Edaphosaurus_cruciger'))))))))	(((('Haptodus_garnettensis'	'Ianthodon_schultzei')	'Haptodus_grandis')	'Haptodus_baylei')	('Cutleria_wilmarthi'	(('Secodontosaurus_obtusidens'	('Cryptovenator_hirschbergeri'	((('Sphenacodon_ferox'	'Sphenacodon_ferocior')	(('Ctenospondylus_casei'	'Ctenospondylus_ninevehensis')	'Ctenorhachis_jacksoni'))	('Dimetrodon_milleri'	((((('Dimetrodon_limbatus'	'Dimetrodon_natalis')	(((('Dimetrodon_grandis'	'Dimetrodon_borealis')	'Dimetrodon_loomisi')	'Dimetrodon_giganhomogenes')	'Dimetrodon_occidentalis'))	'Dimetrodon_dollovianus'	'Dimetrodon_teutonis')	'Dimetrodon_booneorum')	'Dimetrodon_macrospondylus'	'Dimetrodon_angelensis')))))	('Tetraceratops_insignis'	'Other_therapsids')))))	'Pantelosaurus_saxonicus')));
(('Stereorhachis_dominans'	('Archaeothyris_florensis'	((((('Ophiacodon_uniformis'	(('Ophiacodon_navajovicus'	('Stereophallodon_ciscoensis'	'Baldwinonus_trux'))	'Ophiacodon_major'))	'Ophiacodon_hilli')	('Ophiacodon_mirus'	'Ophiacodon_retroversus'))	'Varanosaurus_acutirostris')	'Echinerpeton_intermedium')))	('Milosaurus_mccordi'	((('Ianthasaurus_hardestii'	('Glaucosaurus_megalops'	('Gordodon_kraineri'	('Lupeosaurus_kayi'	('Edaphosaurus_novomexicanus'	('Edaphosaurus_colohistion'	('Edaphosaurus_boanerges'	('Edaphosaurus_pogonias'	'Edaphosaurus_cruciger'))))))))	((('Haptodus_garnettensis'	'Ianthodon_schultzei')	'Haptodus_grandis'	'Haptodus_baylei')	('Cutleria_wilmarthi'	(('Secodontosaurus_obtusidens'	('Cryptovenator_hirschbergeri'	((('Sphenacodon_ferox'	'Sphenacodon_ferocior')	(('Ctenospondylus_casei'	'Ctenospondylus_ninevehensis')	'Ctenorhachis_jacksoni'))	('Dimetrodon_milleri'	((((('Dimetrodon_limbatus'	'Dimetrodon_natalis')	(((('Dimetrodon_grandis'	'Dimetrodon_borealis')	'Dimetrodon_giganhomogenes')	'Dimetrodon_loomisi')	'Dimetrodon_occidentalis'))	'Dimetrodon_dollovianus'	'Dimetrodon_teutonis')	'Dimetrodon_booneorum')	'Dimetrodon_macrospondylus'	'Dimetrodon_angelensis')))))	('Tetraceratops_insignis'	'Other_therapsids')))))	'Pantelosaurus_saxonicus')));
(('Stereorhachis_dominans'	('Archaeothyris_florensis'	((((('Ophiacodon_uniformis'	(('Ophiacodon_navajovicus'	('Stereophallodon_ciscoensis'	'Baldwinonus_trux'))	'Ophiacodon_major'))	'Ophiacodon_hilli')	('Ophiacodon_mirus'	'Ophiacodon_retroversus'))	'Varanosaurus_acutirostris')	'Echinerpeton_intermedium')))	('Milosaurus_mccordi'	((('Ianthasaurus_hardestii'	('Glaucosaurus_megalops'	('Gordodon_kraineri'	('Lupeosaurus_kayi'	('Edaphosaurus_novomexicanus'	('Edaphosaurus_colohistion'	('Edaphosaurus_boanerges'	('Edaphosaurus_pogonias'	'Edaphosaurus_cruciger'))))))))	((('Haptodus_garnettensis'	'Ianthodon_schultzei')	'Haptodus_grandis'	'Haptodus_baylei')	('Cutleria_wilmarthi'	(('Secodontosaurus_obtusidens'	('Cryptovenator_hirschbergeri'	((('Sphenacodon_ferox'	'Sphenacodon_ferocior')	(('Ctenospondylus_casei'	'Ctenospondylus_ninevehensis')	'Ctenorhachis_jacksoni'))	('Dimetrodon_milleri'	((((('Dimetrodon_limbatus'	'Dimetrodon_natalis')	'Dimetrodon_giganhomogenes'	'Dimetrodon_loomisi'	'Dimetrodon_occidentalis')	((('Dimetrodon_grandis'	'Dimetrodon_borealis')	'Dimetrodon_teutonis')	'Dimetrodon_dollovianus'))	'Dimetrodon_booneorum')	'Dimetrodon_macrospondylus'	'Dimetrodon_angelensis')))))	('Tetraceratops_insignis'	'Other_therapsids')))))	'Pantelosaurus_saxonicus')));
(('Stereorhachis_dominans'	('Archaeothyris_florensis'	((((('Ophiacodon_uniformis'	(('Ophiacodon_navajovicus'	('Stereophallodon_ciscoensis'	'Baldwinonus_trux'))	'Ophiacodon_major'))	'Ophiacodon_hilli')	('Ophiacodon_mirus'	'Ophiacodon_retroversus'))	'Varanosaurus_acutirostris')	'Echinerpeton_intermedium')))	('Milosaurus_mccordi'	((('Ianthasaurus_hardestii'	('Glaucosaurus_megalops'	('Gordodon_kraineri'	('Lupeosaurus_kayi'	('Edaphosaurus_novomexicanus'	('Edaphosaurus_colohistion'	('Edaphosaurus_boanerges'	('Edaphosaurus_pogonias'	'Edaphosaurus_cruciger'))))))))	((('Haptodus_garnettensis'	'Ianthodon_schultzei')	'Haptodus_grandis'	'Haptodus_baylei')	('Cutleria_wilmarthi'	(('Secodontosaurus_obtusidens'	('Cryptovenator_hirschbergeri'	((('Sphenacodon_ferox'	'Sphenacodon_ferocior')	(('Ctenospondylus_casei'	'Ctenospondylus_ninevehensis')	'Ctenorhachis_jacksoni'))	('Dimetrodon_milleri'	(((((((('Dimetrodon_limbatus'	'Dimetrodon_natalis')	'Dimetrodon_teutonis')	'Dimetrodon_loomisi')	'Dimetrodon_dollovianus')	((('Dimetrodon_grandis'	'Dimetrodon_borealis')	'Dimetrodon_giganhomogenes')	'Dimetrodon_occidentalis'))	'Dimetrodon_angelensis')	'Dimetrodon_macrospondylus')	'Dimetrodon_booneorum')))))	('Tetraceratops_insignis'	'Other_therapsids')))))	'Pantelosaurus_saxonicus')));
(('Stereorhachis_dominans'	('Archaeothyris_florensis'	((((('Ophiacodon_uniformis'	(('Ophiacodon_navajovicus'	('Stereophallodon_ciscoensis'	'Baldwinonus_trux'))	'Ophiacodon_major'))	'Ophiacodon_hilli')	('Ophiacodon_mirus'	'Ophiacodon_retroversus'))	'Varanosaurus_acutirostris')	'Echinerpeton_intermedium')))	('Milosaurus_mccordi'	((('Ianthasaurus_hardestii'	('Glaucosaurus_megalops'	('Gordodon_kraineri'	('Lupeosaurus_kayi'	('Edaphosaurus_novomexicanus'	('Edaphosaurus_colohistion'	('Edaphosaurus_boanerges'	('Edaphosaurus_pogonias'	'Edaphosaurus_cruciger'))))))))	(((('Haptodus_garnettensis'	'Ianthodon_schultzei')	'Haptodus_baylei')	'Haptodus_grandis')	('Cutleria_wilmarthi'	(('Secodontosaurus_obtusidens'	('Cryptovenator_hirschbergeri'	((('Sphenacodon_ferox'	'Sphenacodon_ferocior')	(('Ctenospondylus_casei'	'Ctenospondylus_ninevehensis')	'Ctenorhachis_jacksoni'))	('Dimetrodon_milleri'	((((('Dimetrodon_limbatus'	'Dimetrodon_natalis')	'Dimetrodon_dollovianus'	'Dimetrodon_teutonis')	((((('Dimetrodon_grandis'	'Dimetrodon_borealis')	'Dimetrodon_loomisi')	'Dimetrodon_giganhomogenes')	'Dimetrodon_occidentalis')	'Dimetrodon_angelensis'))	'Dimetrodon_booneorum')	'Dimetrodon_macrospondylus')))))	('Tetraceratops_insignis'	'Other_therapsids')))))	'Pantelosaurus_saxonicus')));
(('Stereorhachis_dominans'	('Archaeothyris_florensis'	(((('Ophiacodon_uniformis'	('Ophiacodon_navajovicus'	('Stereophallodon_ciscoensis'	'Baldwinonus_trux'))	'Ophiacodon_hilli'	'Ophiacodon_major')	('Ophiacodon_mirus'	'Ophiacodon_retroversus'))	'Varanosaurus_acutirostris')	'Echinerpeton_intermedium')))	('Milosaurus_mccordi'	((('Ianthasaurus_hardestii'	('Glaucosaurus_megalops'	('Gordodon_kraineri'	('Lupeosaurus_kayi'	('Edaphosaurus_novomexicanus'	('Edaphosaurus_colohistion'	('Edaphosaurus_boanerges'	('Edaphosaurus_pogonias'	'Edaphosaurus_cruciger'))))))))	(((('Haptodus_garnettensis'	'Ianthodon_schultzei')	'Haptodus_baylei')	'Haptodus_grandis')	('Cutleria_wilmarthi'	(('Secodontosaurus_obtusidens'	('Cryptovenator_hirschbergeri'	((('Sphenacodon_ferox'	'Sphenacodon_ferocior')	(('Ctenospondylus_casei'	'Ctenospondylus_ninevehensis')	'Ctenorhachis_jacksoni'))	('Dimetrodon_milleri'	(((((('Dimetrodon_limbatus'	'Dimetrodon_natalis')	'Dimetrodon_dollovianus'	'Dimetrodon_teutonis')	(((('Dimetrodon_grandis'	'Dimetrodon_borealis')	'Dimetrodon_loomisi')	'Dimetrodon_giganhomogenes')	'Dimetrodon_occidentalis'))	'Dimetrodon_angelensis')	'Dimetrodon_macrospondylus')	'Dimetrodon_booneorum')))))	('Tetraceratops_insignis'	'Other_therapsids')))))	'Pantelosaurus_saxonicus')));
(('Stereorhachis_dominans'	('Archaeothyris_florensis'	(((('Ophiacodon_uniformis'	(('Ophiacodon_navajovicus'	('Stereophallodon_ciscoensis'	'Baldwinonus_trux'))	'Ophiacodon_major'))	(('Ophiacodon_mirus'	'Ophiacodon_hilli')	'Ophiacodon_retroversus'))	'Varanosaurus_acutirostris')	'Echinerpeton_intermedium')))	('Milosaurus_mccordi'	((('Ianthasaurus_hardestii'	('Glaucosaurus_megalops'	('Gordodon_kraineri'	('Lupeosaurus_kayi'	('Edaphosaurus_novomexicanus'	('Edaphosaurus_colohistion'	('Edaphosaurus_boanerges'	('Edaphosaurus_pogonias'	'Edaphosaurus_cruciger'))))))))	(((('Haptodus_garnettensis'	'Ianthodon_schultzei')	'Haptodus_baylei')	'Haptodus_grandis')	('Cutleria_wilmarthi'	(('Secodontosaurus_obtusidens'	('Cryptovenator_hirschbergeri'	((('Sphenacodon_ferox'	'Sphenacodon_ferocior')	(('Ctenospondylus_casei'	'Ctenospondylus_ninevehensis')	'Ctenorhachis_jacksoni'))	('Dimetrodon_milleri'	(((((('Dimetrodon_limbatus'	'Dimetrodon_natalis')	'Dimetrodon_dollovianus'	'Dimetrodon_teutonis')	(((('Dimetrodon_grandis'	'Dimetrodon_borealis')	'Dimetrodon_loomisi')	'Dimetrodon_giganhomogenes')	'Dimetrodon_occidentalis'))	'Dimetrodon_angelensis')	'Dimetrodon_macrospondylus')	'Dimetrodon_booneorum')))))	('Tetraceratops_insignis'	'Other_therapsids')))))	'Pantelosaurus_saxonicus')));
(('Stereorhachis_dominans'	('Archaeothyris_florensis'	((((('Ophiacodon_uniformis'	(('Ophiacodon_navajovicus'	('Stereophallodon_ciscoensis'	'Baldwinonus_trux'))	'Ophiacodon_major'))	'Ophiacodon_hilli')	('Ophiacodon_mirus'	'Ophiacodon_retroversus'))	'Varanosaurus_acutirostris')	'Echinerpeton_intermedium')))	('Milosaurus_mccordi'	((('Ianthasaurus_hardestii'	('Glaucosaurus_megalops'	('Gordodon_kraineri'	('Lupeosaurus_kayi'	('Edaphosaurus_novomexicanus'	('Edaphosaurus_colohistion'	('Edaphosaurus_boanerges'	('Edaphosaurus_pogonias'	'Edaphosaurus_cruciger'))))))))	(((('Haptodus_garnettensis'	'Ianthodon_schultzei')	'Haptodus_baylei')	'Haptodus_grandis')	('Cutleria_wilmarthi'	(('Secodontosaurus_obtusidens'	('Cryptovenator_hirschbergeri'	((('Sphenacodon_ferox'	'Sphenacodon_ferocior')	(('Ctenospondylus_casei'	'Ctenospondylus_ninevehensis')	'Ctenorhachis_jacksoni'))	('Dimetrodon_milleri'	(((('Dimetrodon_limbatus'	'Dimetrodon_natalis')	((((('Dimetrodon_grandis'	'Dimetrodon_borealis')	'Dimetrodon_loomisi')	'Dimetrodon_giganhomogenes')	'Dimetrodon_occidentalis')	'Dimetrodon_booneorum'	'Dimetrodon_macrospondylus'	'Dimetrodon_angelensis'))	'Dimetrodon_dollovianus')	'Dimetrodon_teutonis')))))	('Tetraceratops_insignis'	'Other_therapsids')))))	'Pantelosaurus_saxonicus')));
(('Stereorhachis_dominans'	('Archaeothyris_florensis'	((('Ophiacodon_uniformis'	(('Ophiacodon_mirus'	'Ophiacodon_retroversus')	((('Ophiacodon_navajovicus'	('Stereophallodon_ciscoensis'	'Baldwinonus_trux'))	'Ophiacodon_major')	'Ophiacodon_hilli')))	'Varanosaurus_acutirostris')	'Echinerpeton_intermedium')))	('Milosaurus_mccordi'	((('Ianthasaurus_hardestii'	('Glaucosaurus_megalops'	('Gordodon_kraineri'	('Lupeosaurus_kayi'	('Edaphosaurus_novomexicanus'	('Edaphosaurus_colohistion'	('Edaphosaurus_boanerges'	('Edaphosaurus_pogonias'	'Edaphosaurus_cruciger'))))))))	((('Haptodus_garnettensis'	'Ianthodon_schultzei')	'Haptodus_grandis'	'Haptodus_baylei')	('Cutleria_wilmarthi'	(('Secodontosaurus_obtusidens'	('Cryptovenator_hirschbergeri'	((('Sphenacodon_ferox'	'Sphenacodon_ferocior')	(('Ctenospondylus_casei'	'Ctenospondylus_ninevehensis')	'Ctenorhachis_jacksoni'))	('Dimetrodon_milleri'	((((((('Dimetrodon_limbatus'	'Dimetrodon_natalis')	'Dimetrodon_dollovianus'	'Dimetrodon_teutonis')	((('Dimetrodon_grandis'	'Dimetrodon_borealis')	'Dimetrodon_loomisi')	'Dimetrodon_giganhomogenes'))	'Dimetrodon_occidentalis')	'Dimetrodon_macrospondylus')	'Dimetrodon_angelensis')	'Dimetrodon_booneorum')))))	('Tetraceratops_insignis'	'Other_therapsids')))))	'Pantelosaurus_saxonicus')));
(('Stereorhachis_dominans'	('Archaeothyris_florensis'	((((('Ophiacodon_uniformis'	(('Ophiacodon_navajovicus'	('Stereophallodon_ciscoensis'	'Baldwinonus_trux'))	'Ophiacodon_major'))	'Ophiacodon_hilli')	('Ophiacodon_mirus'	'Ophiacodon_retroversus'))	'Varanosaurus_acutirostris')	'Echinerpeton_intermedium')))	('Milosaurus_mccordi'	((('Ianthasaurus_hardestii'	('Glaucosaurus_megalops'	('Gordodon_kraineri'	('Lupeosaurus_kayi'	('Edaphosaurus_novomexicanus'	('Edaphosaurus_colohistion'	('Edaphosaurus_boanerges'	('Edaphosaurus_pogonias'	'Edaphosaurus_cruciger'))))))))	((('Haptodus_garnettensis'	'Ianthodon_schultzei')	'Haptodus_grandis'	'Haptodus_baylei')	('Cutleria_wilmarthi'	(('Secodontosaurus_obtusidens'	('Cryptovenator_hirschbergeri'	((('Sphenacodon_ferox'	'Sphenacodon_ferocior')	(('Ctenospondylus_casei'	'Ctenospondylus_ninevehensis')	'Ctenorhachis_jacksoni'))	('Dimetrodon_milleri'	(((((((('Dimetrodon_limbatus'	'Dimetrodon_natalis')	'Dimetrodon_dollovianus'	'Dimetrodon_teutonis')	'Dimetrodon_giganhomogenes')	'Dimetrodon_occidentalis')	'Dimetrodon_macrospondylus')	'Dimetrodon_angelensis')	'Dimetrodon_booneorum')	(('Dimetrodon_grandis'	'Dimetrodon_borealis')	'Dimetrodon_loomisi'))))))	('Tetraceratops_insignis'	'Other_therapsids')))))	'Pantelosaurus_saxonicus')));
(('Stereorhachis_dominans'	('Archaeothyris_florensis'	((((('Ophiacodon_uniformis'	(('Ophiacodon_navajovicus'	('Stereophallodon_ciscoensis'	'Baldwinonus_trux'))	'Ophiacodon_major'))	'Ophiacodon_hilli')	('Ophiacodon_mirus'	'Ophiacodon_retroversus'))	'Varanosaurus_acutirostris')	'Echinerpeton_intermedium')))	('Milosaurus_mccordi'	((('Ianthasaurus_hardestii'	('Glaucosaurus_megalops'	('Gordodon_kraineri'	('Lupeosaurus_kayi'	('Edaphosaurus_novomexicanus'	('Edaphosaurus_colohistion'	('Edaphosaurus_boanerges'	('Edaphosaurus_pogonias'	'Edaphosaurus_cruciger'))))))))	((('Haptodus_garnettensis'	'Ianthodon_schultzei')	'Haptodus_grandis'	'Haptodus_baylei')	('Cutleria_wilmarthi'	(('Secodontosaurus_obtusidens'	('Cryptovenator_hirschbergeri'	((('Sphenacodon_ferox'	'Sphenacodon_ferocior')	(('Ctenospondylus_casei'	'Ctenospondylus_ninevehensis')	'Ctenorhachis_jacksoni'))	('Dimetrodon_milleri'	(((('Dimetrodon_limbatus'	'Dimetrodon_natalis'	'Dimetrodon_teutonis')	'Dimetrodon_angelensis')	((((('Dimetrodon_grandis'	'Dimetrodon_borealis')	'Dimetrodon_loomisi')	'Dimetrodon_giganhomogenes')	'Dimetrodon_dollovianus'	'Dimetrodon_occidentalis')	'Dimetrodon_macrospondylus'))	'Dimetrodon_booneorum')))))	('Tetraceratops_insignis'	'Other_therapsids')))))	'Pantelosaurus_saxonicus')));
(('Stereorhachis_dominans'	('Archaeothyris_florensis'	((((('Ophiacodon_uniformis'	(('Ophiacodon_navajovicus'	('Stereophallodon_ciscoensis'	'Baldwinonus_trux'))	'Ophiacodon_major'))	'Ophiacodon_hilli')	('Ophiacodon_mirus'	'Ophiacodon_retroversus'))	'Varanosaurus_acutirostris')	'Echinerpeton_intermedium')))	('Milosaurus_mccordi'	((('Ianthasaurus_hardestii'	('Glaucosaurus_megalops'	('Gordodon_kraineri'	('Lupeosaurus_kayi'	('Edaphosaurus_novomexicanus'	('Edaphosaurus_colohistion'	('Edaphosaurus_boanerges'	('Edaphosaurus_pogonias'	'Edaphosaurus_cruciger'))))))))	(((('Haptodus_garnettensis'	'Ianthodon_schultzei')	'Haptodus_baylei')	'Haptodus_grandis')	('Cutleria_wilmarthi'	(('Secodontosaurus_obtusidens'	('Cryptovenator_hirschbergeri'	((('Sphenacodon_ferox'	'Sphenacodon_ferocior')	(('Ctenospondylus_casei'	'Ctenospondylus_ninevehensis')	'Ctenorhachis_jacksoni'))	('Dimetrodon_milleri'	(((((('Dimetrodon_limbatus'	'Dimetrodon_dollovianus'	'Dimetrodon_occidentalis'	'Dimetrodon_teutonis')	'Dimetrodon_natalis')	'Dimetrodon_macrospondylus')	'Dimetrodon_angelensis')	((('Dimetrodon_grandis'	'Dimetrodon_borealis')	'Dimetrodon_giganhomogenes')	'Dimetrodon_loomisi'))	'Dimetrodon_booneorum')))))	('Tetraceratops_insignis'	'Other_therapsids')))))	'Pantelosaurus_saxonicus')));
(('Stereorhachis_dominans'	('Archaeothyris_florensis'	((((('Ophiacodon_uniformis'	(('Ophiacodon_navajovicus'	('Stereophallodon_ciscoensis'	'Baldwinonus_trux'))	'Ophiacodon_major'))	'Ophiacodon_hilli')	('Ophiacodon_mirus'	'Ophiacodon_retroversus'))	'Varanosaurus_acutirostris')	'Echinerpeton_intermedium')))	('Milosaurus_mccordi'	((('Ianthasaurus_hardestii'	('Glaucosaurus_megalops'	('Gordodon_kraineri'	('Lupeosaurus_kayi'	('Edaphosaurus_novomexicanus'	('Edaphosaurus_colohistion'	('Edaphosaurus_boanerges'	('Edaphosaurus_pogonias'	'Edaphosaurus_cruciger'))))))))	(((('Haptodus_garnettensis'	'Ianthodon_schultzei')	'Haptodus_baylei')	'Haptodus_grandis')	('Cutleria_wilmarthi'	(('Secodontosaurus_obtusidens'	('Cryptovenator_hirschbergeri'	((('Sphenacodon_ferox'	'Sphenacodon_ferocior')	(('Ctenospondylus_casei'	'Ctenospondylus_ninevehensis')	'Ctenorhachis_jacksoni'))	('Dimetrodon_milleri'	((((('Dimetrodon_limbatus'	((((('Dimetrodon_grandis'	'Dimetrodon_borealis')	'Dimetrodon_loomisi')	'Dimetrodon_occidentalis')	'Dimetrodon_dollovianus')	'Dimetrodon_teutonis'))	'Dimetrodon_natalis'	'Dimetrodon_giganhomogenes')	'Dimetrodon_macrospondylus')	'Dimetrodon_angelensis')	'Dimetrodon_booneorum')))))	('Tetraceratops_insignis'	'Other_therapsids')))))	'Pantelosaurus_saxonicus')));
(('Stereorhachis_dominans'	('Archaeothyris_florensis'	((((('Ophiacodon_uniformis'	(('Ophiacodon_navajovicus'	('Stereophallodon_ciscoensis'	'Baldwinonus_trux'))	'Ophiacodon_major'))	'Ophiacodon_hilli')	('Ophiacodon_mirus'	'Ophiacodon_retroversus'))	'Varanosaurus_acutirostris')	'Echinerpeton_intermedium')))	('Milosaurus_mccordi'	((('Ianthasaurus_hardestii'	('Glaucosaurus_megalops'	('Gordodon_kraineri'	('Lupeosaurus_kayi'	('Edaphosaurus_novomexicanus'	('Edaphosaurus_colohistion'	('Edaphosaurus_boanerges'	('Edaphosaurus_pogonias'	'Edaphosaurus_cruciger'))))))))	(((('Haptodus_garnettensis'	'Ianthodon_schultzei')	'Haptodus_baylei')	'Haptodus_grandis')	('Cutleria_wilmarthi'	(('Secodontosaurus_obtusidens'	('Cryptovenator_hirschbergeri'	((('Sphenacodon_ferox'	'Sphenacodon_ferocior')	(('Ctenospondylus_casei'	'Ctenospondylus_ninevehensis')	'Ctenorhachis_jacksoni'))	('Dimetrodon_milleri'	(((('Dimetrodon_limbatus'	'Dimetrodon_macrospondylus')	(((((('Dimetrodon_grandis'	'Dimetrodon_borealis')	'Dimetrodon_loomisi')	'Dimetrodon_giganhomogenes')	'Dimetrodon_occidentalis')	'Dimetrodon_natalis')	'Dimetrodon_dollovianus'	'Dimetrodon_teutonis'))	'Dimetrodon_angelensis')	'Dimetrodon_booneorum')))))	('Tetraceratops_insignis'	'Other_therapsids')))))	'Pantelosaurus_saxonicus')));
(('Stereorhachis_dominans'	('Archaeothyris_florensis'	((((('Ophiacodon_uniformis'	(('Ophiacodon_navajovicus'	('Stereophallodon_ciscoensis'	'Baldwinonus_trux'))	'Ophiacodon_major'))	'Ophiacodon_hilli')	('Ophiacodon_mirus'	'Ophiacodon_retroversus'))	'Varanosaurus_acutirostris')	'Echinerpeton_intermedium')))	('Milosaurus_mccordi'	((('Ianthasaurus_hardestii'	('Glaucosaurus_megalops'	('Gordodon_kraineri'	('Lupeosaurus_kayi'	('Edaphosaurus_novomexicanus'	('Edaphosaurus_colohistion'	('Edaphosaurus_boanerges'	('Edaphosaurus_pogonias'	'Edaphosaurus_cruciger'))))))))	(((('Haptodus_garnettensis'	'Ianthodon_schultzei')	'Haptodus_baylei')	'Haptodus_grandis')	('Cutleria_wilmarthi'	(('Secodontosaurus_obtusidens'	('Cryptovenator_hirschbergeri'	((('Sphenacodon_ferox'	'Sphenacodon_ferocior')	(('Ctenospondylus_casei'	'Ctenospondylus_ninevehensis')	'Ctenorhachis_jacksoni'))	('Dimetrodon_milleri'	(((('Dimetrodon_limbatus'	((((('Dimetrodon_grandis'	'Dimetrodon_borealis')	'Dimetrodon_giganhomogenes'	'Dimetrodon_loomisi'	'Dimetrodon_occidentalis')	'Dimetrodon_dollovianus')	'Dimetrodon_teutonis')	'Dimetrodon_natalis'))	'Dimetrodon_macrospondylus')	'Dimetrodon_angelensis')	'Dimetrodon_booneorum')))))	('Tetraceratops_insignis'	'Other_therapsids')))))	'Pantelosaurus_saxonicus')));
(('Stereorhachis_dominans'	('Archaeothyris_florensis'	((((('Ophiacodon_uniformis'	(('Ophiacodon_navajovicus'	('Stereophallodon_ciscoensis'	'Baldwinonus_trux'))	'Ophiacodon_major'))	'Ophiacodon_hilli')	('Ophiacodon_mirus'	'Ophiacodon_retroversus'))	'Varanosaurus_acutirostris')	'Echinerpeton_intermedium')))	('Milosaurus_mccordi'	((('Ianthasaurus_hardestii'	('Glaucosaurus_megalops'	('Gordodon_kraineri'	('Lupeosaurus_kayi'	('Edaphosaurus_novomexicanus'	('Edaphosaurus_colohistion'	('Edaphosaurus_boanerges'	('Edaphosaurus_pogonias'	'Edaphosaurus_cruciger'))))))))	(((('Haptodus_garnettensis'	'Ianthodon_schultzei')	'Haptodus_baylei')	'Haptodus_grandis')	('Cutleria_wilmarthi'	(('Secodontosaurus_obtusidens'	('Cryptovenator_hirschbergeri'	((('Sphenacodon_ferox'	'Sphenacodon_ferocior')	(('Ctenospondylus_casei'	'Ctenospondylus_ninevehensis')	'Ctenorhachis_jacksoni'))	('Dimetrodon_milleri'	(((((('Dimetrodon_limbatus'	'Dimetrodon_dollovianus'	'Dimetrodon_teutonis')	'Dimetrodon_natalis')	'Dimetrodon_booneorum')	(((('Dimetrodon_grandis'	'Dimetrodon_borealis')	'Dimetrodon_loomisi')	'Dimetrodon_giganhomogenes')	'Dimetrodon_occidentalis'))	'Dimetrodon_angelensis')	'Dimetrodon_macrospondylus')))))	('Tetraceratops_insignis'	'Other_therapsids')))))	'Pantelosaurus_saxonicus')));
(('Stereorhachis_dominans'	('Archaeothyris_florensis'	((((('Ophiacodon_uniformis'	(('Ophiacodon_navajovicus'	('Stereophallodon_ciscoensis'	'Baldwinonus_trux'))	'Ophiacodon_major'))	'Ophiacodon_hilli')	('Ophiacodon_mirus'	'Ophiacodon_retroversus'))	'Varanosaurus_acutirostris')	'Echinerpeton_intermedium')))	('Milosaurus_mccordi'	((('Ianthasaurus_hardestii'	('Glaucosaurus_megalops'	('Gordodon_kraineri'	('Lupeosaurus_kayi'	('Edaphosaurus_novomexicanus'	('Edaphosaurus_colohistion'	('Edaphosaurus_boanerges'	('Edaphosaurus_pogonias'	'Edaphosaurus_cruciger'))))))))	(((('Haptodus_garnettensis'	'Ianthodon_schultzei')	'Haptodus_baylei')	'Haptodus_grandis')	('Cutleria_wilmarthi'	(('Secodontosaurus_obtusidens'	('Cryptovenator_hirschbergeri'	((('Sphenacodon_ferox'	'Sphenacodon_ferocior')	(('Ctenospondylus_casei'	'Ctenospondylus_ninevehensis')	'Ctenorhachis_jacksoni'))	('Dimetrodon_milleri'	(('Dimetrodon_limbatus'	'Dimetrodon_natalis'	'Dimetrodon_dollovianus'	'Dimetrodon_teutonis')	((((((('Dimetrodon_grandis'	'Dimetrodon_borealis')	'Dimetrodon_loomisi')	'Dimetrodon_giganhomogenes')	'Dimetrodon_occidentalis')	'Dimetrodon_booneorum')	'Dimetrodon_angelensis')	'Dimetrodon_macrospondylus'))))))	('Tetraceratops_insignis'	'Other_therapsids')))))	'Pantelosaurus_saxonicus')));
(('Stereorhachis_dominans'	('Archaeothyris_florensis'	((((('Ophiacodon_uniformis'	(('Ophiacodon_navajovicus'	('Stereophallodon_ciscoensis'	'Baldwinonus_trux'))	'Ophiacodon_major'))	'Ophiacodon_hilli')	('Ophiacodon_mirus'	'Ophiacodon_retroversus'))	'Varanosaurus_acutirostris')	'Echinerpeton_intermedium')))	('Milosaurus_mccordi'	((('Ianthasaurus_hardestii'	('Glaucosaurus_megalops'	('Gordodon_kraineri'	('Lupeosaurus_kayi'	('Edaphosaurus_novomexicanus'	('Edaphosaurus_colohistion'	('Edaphosaurus_boanerges'	('Edaphosaurus_pogonias'	'Edaphosaurus_cruciger'))))))))	(((('Haptodus_garnettensis'	'Ianthodon_schultzei')	'Haptodus_grandis')	'Haptodus_baylei')	('Cutleria_wilmarthi'	(('Secodontosaurus_obtusidens'	('Cryptovenator_hirschbergeri'	((('Sphenacodon_ferox'	'Sphenacodon_ferocior')	(('Ctenospondylus_casei'	'Ctenospondylus_ninevehensis')	'Ctenorhachis_jacksoni'))	('Dimetrodon_milleri'	((((((('Dimetrodon_limbatus'	'Dimetrodon_natalis')	'Dimetrodon_dollovianus')	'Dimetrodon_teutonis')	'Dimetrodon_occidentalis')	'Dimetrodon_angelensis')	((('Dimetrodon_grandis'	'Dimetrodon_borealis')	'Dimetrodon_giganhomogenes'	'Dimetrodon_loomisi')	'Dimetrodon_booneorum'))	'Dimetrodon_macrospondylus')))))	('Tetraceratops_insignis'	'Other_therapsids')))))	'Pantelosaurus_saxonicus')));
(('Stereorhachis_dominans'	('Archaeothyris_florensis'	(((('Ophiacodon_uniformis'	((('Ophiacodon_mirus'	'Ophiacodon_retroversus')	('Ophiacodon_navajovicus'	('Stereophallodon_ciscoensis'	'Baldwinonus_trux')))	'Ophiacodon_major'))	'Ophiacodon_hilli')	'Varanosaurus_acutirostris')	'Echinerpeton_intermedium')))	('Milosaurus_mccordi'	((('Ianthasaurus_hardestii'	('Glaucosaurus_megalops'	('Gordodon_kraineri'	('Lupeosaurus_kayi'	('Edaphosaurus_novomexicanus'	('Edaphosaurus_colohistion'	('Edaphosaurus_boanerges'	('Edaphosaurus_pogonias'	'Edaphosaurus_cruciger'))))))))	(((('Haptodus_garnettensis'	'Ianthodon_schultzei')	'Haptodus_grandis')	'Haptodus_baylei')	('Cutleria_wilmarthi'	(('Secodontosaurus_obtusidens'	('Cryptovenator_hirschbergeri'	((('Sphenacodon_ferox'	'Sphenacodon_ferocior')	(('Ctenospondylus_casei'	'Ctenospondylus_ninevehensis')	'Ctenorhachis_jacksoni'))	('Dimetrodon_milleri'	((((((('Dimetrodon_limbatus'	'Dimetrodon_natalis')	'Dimetrodon_dollovianus')	'Dimetrodon_teutonis')	(((('Dimetrodon_grandis'	'Dimetrodon_borealis')	'Dimetrodon_loomisi')	'Dimetrodon_giganhomogenes')	'Dimetrodon_occidentalis'))	'Dimetrodon_angelensis')	'Dimetrodon_booneorum')	'Dimetrodon_macrospondylus')))))	('Tetraceratops_insignis'	'Other_therapsids')))))	'Pantelosaurus_saxonicus')));
(('Stereorhachis_dominans'	('Archaeothyris_florensis'	((((('Ophiacodon_uniformis'	(('Ophiacodon_navajovicus'	('Stereophallodon_ciscoensis'	'Baldwinonus_trux'))	'Ophiacodon_major'))	'Ophiacodon_hilli')	('Ophiacodon_mirus'	'Ophiacodon_retroversus'))	'Varanosaurus_acutirostris')	'Echinerpeton_intermedium')))	('Milosaurus_mccordi'	((('Ianthasaurus_hardestii'	('Glaucosaurus_megalops'	('Gordodon_kraineri'	('Lupeosaurus_kayi'	('Edaphosaurus_novomexicanus'	('Edaphosaurus_colohistion'	('Edaphosaurus_boanerges'	('Edaphosaurus_pogonias'	'Edaphosaurus_cruciger'))))))))	(((('Haptodus_garnettensis'	'Ianthodon_schultzei')	'Haptodus_grandis')	'Haptodus_baylei')	('Cutleria_wilmarthi'	(('Secodontosaurus_obtusidens'	('Cryptovenator_hirschbergeri'	((('Sphenacodon_ferox'	'Sphenacodon_ferocior')	(('Ctenospondylus_casei'	'Ctenospondylus_ninevehensis')	'Ctenorhachis_jacksoni'))	('Dimetrodon_milleri'	(((((((('Dimetrodon_limbatus'	'Dimetrodon_natalis')	'Dimetrodon_teutonis')	'Dimetrodon_dollovianus')	'Dimetrodon_occidentalis')	'Dimetrodon_macrospondylus')	'Dimetrodon_angelensis')	'Dimetrodon_booneorum')	(('Dimetrodon_grandis'	'Dimetrodon_borealis')	'Dimetrodon_giganhomogenes'	'Dimetrodon_loomisi'))))))	('Tetraceratops_insignis'	'Other_therapsids')))))	'Pantelosaurus_saxonicus')));
(('Stereorhachis_dominans'	('Archaeothyris_florensis'	((((('Ophiacodon_uniformis'	(('Ophiacodon_navajovicus'	('Stereophallodon_ciscoensis'	'Baldwinonus_trux'))	'Ophiacodon_major'))	'Ophiacodon_hilli')	('Ophiacodon_mirus'	'Ophiacodon_retroversus'))	'Varanosaurus_acutirostris')	'Echinerpeton_intermedium')))	('Milosaurus_mccordi'	((('Ianthasaurus_hardestii'	('Glaucosaurus_megalops'	('Gordodon_kraineri'	('Lupeosaurus_kayi'	('Edaphosaurus_novomexicanus'	('Edaphosaurus_colohistion'	('Edaphosaurus_boanerges'	('Edaphosaurus_pogonias'	'Edaphosaurus_cruciger'))))))))	(((('Haptodus_garnettensis'	'Ianthodon_schultzei')	'Haptodus_grandis')	'Haptodus_baylei')	('Cutleria_wilmarthi'	(('Secodontosaurus_obtusidens'	('Cryptovenator_hirschbergeri'	((('Sphenacodon_ferox'	'Sphenacodon_ferocior')	(('Ctenospondylus_casei'	'Ctenospondylus_ninevehensis')	'Ctenorhachis_jacksoni'))	('Dimetrodon_milleri'	((('Dimetrodon_limbatus'	'Dimetrodon_angelensis')	((((('Dimetrodon_grandis'	'Dimetrodon_borealis')	'Dimetrodon_loomisi')	'Dimetrodon_giganhomogenes')	'Dimetrodon_natalis'	'Dimetrodon_dollovianus'	'Dimetrodon_occidentalis'	'Dimetrodon_teutonis')	'Dimetrodon_macrospondylus'))	'Dimetrodon_booneorum')))))	('Tetraceratops_insignis'	'Other_therapsids')))))	'Pantelosaurus_saxonicus')));
(('Stereorhachis_dominans'	('Archaeothyris_florensis'	((((('Ophiacodon_uniformis'	(('Ophiacodon_navajovicus'	('Stereophallodon_ciscoensis'	'Baldwinonus_trux'))	'Ophiacodon_major'))	'Ophiacodon_hilli')	('Ophiacodon_mirus'	'Ophiacodon_retroversus'))	'Varanosaurus_acutirostris')	'Echinerpeton_intermedium')))	('Milosaurus_mccordi'	((('Ianthasaurus_hardestii'	('Glaucosaurus_megalops'	('Gordodon_kraineri'	('Lupeosaurus_kayi'	('Edaphosaurus_novomexicanus'	('Edaphosaurus_colohistion'	('Edaphosaurus_boanerges'	('Edaphosaurus_pogonias'	'Edaphosaurus_cruciger'))))))))	((('Haptodus_garnettensis'	'Ianthodon_schultzei')	'Haptodus_grandis'	'Haptodus_baylei')	('Cutleria_wilmarthi'	(('Secodontosaurus_obtusidens'	('Cryptovenator_hirschbergeri'	((('Sphenacodon_ferox'	'Sphenacodon_ferocior')	(('Ctenospondylus_casei'	'Ctenospondylus_ninevehensis')	'Ctenorhachis_jacksoni'))	('Dimetrodon_milleri'	(((((('Dimetrodon_limbatus'	'Dimetrodon_teutonis')	'Dimetrodon_natalis')	(((('Dimetrodon_grandis'	'Dimetrodon_borealis')	'Dimetrodon_loomisi')	'Dimetrodon_giganhomogenes')	'Dimetrodon_dollovianus'	'Dimetrodon_occidentalis'))	'Dimetrodon_angelensis')	'Dimetrodon_macrospondylus')	'Dimetrodon_booneorum')))))	('Tetraceratops_insignis'	'Other_therapsids')))))	'Pantelosaurus_saxonicus')));
(('Stereorhachis_dominans'	('Archaeothyris_florensis'	((((('Ophiacodon_uniformis'	(('Ophiacodon_navajovicus'	('Stereophallodon_ciscoensis'	'Baldwinonus_trux'))	'Ophiacodon_major'))	'Ophiacodon_hilli')	('Ophiacodon_mirus'	'Ophiacodon_retroversus'))	'Varanosaurus_acutirostris')	'Echinerpeton_intermedium')))	('Milosaurus_mccordi'	((('Ianthasaurus_hardestii'	('Glaucosaurus_megalops'	('Gordodon_kraineri'	('Lupeosaurus_kayi'	('Edaphosaurus_novomexicanus'	('Edaphosaurus_colohistion'	('Edaphosaurus_boanerges'	('Edaphosaurus_pogonias'	'Edaphosaurus_cruciger'))))))))	((('Haptodus_garnettensis'	'Ianthodon_schultzei')	'Haptodus_grandis'	'Haptodus_baylei')	('Cutleria_wilmarthi'	(('Secodontosaurus_obtusidens'	('Cryptovenator_hirschbergeri'	((('Sphenacodon_ferox'	'Sphenacodon_ferocior')	(('Ctenospondylus_casei'	'Ctenospondylus_ninevehensis')	'Ctenorhachis_jacksoni'))	('Dimetrodon_milleri'	((((('Dimetrodon_limbatus'	(((('Dimetrodon_grandis'	'Dimetrodon_borealis')	'Dimetrodon_giganhomogenes'	'Dimetrodon_loomisi')	'Dimetrodon_dollovianus'	'Dimetrodon_occidentalis')	'Dimetrodon_teutonis'))	'Dimetrodon_natalis')	'Dimetrodon_angelensis')	'Dimetrodon_macrospondylus')	'Dimetrodon_booneorum')))))	('Tetraceratops_insignis'	'Other_therapsids')))))	'Pantelosaurus_saxonicus')));
(('Stereorhachis_dominans'	('Archaeothyris_florensis'	((((('Ophiacodon_uniformis'	(('Ophiacodon_navajovicus'	('Stereophallodon_ciscoensis'	'Baldwinonus_trux'))	'Ophiacodon_major'))	'Ophiacodon_hilli')	('Ophiacodon_mirus'	'Ophiacodon_retroversus'))	'Varanosaurus_acutirostris')	'Echinerpeton_intermedium')))	('Milosaurus_mccordi'	((('Ianthasaurus_hardestii'	('Glaucosaurus_megalops'	('Gordodon_kraineri'	('Lupeosaurus_kayi'	('Edaphosaurus_novomexicanus'	('Edaphosaurus_colohistion'	('Edaphosaurus_boanerges'	('Edaphosaurus_pogonias'	'Edaphosaurus_cruciger'))))))))	((('Haptodus_garnettensis'	'Ianthodon_schultzei')	'Haptodus_grandis'	'Haptodus_baylei')	('Cutleria_wilmarthi'	(('Secodontosaurus_obtusidens'	('Cryptovenator_hirschbergeri'	((('Sphenacodon_ferox'	'Sphenacodon_ferocior')	(('Ctenospondylus_casei'	'Ctenospondylus_ninevehensis')	'Ctenorhachis_jacksoni'))	('Dimetrodon_milleri'	(((((('Dimetrodon_limbatus'	'Dimetrodon_dollovianus'	'Dimetrodon_occidentalis'	'Dimetrodon_teutonis')	(('Dimetrodon_grandis'	'Dimetrodon_borealis')	'Dimetrodon_giganhomogenes'	'Dimetrodon_loomisi'))	'Dimetrodon_natalis')	'Dimetrodon_angelensis')	'Dimetrodon_macrospondylus')	'Dimetrodon_booneorum')))))	('Tetraceratops_insignis'	'Other_therapsids')))))	'Pantelosaurus_saxonicus')));
