# Supplementary material for: Distributions of extinction times from fossil ages and tree topologies: the example of mid-Permian synapsid extinctions
Source: PeerJ. 2021 Dec 9;9:e12577. doi: 10.7717/peerj.12577 (PMC8667717; doi:10.7717/peerj.12577)
Supplement: Supplemental Information 1 — Archive of the github repository [file peerj-09-12577-s001.zip › DateFBD-master/data/Speciation/Amniota.txt]

Acleistorhinus_pterioticus
Belebey_chengi
Belebey_maximi
Belebey_vergrandis
Bolosaurus_grandis
Bolosaurus_striatus
Eudibamus_cursoris
Procolophonia
Broomia_perplexa
Millerosaurus_ornatus
Millerosaurus_nuffieldi
Milleretta_rubidgei
Milleropsis_pricei
Eunotosaurus_africanus
Anthracodromeus_longipes
Protorothyris_archeri
Protorothyris_morani
Cephalerpeton_ventriarmatum
Araeoscelis_gracilis
Spinoaequalis_schultzei
Eosuchia
Petrolacosaurus_kansensis
Brouffia_orientalis
Hylonomus_lyelli
Paleothyris_acadiana
Ascendonanus_nestleri
Gansurhinus_qingtoushanensis
Rothianiscus_multidonta
Rothianiscus_robusta
Moradisaurus_grandis
Labidosaurikos_meachami
Captorhinikos_valensis
Labidosaurus_hamatus
Captorhinus_aguti
Captorhinus_laticeps
Captorhinikos_chozaensis
Captorhinikos_parvus
Captorhinus_magnus
Saurorictus_australis
Protocaptorhinus_pricei
Reiszorhinus_olsoni
Rhiodenticulatus_heatoni
Romeria_prima
Romeria_texana
Concordia_cunninghami
Thuringothyris_mahlendorffae
Brazilosaurus_sanpauloensis
Mesosaurus_tenuidens
Stereosternum_tumidum
Aerosaurus_greenleeorum
Ruthiromia_elcobriensis
Aerosaurus_wellesi
Tambacarnifex_unguifalcatus
Varanodon_agilis
Watongia_meieri
Varanops_brevirostris
Mycterosaurus_longiceps
Anningia_megalops
Microvaranops_parentis
Elliotsmithia_longiceps
Heleosaurus_scholtzi
Mesenosaurus_romeri
Varanopidae_indet.,_Cabarz_quarry
Pyozia_mesenensis
Archaeovenator_hamiltonensis
Apsisaurus_witteri
Archaeothyris_florensis
Baldwinonus_trux
Stereophallodon_ciscoensis
Ophiacodon_hilli
Ophiacodon_retroversus
Ophiacodon_major
Ophiacodon_navajovicus
Ophiacodon_uniformis
Ophiacodon_mirus
Echinerpeton_intermedium
Milosaurus_mccordi
Varanosaurus_acutirostris
Stereorhachis_dominans
Cryptovenator_hirschbergeri
Ctenorhachis_jacksoni
Dimetrodon_angelensis
Dimetrodon_booneorum
Dimetrodon_limbatus
Dimetrodon_natalis
Dimetrodon_occidentalis
Dimetrodon_giganhomogenes
Dimetrodon_loomisi
Dimetrodon_macrospondylus
Dimetrodon_borealis
Dimetrodon_grandis
Dimetrodon_dollovianus
Dimetrodon_teutonis
Dimetrodon_milleri
Ctenospondylus_casei
Ctenospondylus_ninevehensis
Sphenacodon_ferocior
Sphenacodon_ferox
Secodontosaurus_obtusidens
Other_therapsids
Tetraceratops_insignis
Cutleria_wilmarthi
Pantelosaurus_saxonicus
Haptodus_baylei
Haptodus_garnettensis
Haptodus_grandis
Ianthodon_schultzei
Edaphosaurus_boanerges
Edaphosaurus_cruciger
Edaphosaurus_pogonias
Edaphosaurus_colohistion
Edaphosaurus_novomexicanus
Lupeosaurus_kayi
Gordodon_kraineri
Glaucosaurus_megalops
Ianthasaurus_hardestii
Alierasaurus_ronchii
Cotylorhynchus_bransoni
Cotylorhynchus_hancocki
Cotylorhynchus_romeri
Angelosaurus_dolani
Angelosaurus_greeni
Angelosaurus_romeri
Casea_broilii
Ennatosaurus_tecton
Euromycter_rutenus
Trichasaurus_texensis
Casea_nicholsi
Caseoides_sanangeloensis
Caseopsis_agilis
Phreatophasma_aenigmaticum
Eocasea_martini
Casea_halselli
Oromycter_dolesorum
Eothyris_parkeyi
Vaughnictis_smithae
Oedaleops_campi
