# Supplementary material for: Distributions of extinction times from fossil ages and tree topologies: the example of mid-Permian synapsid extinctions
Source: PeerJ. 2021 Dec 9;9:e12577. doi: 10.7717/peerj.12577 (PMC8667717; doi:10.7717/peerj.12577)
Supplement: Supplemental Information 1 — Archive of the github repository [file peerj-09-12577-s001.zip › DateFBD-master/data/Speciation/Clade_Dimetrodon.txt]

Dimetrodon_natalis
Dimetrodon_grandis
Dimetrodon_borealis
Dimetrodon_limbatus
Dimetrodon_loomisi
Dimetrodon_booneorum
Dimetrodon_giganhomogenes
Dimetrodon_angelensis
