# Supplementary material for: Distributions of extinction times from fossil ages and tree topologies: the example of mid-Permian synapsid extinctions
Source: PeerJ. 2021 Dec 9;9:e12577. doi: 10.7717/peerj.12577 (PMC8667717; doi:10.7717/peerj.12577)
Supplement: Supplemental Information 1 — Archive of the github repository [file peerj-09-12577-s001.zip › DateFBD-master/data/Speciation/Cotylosauria constraint 2019-12-6.nex]

#NEXUS
[written Sat Dec 07 17:57:13 CET 2019 by Mesquite  version 3.6 (build 917) at Laurin.local/192.168.1.33 (Michel Laurin)]

BEGIN TAXA;
	TITLE '247 Dev-Holocene taxa';
	DIMENSIONS NTAX=149;
	TAXLABELS
		'Limnoscelis_dynatis' 'Limnoscelis_paludis' 'Tseajaia_campi' 'Ambedus_pusillus' 'Oradectes_sanmiguelensis' 'Orobates_pabsti' 'Desmatodon_hollandi' 'Desmatodon_hesperis' 'Silvadectes_absitus' 'Diadectes_zenos' 'Diadectes_tenuitectes' 'Diadectes_sideropelicus' 'Eothyris_parkeyi' 'Vaughnictis_smithae' 'Oedaleops_campi' 'Casea_halselli' 'Eocasea_martini' 'Phreatophasma_aenigmaticum' 'Oromycter_dolesorum' 'Casea_nicholsi' 'Euromycter_rutenus' 'Caseoides_sanangeloensis' 'Caseopsis_agilis' 'Casea_broilii' 'Trichasaurus_texensis' 'Alierasaurus_ronchii' 'Cotylorhynchus_romeri' 'Cotylorhynchus_hancocki' 'Cotylorhynchus_bransoni' 'Angelosaurus_greeni' 'Angelosaurus_romeri' 'Angelosaurus_dolani' 'Ennatosaurus_tecton' 'Apsisaurus_witteri' 'Ascendonanus_nestleri' 'Archaeovenator_hamiltonensis' 'Pyozia_mesenensis' 'Mesenosaurus_romeri' 'Varanopidae_indet.,_Cabarz_quarry' 'Elliotsmithia_longiceps' 'Heleosaurus_scholtzi' 'Anningia_megalops' 'Microvaranops_parentis' 'Mycterosaurus_longiceps' 'Tambacarnifex_unguifalcatus' 'Aerosaurus_wellesi' 'Aerosaurus_greenleeorum' 'Ruthiromia_elcobriensis' 'Varanops_brevirostris' 'Varanodon_agilis' 'Watongia_meieri' 'Stereorhachis_dominans' 'Archaeothyris_florensis' 'Ophiacodon_uniformis' 'Ophiacodon_mirus' 'Ophiacodon_navajovicus' 'Ophiacodon_hilli' 'Ophiacodon_retroversus' 'Ophiacodon_major' 'Echinerpeton_intermedium' 'Varanosaurus_acutirostris' 'Milosaurus_mccordi' 'Stereophallodon_ciscoensis' 'Baldwinonus_trux' 'Ianthasaurus_hardestii' 'Glaucosaurus_megalops' 'Gordodon_kraineri' 'Lupeosaurus_kayi' 'Edaphosaurus_novomexicanus' 'Edaphosaurus_colohistion' 'Edaphosaurus_boanerges' 'Edaphosaurus_pogonias' 'Edaphosaurus_cruciger' 'Haptodus_garnettensis' 'Haptodus_grandis' 'Haptodus_baylei' 'Pantelosaurus_saxonicus' 'Cutleria_wilmarthi' 'Ianthodon_schultzei' 'Secodontosaurus_obtusidens' 'Cryptovenator_hirschbergeri' 'Sphenacodon_ferox' 'Sphenacodon_ferocior' 'Ctenospondylus_casei' 'Ctenospondylus_ninevehensis' 'Ctenorhachis_jacksoni' 'Dimetrodon_milleri' 'Dimetrodon_limbatus' 'Dimetrodon_grandis' 'Dimetrodon_borealis' 'Dimetrodon_natalis' 'Dimetrodon_booneorum' 'Dimetrodon_dollovianus' 'Dimetrodon_giganhomogenes' 'Dimetrodon_macrospondylus' 'Dimetrodon_loomisi' 'Dimetrodon_angelensis' 'Dimetrodon_occidentalis' 'Dimetrodon_teutonis' 'Tetraceratops_insignis' 'Other_therapsids' 'Mesosaurus_tenuidens' 'Stereosternum_tumidum' 'Brazilosaurus_sanpauloensis' 'Milleretta_rubidgei' 'Broomia_perplexa' 'Millerosaurus_nuffieldi' 'Milleropsis_pricei' 'Millerosaurus_ornatus' 'Eunotosaurus_africanus' 'Acleistorhinus_pterioticus' 'Eudibamus_cursoris' 'Bolosaurus_striatus' 'Bolosaurus_grandis' 'Belebey_chengi' 'Belebey_maximi' 'Belebey_vergrandis' Procolophonia 'Thuringothyris_mahlendorffae' 'Concordia_cunninghami' 'Rhiodenticulatus_heatoni' 'Romeria_texana' 'Romeria_prima' 'Reiszorhinus_olsoni' 'Protocaptorhinus_pricei' 'Saurorictus_australis' 'Captorhinus_magnus' 'Captorhinus_aguti' 'Captorhinus_laticeps' 'Captorhinikos_chozaensis' 'Captorhinikos_parvus' 'Captorhinikos_valensis' 'Labidosaurus_hamatus' 'Labidosaurikos_meachami' 'Moradisaurus_grandis' 'Rothianiscus_multidonta' 'Rothianiscus_robusta' 'Gansurhinus_qingtoushanensis' 'Brouffia_orientalis' 'Paleothyris_acadiana' 'Hylonomus_lyelli' 'Cephalerpeton_ventriarmatum' 'Protorothyris_morani' 'Protorothyris_archeri' 'Anthracodromeus_longipes' 'Petrolacosaurus_kansensis' 'Araeoscelis_gracilis' 'Spinoaequalis_schultzei' Eosuchia 
	;

END;


BEGIN CHARACTERS;
	TITLE  'M�ller & Reisz 2006 + Benson 2012 Character Matrix';
	DIMENSIONS  NCHAR=371;
	FORMAT DATATYPE = STANDARD RESPECTCASE GAP = - MISSING = ? SYMBOLS = "  0 1 2 3 4";
	CHARSTATELABELS 
		1 'MR06 ch1, Premaxilla in lateral view' /  'ventral margin aligned antero-posteriorly' ' antero-ventrally ',
		2 'MR06 ch2, Maxilla' /  relatively_straight_ posterior_end_flexed_laterally_,
		3 'MR06 ch3, Maxilla' /  posteriormost_tooth_positioned_at_level_of_posterior_margin_of_orbit_ positioned_more_anteriorly_,
		4 'MR06 ch4, Lacrimal' /  suture_with_jugal_small_ suture_with_juga_well_developed_,
		5 'MR06 ch5, Snout' /  'broad, equal to or greater than 35 % of skull length ' 'narrow, equal to or less than 25 % of skull length ',
		6 'MR06 ch6, Prefrontal' /  'anterior process short and tall, approximately equal to the posterodorsal process in antero-posterior length ' 'long and narrow, approximately twice the antero-posterior length of the posterodorsal process ',
		7 'MR06 ch7, Frontal' /  'anterior process short, less than 40 % of the frontal sagittal length ' 'long, approximately 55 % of the frontal sagittal length',
		8 'MR06 ch8, Jugal' /  alary_process_absent_ present_and_positioned_no_higher_than_the_midpoint_of_the_suborbital_process_of_the_jugal_and_distinct_from_orbital_margin_ positioned_dorsally_on_the_medial_surface_of_the_jugal_and_flush_with_orbital_margin,
		9 'MR06 ch9, Quadratojugal' /  'antero-posteriorly elongate ' 'short, not extending anteriorly beyond midpoint of postorbital margin',
		10 'MR06 ch10, Quadratojugal' /  acuminate_anteriorly 'square-tipped anteriorly',
		11 'MR06 ch11, Postorbital cheek' /  relatively_straight_ expanded_laterally_,
		12 'MR06 ch12, Supratemporal' /  contact_with_postparietal_tenuous_or_absent_ contact_with_postparietal_well_developed_,
		13 'MR06 ch3, Pineal foramen' /  anterior_to_midpoint_of__interparietal_suture at_to_midpoint_of__interparietal_suture posterior_to_midpoint_of__interparietal_suture,
		14 'MR06 ch14, Postparietal' /  contacts_mate_fully_along_height_ 'contact dorsally only, postparietals separated slightly ventrally by supraoccipital',
		15 'MR06 ch15, Postparietal' /  transversely_short_with_tabular_present_ transversely_elongate_with_tabular_absent_ postparietal_absent_,
		16 'MR06 ch16, Skull table occipital margin' /  embayed_bilaterally_ straight with_single_median_embayment,
		17 'MR06 ch17, Ectopterygoid' /  present absent,
		18 'MR06 ch18, Pterygoid in ventral view' /  'transverse flange broad-based and distinctly angular ' 'narrow and tongue-like',
		19 'MR06 ch19, Parasphenoid' /  deep_ventral_groove_absent_ present_between_cristae_ventrolateralis,
		20 'MR06 ch20, Cultriform process' /  extends_anteriorly_ extends_slightly_dorsally_at_roughly_15_degrees_to_the_basal_plane or_extends_anterodorsally_at_more_than_45_degrees_to_the_basal_plane,
		21 'MR06 ch21, Supraoccipital' /  slopes_anterodorsally_ vertically_or_rather_posterodorsally_,
		22 'MR06 ch22, Supraoccipital' /  lateral_ascending_processes_account_for_half_or_less_of_the_height_of_the_bone 'two-thirds or more of the height of the bone',
		23 'MR06 ch23, Occipital condyle' /  at_level_of_quadrate_condyles immediately_anterior_to_quadrate_condyles,
		24 'MR06 ch24, Paroccipital process' /  broad narrow,
		25 'MR06 ch25, Sculpturing' /  'skull surface smooth, with only small honeycombing pits or grooves ' 'with pits and grooves with notably larger, randomly positioned pits on posterior skull table',
		26 'MR06 ch26, Mandibular ramus in ventral view' /  relatively_straight_ sigmoidal,
		27 'MR06 ch27, Mandibular ramus' /  'narrow, 8 % or less of total jaw length ' 'broad, no less than 14 % of total jaw length ',
		28 'MR06 ch28, Mandibular ramus in lateral vew' /  posterior_end_rectilinear_ acuminate,
		29 'MR06 ch29, Mandibular ramus' /  lateral_shelf_absent_ present_below_coronoid_process,
		30 'MR06 ch30, Coronoid' /  anterior_process_short_ elongate,
		31 'MR06 ch31, Meckelian foramen' /  'small, antero-posterior length roughly 9 % or less of total jaw length' 'large, antero-posterior length greater than or equal to 14 % of total jaw length ',
		32 'MR06 ch32, Coronoid posterodorsal process' /  'slender, forms dorsalmost quarter of lateral wall of adductor fossa' 'deep, forms dorsalmost third of lateral wall of adductor fossa ',
		33 'MR06 ch33, Retroarticular process' /  absent present_and_broader_transversely_than_long_ present_and_longer_anteroposteriorly_than_broad_,
		34 'MR06 ch34, Maxillary dentition: for multiple-rowed taxa, only those teeth with unobstructed profiles when viewed laterally are considered' /  ': tooth stations number 30 teeth or more ' 25_or_less_,
		35 'MR06 ch35, Maxillary caniniform teeth' /  present absent,
		36 'MR06 ch36, Multiple tooth rows' /  absent present,
		37 'MR06 ch37, Marginal dentition' /  ?cheek?_teeth_conical_ 'chisel-shaped ',
		38 'MR06 ch38, Dentary' /  teeth_isodont_ extends_slightly_dorsally_at_roughly_15_degrees_to_the_basal_plane _extends_anterodorsally_at_more_than_45_degrees_to_the_basal_plane_,
		39 'MR06 ch39, Dentary' /  first_tooth_oriented_mainly_vertically_ leans_strongly_anteriorly_,
		40 'MR06 ch40, Antorbital area' /  mainly_formed_by_lacrimal_and_prefrontal_ mostly_by_lacrimal_due_to_a_strong_dorsal_expansion_of_the_bone,
		41 'MR06 ch41, Orientation of supratemporal' /  'obliquely oriented into anteromedial direction, thereby lying within a facet of the parietal' positioned_mediolaterally_at_the_posterior_edge_of_the_parietal,
		42 'MR06 ch42, Parasphenoid' /  with_teeth without_teeth,
		43 'MR06 ch43, vomer' /  with_teeth without_teeth,
		44 'MR06 ch44,  Palatine' /  with_teeth without_teeth,
		45 'MR06 ch45, Parietal' /  does_not_strongly_project_between_postfrontal_and_postorbital_ or_a_distinct_anterolateral_process_partially_separates_postfrontal_and_postorbital_from_one_another_,
		46 'MR06 ch46,  stapes' /  distal_process_is_short_ elongate,
		47 'MR06 ch47, Supratemporal' /  large_and_mediolaterally_expanded_ small_and_narrow_,
		48 'MR06 ch48, Posterolateral corner of the skull roof' /  formed_mostly_by_the_supratemporal_ both_by_the_parietal_and_the_supratemporal,
		49 'MR06 ch49, Squamosal contribution to posttemporal fenestra' /  absent present,
		50 'MR06 ch50, Swelling of the dorsal neural arches' /  present absent,
		51 'MR06 ch51, Stylo- and zeugopodium' /  'shaft massive and with proximal and distal heads significantly expanded, resulting in an overall stout impression ' shaft_slender_and_heads_only_moderately_expanded_,
		52 'MR06 ch52, Manus and pes' /  elements_short_and_broad_ long_and_slender_,
		53 'MR06 ch53, Neural spines of dorsal vertebrae' /  tall low,
		54 'MR06 ch54, Nasolacrimal suture' /  straight interdigitating,
		55 'MR06 ch55, Dentition on pterygoid flange' /  shagreen_of_denticles_ includes_at_least_one_row_of_functional_teeth,
		56 'MR06 ch56, Alternation of neural spine height' /  present absent,
		57 'MR06 ch57, Posterolateral frontal process' /  absent present,
		58 'MR06 ch58, Quadratojugal shape' /  posteriorly_straight_or_decreasing_in_height_ expanded_dorsally,
		59 'MR06 ch59, Shape of sacral ribs' /  first_sacral_rib_larger_than_second_rib_ both_ribs_of_roughly_equal_size,
		60 'MR06 ch60, Shape of iliac blade' /  expanded_dorsally_ narrow_dorsally_,
		61 'MR06 ch61, Ectopterygoid' /  with_teeth without_teeth,
		62 'MR06 ch62, Upper temporal fenestra' /  absent present,
		63 'MR06 ch63, Contact between prefrontal and postfrontal' /  present absent,
		64 'MR06 ch64, Anterior extent of jugal' /  reaches_beyond_anterior_orbital_margin_ not_reaches_beyond_anterior_orbital_margin_,
		65 'MR06 ch65, Posteriorly facing occipital flange of squamosal' /  absent present,
		66 'MR06 ch66, Supinator process of humerus' /  not_parallel_to_shaft_ parallel absent,
		67 'MR06 ch67, Presence of only a single coronoid' /  no yes,
		68 'MR06 ch68, Presence of only a single pedal centrale' /  no yes,
		69 'MR06 ch69, Tabular size' /  'well-developed anteroposteriorly ' narrow_and_confined_to_posterior_edge_of_skull_roof,
		70 'MR06 ch70, Post-temporal fenestra' /  small_or_absent_ well_developed,
		71 'MR06 ch71, Postorbital-supratemporal contact' /  absent present,
		72 'MR06 ch72, Supraglenoid foramen' /  present absent,
		73 'MR06 ch73, Axis neural arch' /  tall low,
		74 'MR06 ch74, Nasal/frontal relationship' /  _nasal_longer_than_frontal_ equal_or_shorter_than_frontal,
		75 'MR06 ch75, Postorbital extent of jugal' /  shorter_than_remaining_anterior_extent_ equal_or_longer_,
		76 'MR06 ch76, Anteroposterior extent of squamosal' /  longer_than_dorsoventral_extent_ equal_or_shorter_than_dorsoventral_extent_,
		77 'MR06 ch77, Ratio between humerus and radius' /  radius_length_only_at_about_one_half_of_humerus_length_or_less_ radius_length_at_about_two_thirds_of_humerus_length_ or_both_roughly_equal_in_length,
		78 'MR06 ch78, Ratio between femur and tibia' /  tibia_length_only_at_about_one_half_of_humerus_length_or_less tibia_length_at_about_two_thirds_of_femur_length_ both_roughly_equal_in_length_,
		79 'MR06 ch79, Ratio between humerus and femur' /  femur_longer_than_humerus_ humerus_and_femur_at_least_equal_in_length,
		80 'MR06 ch80, Dorsal expansion of maxilla reducing the contact between lacrimal and naris' /  absent present,
		81 'MR06 ch81, Anterior dorsal centra strongly ventrolaterally constricted' /  no yes,
		82 'MR06 ch82, Ratio between tibia and 4th metatarsal' /  4th_metatarsal_less_than_half_the_length_of_tibia more_than_half_the_length,
		83 'MR06 ch83, Ratio between 4th metacarpal and 1st metacarpal' /  1st_metacarpal_more_than_half_the_length_of_4th_metacarpal less_than_half_the_length_,
		84 'MR06 ch84, Ratio between 4th metatarsal and 5th metatarsal' /  5th_metatarsal_more_than_half_the_length_of_4th_metatarsal less_than_half_the_length_,
		85 'MR06 ch85, Cervical centra' /  short elongate,
		86 'MR06 ch86, Well-developed suborbital fenestra' /  absent present,
		87 'MR06 ch87, Lower temporal fenestra' /  absent present,
		88 'MR06 ch88, Enlargement of anterior lateral maxillary foramen' /  absent present,
		89 'MR06 ch89, Temporal emargination formed by squamosal and quadratojugal' /  absent present,
		90 'MR06 ch90, Paroccipital process in contact with supratemporal' /  no yes,
		91 'MR06 ch91, deep grooves on frontal and parietal',
		92 'MR06 ch92, Neural arches anteroposteriorly elongate',
		93 'MR06 ch93, Lateral surface of neural spines sculptured',
		94 'MR06 ch94, Teeth enlarged',
		95 'MR06 ch95, Posterolateral keel on the mandible',
		96 'MR06 ch96, Supratemporal lost',
		97 'MR06 ch97, Premaxilla extremely angulated at an angle of 45 degrees',
		98 'MR06 ch98, Premaxillary posterodorsal process short',
		99 'MR06 ch99, Well-developed supratemporal/postparietal contact',
		100 'MR06 ch100, Paroccipital process stutured to stapedial columella',
		101 'MR06 ch101, Quadrate exposed laterally',
		102 'MR06 ch102, Presence of ventral cranial fissure between basisphenoid and',
		103 'MR06 ch103, Cranio-quadrate space large',
		104 'MR06 ch104, Pterygoid palatal ramus short',
		105 'MR06 ch105, Cultriform process short',
		106 'MR06 ch106, Supraoccipital plate reduced',
		107 'MR06 ch107, Quadrate condyle articular surfaces flat',
		108 'MR06 ch108, Short Meckelian fossa',
		109 'MR06 ch109, Surangular not reaching coronoid eminence',
		110 'MR06 ch110, Anterior prearticular extent short',
		111 'MR06 ch111, T-shaped interclavicle',
		112 'MR06 ch112, Astragalus and calcaneum suturally fused',
		113 'MR06 ch113, Fifth distal tarsal lost',
		114 'MR06 ch114, Narial shelf present',
		115 'MR06 ch115, Orbit enlarged posteriorly',
		116 'MR06 ch116 (117 out of 133 in list), Rostrum elongated',
		117 'MR06 ch117 (118 out of 133), Teeth extremely slender and elongate',
		118 'MR06 ch118, Neck distinctly elongated',
		119 'MR06 ch119, Ribs pachyostotic',
		120 'MR06 ch120, Additional articulation facets on vertebrae',
		121 'MR06 ch121, Quadratojugal reaches maxilla',
		122 'MR06 ch122, External naris elongated with external narial shelf',
		123 'MR06 ch123, Pointed rostrum formed by dorsal process of premaxilla',
		124 'MR06 ch124, External naris tall',
		125 'MR06 ch125, Leaf-shaped tooth crowns',
		126 'MR06 ch126, Phalangeal formula reduced',
		127 'MR06 ch127, Median postparietal',
		128 'MR06 ch128, Otic trough in ventral flange of squamosal',
		129 'MR06 ch129, Axial intercentrum with strong anterior process',
		130 'MR06 ch130, Dorsolateral shelf on iliac blade',
		131 'MR06 ch131, Presence of otic tube comprised of opisthotic, prootic, and parasphenoid',
		132 'MR06 ch132, Lamina ascendens on pterygoid',
		133 'Benson 12 ch 1, skull size' /  'large, greater than 30% presacral length' 'small, less than 25%',
		134 'Benson 12 ch 2, Snout proportions, antorbital length in relation to temporal length' /  temporal_region_longer_ subequal_ antorbital_1.1?1.8_times_temporal_length_ 'snout very long, antorbital length at least twice the temporal length ',
		135 'Benson 12 ch 3, Snout proportions, relative width/depth' /  'broad, wider mediolaterally than tall dorsoventrally and nasal primarily on dorsal surface of skull' 'taller than wide, nasal contributes to lateral surface of snout ',
		136 'Benson 12 ch 4, External naris, length' /  'small, <25% preorbital length' 'moderate, 25?50% preorbital length, narrow posterodorsal expansion pinched between nasal and maxilla present' 'long >50% preorbital length',
		137 'Benson 12 ch 5, External naris, height' /  30?75%_of_orbital_height '>75% orbital height, lacrimal constricted and thus very tall and narrow',
		138 'Benson 12 ch 6, Temporal fenestra' /  absent present,
		139 'Benson 12 ch 7, Temporal fenestra morphology' /  'narrow dorsoventrally (<0.5x temporal height) with deep temporal bar [posterior process of the jugal] ' tall_dorsoventrally_with_narrow_temporal_bar 'very large, opens dorsally ',
		140 'Benson 12 ch 8, Temporal (postorbital) roof orientation' /  subhorizontal_or_weakly_inclined_posteroventrally 'strongly inclined posteroventrally, at least 45�',
		141 'Benson 12 ch 9, Skull, ventral outline of temporal bar in lateral view:' /  straight_or_weakly_concave strongly_anteroposteriorly_concave straight_but_inflected_posteroventrally_relative_to_tooth_row,
		142 'Benson 12 ch 10, Skull, longitudinal location of posteriormost portion of skull' /  approximately_at_the_level_of_the_occipital_condyle far_posterior_to_occipital_condyle,
		143 'Benson 12 ch 11, Skull table ornamentation' /  absent_or_weak_ unevenly_spaced_circular_pits_present 'evenly and densely distributed, irregular shallow pits ',
		144 'Benson 12 ch 12, Skull, circumorbital tuberosities ornamenting jugal and likely also theprefrontal' /  absent present,
		145 'Benson 12 ch 13, Premaxilla, ventral margin' /  'slopes anteroventrally from ventral concavity on maxilla-premaxilla contact' approximately_horizontal_ slopes_anterodorsally,
		146 'Benson 12 ch 14,Premaxilla, orientation of ascending (supranarial) processgin' /  'slopes anterodorsally, overhanging tooth row (?rostral process? present) ' 'subvertical at base, then slopes posterodorsally' 'slopes posterodorsally at an angle < 75� ',
		147 'Benson 12 ch 15, Premaxilla, narial shelf [ventral floor of internal naris formed by the dorsal surface of the premaxillary body] morphology' /  'distinct from lateral surface of premaxilla, which is dorsoventrally broad (' narial_shelf_extends_ventrolaterally_to_meet_the_tooth_row_so_there_is_no_lateral_surface_of_the_premaxilla_ventral_to_the_external_naris,
		148 'Benson 12 ch 16, Premaxilla subnarial process' /  'short, maxilla forms floor of external naris' 'greatly elongated, maxillary contribution to external naris absent or small',
		149 'Benson 12 ch 17, Premaxilla, marginal tooth count' /  'two-four' 'five-six',
		150 'Benson 12 ch 18, Premaxilla, marginal tooth size' /  'small or subequal to (non-canniniform) maxilary teeth' anterior_teeth_large,
		151 'Benson 12 ch 19, Septomaxilla, shape' /  curled_in_external_naris_ '); forming a pillar which divides the external naris, septomaxillary foramen subequal in size to anterior part of external naris ' 'septomaxilla large and sheet-like ' anteroposteriorly_broad_septomaxilla_resulting_in_reduced_septomaxillary_foramen septomaxillary_foramen_absent_,
		152 'Benson 12 ch 20, Septomaxilla, posterodorsal extension on to lateral surface of skull' /  absent present,
		153 'Benson 12 ch 21, Maxilla, lateral surface orientation' /  vertical_or_slopes_weakly_dorsomedially 'slopes dorsolaterally, overhanging tooth row',
		154 'Benson 12 ch 22, Nasal-maxilla contact' /  'absent, lacrimal contributes to posterior margin of external naris ' 'present, lacrimal does not contact external naris, but is longer than half the orbito-narial length ' 'present, lacrimal does not contact external naris and is shorter than half the orbito-narial length ',
		155 'Benson 12 ch 23, Maxilla, lateral surface of anterior process bears deep depression dorsallyforming narial rim' /  no yes,
		156 'Benson 12 ch 24, Maxilla, subnarial foramina' /  smal_or_absent present_and_large,
		157 'Benson 12 ch 25, Maxilla, postnarial/preorbital ascending process' /  absent 'present, but short and rounded dorsally ' 'tall and pointed dorsally, extensively overlapping maxilla and extending to orbital midheight ' 'tall, but also anteroposteriorly long, accommodating deeply-implanted tooth roots ',
		158 'Benson 12 ch 26, Maxilla, ?lacrimal facet? at base of dorsal process' /  absent present,
		159 'Benson 12 ch 27, Maxilla, ventral surface' /  straight_or_weakly_convex_ pronounced_convexity_ strongly_convex_with_prominent_?precanine_step?_anteriorly_,
		160 'Benson 12 ch 28, Maxilla and dentary, medial surface adjacent to alveoli' /  smooth 'rugose, striated bone encloses tooth bases',
		161 'Benson 12 ch 29, Maxilla, tooth count' /  '<15 ' '15-25 ' '>25 ',
		162 'Benson 12 ch 30, posterior extent of lateral dentition' /  anterior_to_orbital_midlength anterior_to_posterior_orbit_margin ventral_to_postorbital_bar posterior_to_postorbital_bar,
		163 'Benson 12 ch 31; Maxillary and dentary alveolar ridges' /  straight 'twisted (helical), distal teeth inclined laterally',
		164 'Benson 12 ch 32, Maxilla, precanniniform tooth count' /  '0-3' '4-5' '>6',
		165 'Benson 12 ch 33, Maxilla and dentary, anterior dentary and precanniniform maxillary tooth morphology' /  similar_to_lateral_teeth 'distinctive teardrop-shaped morphology',
		166 'Benson 12 ch 34, Maxilla, canniniform region/tooth' /  'absent, maxillary teeth approximately subequal in size, diminishing gradually posteriorly' canniniform_region_present 'large canniniform tooth, or two teeth distinctly larger than other maxillary teeth ',
		167 'Benson 12 ch 35, Maxilla, canniniform tooth size' /  'less than twice the height of non-canniniform teeth' more_than_twice_the_height,
		168 'Benson 12 ch 36, Maxilla, lateral buttress' /  absent dorsally_oriented_buttress_on_lateral_surface,
		169 'Benson 12 ch 37, Maxilla, supracanine buttress on medial surface' /  absent 'present, may be expanded into lateral margin of internal naris',
		170 'Benson 12 ch 38, Maxilla, morphology of dorsal portion of supracanine buttress' /  anteroposteriorly_broad_region_of_thickened_bone 'narrow, strut-like ascending process',
		171 'Benson 12 ch 39, Maxilla, secondary enlargement of teeth posterior to canniniforms' /  absent present,
		172 'Benson 12 ch 40, Lateral dentition, overall tooth morphology' /  conical_may_be_laterally_compressed_apically 'spatulate/slightly bulbous' transversely_compressed_and_strongly_recurved,
		173 'Benson 12 ch 41, Maxillary dentition, recurvature' /  completely_absent_ at_least_slightly_recurved 'strongly recurved, apex approximately 80-90 degrees from vertical ',
		174 'Benson 12 ch 42, Lateral dentition, cutting edges on mesial and distal surfaces' /  absent_or_present_distally present,
		175 'Benson 12 ch 43, Lateral dentition, cutting edge' /  serrations_absent 'serrations present, density high, 14?24 denticles/mm' 'serration density low, <10 serrations/mm',
		176 'Benson 12 ch 44, Lateral dentition, number of apical cusps' /  1 3 more_than_3,
		177 'Benson 12 ch 45, Lateral dentition, ?shoulder? [or ?heel?] on lingual surface' /  absent present,
		178 'Benson 12 ch 46, Lateral dentition, labyrinthine structure' /  present absent,
		179 'Benson 12 ch 47, Nasal, length' /  distinctly_shorter_than_the_frontal_ approximately_equal_to_the_frontal_ longer_than_frontal_,
		180 'Benson 12 ch 48, Nasal, contribution to external naris' /  forms_posterodorsal_margin 'extends anteroventrally as a blade-like process (?external narial shelf?) bearing a lateral fossa',
		181 'Benson 12 ch 49, Lacrimal contact with external naris' /  broad narrow,
		182 'Benson 12 ch 50, Lacrimal lateral surface of anterior process bears deep depression forming narial rim' /  no yes,
		183 'Benson 12 ch 51, Lacrimal, contribution to orbit margin as seen in lateral view' /  large 'small, restricted by a prominent ventral process of the prefrontal',
		184 'Benson 12 ch 52, Lacrimal duct, location of posterior opening' /  on_the_posterior_surface_of_the_lacrimal_ 'on the lateral surface of the lacrimal, near the posterior edge ' 'on the lateral surface of the lacrimal more anteriorly, in concave region',
		185 'Benson 12 ch 53, Prefrontal-maxilla contact' /  absent present_anterodorsal_to_lacrimal,
		186 'Benson 12 ch 54, Prefrontal, lateral surface' /  approximately_flat_or_convex 'concave, forming antorbital recess [prefrontal pocket]',
		187 'Benson 12 ch 55, Prefrontal, ventral process' /  'transversely narrow edge [?tongue-like?]' expanded_medially_forming_antorbital_buttress,
		188 'Benson 12 ch 56, Frontal, length' /  less_than_1.5_times_parietal_length_ greater_than_1.6_times_parietal_length_ greater_than_2.5_times_parietal_length_,
		189 'Benson 12 ch 57, Frontal width:length ratio' /  '<1, frontal narrow' '>1.5, frontal transversely broad',
		190 'Benson 12 ch 58, Frontal, anterior process' /  width_equal_to_that_of_posterior_process narrower_than_posterior_process,
		191 'Benson 12 ch 59, Frontal, anterior process length' /  short _longer_than_posterior_process 'very long, forming at least 2/3 length of bone',
		192 'Benson 12 ch 60, Frontal, orbital contact (lateral lappet)' /  'absent, prefrontal contacts postfrontal, excluding frontal from dorsal orbital rim ' narrow 'broad, >1/4 maximum orbital length ',
		193 'Benson 12 ch 61, Frontal, posterolateral process' /  completely_absent_ short 'long and narrow, matching length of postfrontal, and substantially separating parietal from postfrontal ',
		194 'Benson 12 ch 62, Postfrontal morphology' /  ': small, occupies approximately one-third of dorsal orbit rim, not transversely broad, and has approximately flat or convex dorsolateral surface ' 'dorsolateral surface concave (recessed between orbit and temporal fenestra) ' long_and_broad_forming_prominent_supraorbital_shelf_ strongly_recessed_posterolateral_surface_forming_anterior_part_of_fossa_around_temporal_fenestra,
		195 'Benson 12 ch 63, Postorbital-postfrontal contact' /  overall_trend_approximately_straight incised_by_postorbital,
		196 'Benson 12 ch 64, Postorbital-squamosal contact' /  present 'absent, parietal forming lateral margin of skull table in dorsal view, with deeply concave lateral margin',
		197 'Benson 12 ch 65, Postorbital-squamosal contact' /  anteroposteriorly_short extensive_due_to_long_posterior_process_of_the_postorbital_that_obliquely_overlaps_the_squamosal_in_the_posterior_half_of_the_temporal_region,
		198 'Benson 12 ch 66, Postorbital-supratemporal contact' /  present absent,
		199 'Benson 12 ch 67, Postorbital, lateral process/boss at orbit margin' /  absent present,
		200 'Benson 12 ch 68, Postorbital, posterior process, length:' /  short 'long, extending more than half of temporal length',
		201 'Benson 12 ch 69, long, extending more than half' /  broad narrow,
		202 'Benson 12 ch 70, Postorbital and jugal, medial orbital process (deep, dorsoventrally tall medial flange)' /  absent present,
		203 'Benson 12 ch 71, Jugal, contribution to ventral margin of skull' /  present 'absent, jugal excluded from ventral margin by maxilla-quadratojugal contact achieved by a long posterior extension of the maxilla ' 'maxilla-quadratojugal contact achieved by long anterior extension of the quadratojugal ',
		204 'Benson 12 ch 72, Jugal, length and dorsoventral expansion of anterior ramus' /  'anterodorsal projection present, anterior process of jugal dorsoventrally deep ' 'intermediate, contacts lacrimal but a distinct anterodorsal projection is absent' 'anterior process of jugal short, terminates ventral to orbital midlength as a tapering splint and maxilla partipates in orbit margin ',
		205 'Benson 12 ch 73, Jugal, anteroposterior thickness of dorsal ramus (forming postorbital bar)' /  'broad, temporal fenestra only weakly emarginates the jugal' 'narrow, jugal strongly emarginated',
		206 'Benson 12 ch 74, Jugal-squamosal contact on posterior surface of postorbital bar' /  absent present,
		207 'Benson 12 ch 75, Jugal, posterior ramus length' /  'short, extending to, or less than, temporal midlength' 'long, extending to posterior end of temporal fenestra (or past temporal midlength in taxa that lack a temporal fenestra)',
		208 'Benson 12 ch 76, Jugal?squamosal ventral contact, perforated by small, elongate fenestra' /  absent 'present, upper margin enclosed by anteroventral exension of the squamosal',
		209 'Benson 12 ch 77, Quadratojugal, size' /  'large and forms much of the ventrolateral portion of the temporal fenestra, extending ventral to postorbital bar (anterior to anteroventral process of the squamosal)' 'large, but only extends anteriorly to approximately temporal midlength' 'small, confined to posteroventral angle of skull and overlapped laterally by the squamosal',
		210 'Benson 12 ch 78, Quadratojugal, anterodorsal process exposed on lateral surface of skull' /  absent_or_covered_by_squamosal exposed_laterally_and_contributes_to_margin_of_temporal_fenestra,
		211 'Benson 12 ch 79, Squamosal, anteroposterior breadth of posttemporal portion on lateral surface of skull' /  narrow 'broad, just over half the breadth of the temporal region, restricting the posterior extent of the temporal fenestra',
		212 'Benson 12 ch 80, Squamosal, occipital flange covers much of the posterior surface of the quadrate, forming lateral parts of posterior skull surface:' /  present 'very narrow or absent, posterior surface of quadrate exposed',
		213 'Benson 12 ch 81, Squamosal, small posterior process [posterodorsal process] emerges from posterodorsal part of lateral surface:' /  absent present,
		214 'Benson 12 ch 82, Squamosal, contributes to lower temporal bar [zygomatic arch]' /  'no, distinct anteroventral process absent' yes,
		215 'Benson 12 ch 83, Parietal, raised rim around pineal foramen' /  absent surrounded_by_raised_area_forming_a_pineal_?ridge?_or_boss,
		216 'Benson 12 ch 84, Parietal, pineal foramen, size' /  'small, smaller than foramen magnum and less than 0.2 times parietal width' large,
		217 'Benson 12 ch 85, Parietal, pineal foramen location' /  anteriorly_on_parietal_midline_suture_ at_parietal_midlength_ near_posterior_end_of_parietal_,
		218 'Benson 12 ch 86, Tabular morphology' /  subrectangular_sheet_located_dorsal_to_posttemporal_fenestra 'large, sheet-like, L-shaped bone comprising suborthogonal ventral and medial processes that enclose the postemporal fenestra dorsally and laterally ' 'reduced, displaced laterally, now located dorsolateral to posttemporal fenestra, medial portion tapering ' tabular_absent_,
		219 'Benson 12 ch 87, Tabular, posteromedial process that subdivides posttemporal fenestra and contacts the supratemporal' /  absent present,
		220 'Benson 12 ch 88, Supratemporal shape' /  'broad, subrectangular, superficial bone that extends onto lateral surface of skull' 'large, elongate (subequal to parietal length), but placed in groove on parietal' 'long, slender, located in groove on parietal ' supratemporal_absent_,
		221 'Benson 12 ch 89, Quadrate, condyles' /  'distinct, separe' 'confluent, forming a saddle-shaped articular facet',
		222 'Benson 12 ch 90, Occiput, slope' /  inclined_posterodorsally_ _approximately_vertical_ 'inclined anterodorsally by 10-50 degrees ' 'strongly inclined anterodorsally by >60 degrees',
		223 'Benson 12 ch 91, Postparietals' /  'unfused/paired' fused_to_form_a_midline_element,
		224 'Benson 12 ch 92, Supraoccipital, prominent lateral processes forming dorsal margin of posttemporal fenestra' /  'absent, fenestra bounded dorsally by tabular only' present,
		225 'Benson 12 ch 93, Postparietal/s, participation in margin of posttemporal fenestra' /  absent 'present, postparietal dorsoventrally slender and transversely broad',
		226 'Benson 12 ch 94, stapes, shaft' /  'rod-like, quadrate process small or indistinct' 'blade-like with prominent quadrate process, substantially longer than dorsal process',
		227 'Benson 12 ch 95, Exoccipital, lateral wing' /  tall_and_narrow 'broad, extending ventral to paraoccipital process',
		228 'Benson 12 ch 96, Opisthotic, paraoccipital process' /  'confined between squamosals, not visible in lateral view, height less than supraoccipital ' 'posterolateral flange projecting posterior to squamosals, visible in lateral view and blade-like, taller than supraoccipital ' 'short and knob-like ',
		229 'Benson 12 ch 97, Opisthotic, morphology and orientation of paraoccipital process' /  'robust, horizontal rod' 'slender rod, extends posteroventrolaterally' 'dorsoventrally broad sheet, extends laterally',
		230 'Benson 12 ch 98, Basioccipital, occipital condyle orientation' /  posterioly_directed posteroventrally_directed,
		231 'Benson 12 ch 99, Basioccipital, ventral surface anterior to occipital condyle' /  smooth prominent_anteroposterior_ridges,
		232 'Benson 12 ch 100, Basal articulation [basicranial joint]' /  present absent,
		233 'Benson 12 ch 101, Basal articulation, position' /  approximately_level_with_transverse_flange_of_pterygoid anterior_to_transverse_flange posterior_to_transverse_flange,
		234 'Benson 12 ch 102, Basal articulation, orientation of basipterygoid process' /  laterally_directed anterolaterally_directed posteroventrally_directed,
		235 'Benson 12 ch 103,Basal articulation, morphology of articular surface of basipterygoid  process' /  'single, rounded articular surface' flat_anterior_facet,
		236 'Benson 12 ch 104, Parasphenoid, body shape' /  'transversely broad, width greater than length from basipterygoid processes to posterior end' 'transversely narrow, length greater than width',
		237 'Benson 12 ch 105, Parasphenoid, expansion of body [ventral plate] posterior to basicranial articulation' /  gradual abrupt,
		238 'Benson 12 ch 106, Parasphenoid, body [ventral plate] median groove' /  'absent, ventral surface flat ' shallow_concave_region_between_cristae_ventrolaterales_ deep_median_sulcus_present_,
		239 'Benson 12 ch 107, Parasphenoid body, posteroventral emargination [basisphenoid shelf]' /  absent present,
		240 'Benson 12 ch 108, Parasphenoid body, median longitudinal ridge on ventral surface' /  absent present,
		241 'Benson 12 ch 109, Parasphenoid, teeth on ventral surface' /  absent present,
		242 'Benson 12 ch 110, Parasphenoid, posterior extent of teeth' /  anterior_to_transverse_flange_of_ptegyroid posterior_to_transverse_flange_of_pterygoid,
		243 'Benson 12 ch 111, Parasphenoid, teeth on ventral plate' /  present_along_edges 'present across width of plate, forming central denticle field',
		244 'Benson 12 ch 112, Vomer teeth' /  present absent,
		245 'Benson 12 ch 113, Vomer, internarial shape' /  widest_posteriorly widest_near_middle,
		246 'Benson 12 ch 114, Palatine teeth' /  present absent,
		247 'Benson 12 ch 115, Palatine, boss or ridge bears large teeth' /  'absent (although teeth may still be present as a fine shagreen)' present,
		248 'Benson 12 ch 116, Pterygoid, ascending lamina/dorsal flange of the anterior ramus of the ptegyroid' /  'low (poorly ossified)' tall,
		249 'Benson 12 ch 117, Pterygoids, interpterygoid vacuity' /  anteroposteriorly_long short,
		250 'Benson 12 ch 118, Pterygoid, distinct transverse flange' /  present absent,
		251 'Benson 12 ch 119, Pterygoid, transverse flange, orientation of posterior margin' /  lateral_or_posterolateral anterolateral,
		252 'Benson 12 ch 120, Pterygoid, quadrate ramus, medial shelf (?posteromedian flange?; ?tympanic flange'')' /  present absent,
		253 'Benson 12 ch 121, Pterygoid, teeth arranged in a transverse row along posterior margin of ventral surface of pterygoid flange' /  present absent,
		254 'Benson 12 ch 122, Pterygoid, teeth in anterolaterally oriented field' /  'present, extends posteromedially to basicranial area' does_not_extend_as_far_as_basicranial_area 'pterygoid heavily denticulated, forming ?tooth plates?' anterolateral_field_absent,
		255 'Benson 12 ch 123, Pterygoid, teeth on transverse flange' /  single_row_along_posterior_margin_of_ventral_surface additional_teeth_anterior_to_single_row,
		256 'Benson 12 ch 124, Ectopterygoid, teeth' /  present absent,
		257 'Benson 12 ch 125, Jaw suspension' /  at_level_of_maxillary_tooth_row quadrate_projects_far_ventral_to_maxillary_tooth_row,
		258 'Benson 12 ch 126, Mandible, proportions (not including laminar portion of the angular)' /  'short and robust, dorsoventral height >0.30 total length ' 'intermediate proportions, dorsoventral height 0.20?0.26 total length ' 'very long and dorsoventrally slender, maximum height <0.18 total length',
		259 'Benson 12 ch 127, Mandibular symphysis' /  'dorsoventrally low, mandible tapers anteriorly' 'doroventrally thick, almost as deep as mandible at midlength of the tooth row',
		260 'Benson 12 ch 128, Mandible, size of Meckelian foramen' /  'small, <0.10 of jaw length' 'large, >0.25 of jaw length',
		261 'Benson 12 ch 129, Mandible, position of coronoid eminence' /  'posteriorly, within posterior 1/3 of total length' 'anteriorly, approximately 2/5 of total length from posterior end',
		262 'Benson 12 ch 130, Mandible, shape of coronoid eminence' /  'subhorizontal/flat ' slightly_convex_ strongly_convex_,
		263 'Benson 12 ch 131, Mandible, bone forming dorsal margin of coronoid eminence laterally' /  coronoid_or_surangular dentary,
		264 'Benson 12 ch 132, Mandible, retroarticular process' /  absent present,
		265 'Benson 12 ch 133, Mandible, composition of retroarticular process' /  'formed by articular, angular and surangular' 'formed only by articular, large, and curved ventrally ',
		266 'Benson 12 ch 134, Dentary size' /  'comprises >70% the anteroposterior length of the mandible' '<65%',
		267 'Benson 12 ch 135, Dentary, enlarged anterior teeth and alveoli' /  'absent, teeth small or only slightly enlarged' present,
		268 'Benson 12 ch 136, Dentary, mesialmost tooth' /  not_enlarged enlarged,
		269 'Benson 12 ch 137, Lateral mandibular fenestra between dentary and angular' /  absent present,
		270 'Benson 12 ch 138, Splenial, contribution to mandibular symphysis' /  'present, symphysis formed from dentary and splenial' 'absent, symphysis formed solely by dentary',
		271 'Benson 12 ch 139, Splenial, exposure on lateral surface of mandible' /  absent 'narrow, foming one-fifth or less of the lateral surface ' 'broad anteriorly, forming one-third or more of the lateral surface ',
		272 'Benson 12 ch 140, Splenial, contact with posterior coronoid' /  absent present,
		273 'Benson 12 ch 141, Coronoids, number in mandible' /  'two, anterior coronoid present' 'one, anterior coronoid absent',
		274 'Benson 12 ch 142, Coronoid [posterior coronoid], teeth' /  absent present,
		275 'Benson 12 ch 143, Angular, cross-section shape of ventral border of angular' /  'weakly ridged/keeled' 'prominent, sheet-like keel with strongly convex posterior edge' reflected_lamina_separated_from_mandible_by_a_posterior_notch_in_lateral_view ventral_surface_of_angular_evenly_rounded,
		276 'Benson 12 ch 144, Angular, reflected lamina, posterior emargination' /  short long_with_free_posterodorsal_margin,
		277 'Benson 12 ch 145, Surangular, transverse expansion of dorsal surface' /  'thin, sheet-like surangular, unexpanded' transversely_expanded_dorsally_forming_broad_platform,
		278 'Benson 12 ch 146, Prearticular, medial surface' /  nearly_straight twisted_posteriorly,
		279 'Benson 12 ch 147, Prearticular and articular, pterygoideus process' /  formed_by_articular_and_prearticular formed_by_the_articular_only_and_sheathed_by_the_prearticular,
		280 'Benson 12 ch 148, Presacral vertebrae, count' /  27_or_more '<27',
		281 'Benson 12 ch 149, Cervical vertebrae, count' /  3_or_fewer 5_or_more,
		282 'Benson 12 ch 150, Atlas-axis complex, atlantal and axial intercentra' /  contact_ventrally_or_in_very_close_proximity 'widely separated by ventral extension of the atlantal centrum (odontoid)',
		283 'Benson 12 ch 151, Axial neural spine, anteroposterior length of apex' /  longer_than_centrum_and_extends_past_anterior_surface_of_centrum shorter_than_centrum short_and_spine_inclined_anterodorsally,
		284 'Benson 12 ch 152, Axial neural spine, height' /  'low, subequal to the centrum height' 'tall, at least 1.5 times the height of the centrum ' 'very tall, many times the centrum height ',
		285 'Benson 12 ch 153, Cervical centra, length' /  shorter_than_dorsal_centra_ approximately_equal_to_dorsal_centra_ markedly_longer_than_dorsal_centra,
		286 'Benson 12 ch 154, Cervicodorsal centra, ventral surface' /  'low, rounded ridge' 'prominent, transversely narrow, sheet-like keel',
		287 'Benson 12 ch 155, Dorsal centra, anteroposterior length' /  'short, subequal to height' 'long, at least 1.5 times as long as high',
		288 'Benson 12 ch 156, Dorsal centra (anterior?middle dorsal centra), ventral surface' /  transversely_rounded ventral_idge 'strongly pinched forming transversely narrow, sheetlike keel' ventrally_raised_platform_or_keel_bearing_longitudinal_trough,
		289 'Benson 12 ch 157, Presacral/sacral vertebrae, intercentra' /  present_along_entire_series 'present only in parts of series, cartilaginous intercentra may be present in places ' absent,
		290 'Benson 12 ch 158, Dorsal transverse processes' /  'prominent but not elongate, a conspicuous lamina extends anteroventrally along lateral surface of neural arch from base of transverse process' 'extend far laterally, lamina weak or absent',
		291 'Benson 12 ch 159, Dorsal transverse process, location' /  'approximately at midlength of neural arch, anterior centrodiapophyseal lamina oriented anteroventrally' 'located anteriorly, anterior centrodiapophyseal lamina vertical',
		292 'Benson 12 ch 160, Dorsal prezygapophyses' /  'planar, do not contact on midline' 'transversaly concave, contact on midline' 'planar and inclined strongly medially, contact on midline',
		293 'Benson 12 ch 161, Dorsal postzygapophyses' /  widely_spaced contact_on_midline,
		294 'Benson 12 ch 162, Dorsal postzygapophyses, hyposphene' /  absent present_and_prominent,
		295 'Benson 12 ch 163, Dorsal neural arches, dorsolateral surfaces' /  'flat or weakly concave, not swollen or buttressed' swollen_and_convex excavated_by_deep_depressions,
		296 'Benson 12 ch 164, Dorsal neural spines, height' /  'short, approximately 1.5 times centrum height or lower' 'intermediate, 2?3 times centrum height ' very_tall_,
		297 'Benson 12 ch 165, Posterior dorsal neural spines, orientation' /  approximately_vertical_ posteriormost_one_or_two_dorsal_neural_spines_anterodorsally_inclined_ several_posterior_neural_spines_anterodorsally_inclined strongly_posterodorsally_inclined_,
		298 'Benson 12 ch 166, Dorsal and sacral neural spines, dorsal end' /  unexpanded transversely_expanded_forming_spine_table,
		299 'Benson 12 ch 167, Dorsal neural spines morphology' /  consistent_along_column alternating,
		300 'Benson 12 ch 168, Dorsal and sacral neural spines, cross section' /  'transersely compressed subrectangular, blade-like spines' 'subcircular, rod-like for most of spine length (except basally)',
		301 'Benson 12 ch 169, Dorsal neural spines, lateral tubercles' /  absent present,
		302 'Benson 12 ch 170, Dorsal ribs, curvature' /  'curved proximally, only weakly curved distally' 'strongly arched proximally, curved throughout length enclosing expanded, barrel-shaped? trunk',
		303 'Benson 12 ch 171, Dorsal ribs, tuberculum (contacts diapophysis) morphology' /  'well-developed and flange-like ' 'low tuberculum with expanded, concave, cup-like articular facet ' reduced_to_low_tuberosity_,
		304 'Benson 12 ch 172, Sacral vertebrae, count' /  two_or_fewer three_or_greater,
		305 'Benson 12 ch 173, Sacral ribs, morphology of first sacral rib' /  hugely_enlarged_and_braces_contact_of_second_sacral_rib_with_ilium subequal_to_or_only_slightly_larger_than_more_posterior_sacral_ribs,
		306 'Benson 12 ch 174, Sacral and caudal neural spines' /  smooth 'rugose with longitudinal ridges on lateral surface and tapering apex [?leaf-shaped?]',
		307 'Benson 12 ch 175, Scapulocoracoid, glenoid shape' /  anteroposteriorly_elongate_and_helical 'short, faces posterolaterally',
		308 'Benson 12 ch 176, Scapula, anteroposterior breadth of distal end' /  broad narrow,
		309 'Benson 12 ch 177, Scapula, anteroposterior breadth of proximal end (base)' /  broad 'pinched/narrow',
		310 'Benson 12 ch 178, Scapula, posterolateral surface of blade immediately dorsal to glenoid' /  weakly_concave 'deep, triangular concavity bounded anteriorly by prominent supraglenoid butress' distinct_supraglenoid_buttress_absent,
		311 'Benson 12 ch 179, Scapula, supraglenoid foramen' /  present absent,
		312 'Benson 12 ch 180, Scapula, location of supraglenoid foramen' /  posterior_to_supraglenoid_buttress anterior_to_supraglenoid_buttress on_apex_of_supraglenoid_buttress,
		313 'Benson 12 ch 181, Scapula, location of supraglenoid foramen' /  immediately_dorsal_to_glenoid '1/3?1/4 blade height dorsal to glenoid',
		314 'Benson 12 ch 182, Scapula, deep notch in anterior margin around midheight' /  absent present,
		315 'Benson 12 ch 183, Scapulocoracoid, notch in anterior margin on scapulocoracoid contact' /  absent present,
		316 'Benson 12 ch 184, Coracoids, number' /  two one,
		317 'Benson 12 ch 185, Coracoid, foramen on posterodorsal surface between glenoid and triceps process' /  absent present,
		318 'Benson 12 ch 186, Coracoid (posterior coracoid), triceps process' /  small large,
		319 'Benson 12 ch 187, Clavicle, shape of ventromedial plate' /  narrow deep intermediate 'narrow and short, but with additional anterior process',
		320 'Benson 12 ch 188, Clavicle, orientation of long axis of ventromedial plate relative to shaft' /  highly_obtuse_angle almost_perpendicular,
		321 'Benson 12 ch 189, Interclavicle, angle of head' /  'low angle, interclavicle weakly curved in lateral view' head_sharply_upturned,
		322 'Benson 12 ch 190, Interclavicle, shape of anterior end' /  'triangular, pointed anteriorly with ?diamond-shaped? appearance' truncated_anteriorly 'trapezoidal with narrow, straight anterior margin',
		323 'Benson 12 ch 191, Interclavicle, shape of posterior margin of head' /  distinctly_offset_from_shaft_by_posterolateral_emargination grades_gradually_into_shaft,
		324 'Benson 12 ch 192, Humerus, ridge connecting deltopectoral crest to head' /  'double, paired ridge enclosing proximolateral fossa, deltopectoral crest anteroposteriorly expanded and ''tuberous''' 'single, fossa absent',
		325 'Benson 12 ch 193, Humerus, ventral surface of proximal end' /  'extends proximally forming a low, anteroposteriorly oriented crest posteroventral to head' 'extends far proximally, forming a prominent crest',
		326 'Benson 12 ch 194, Humerus, anterior surface of deltopectoral crest' /  weakly_concave 'strongly concave, bounded dorsally by a prominent, proximodistally elongate ridge',
		327 'Benson 12 ch 195, Humerus, position of latissimus dorsi attachment' /  'proximal, adjacent to internal epicondyle' distal,
		328 'Benson 12 ch 196, Humerus, morphology of latissimus dorsi attachment' /  'step-like transverse ridge or mound' 'prominent, posteriorly-directed tubercle',
		329 'Benson 12 ch 197, Humerus, posterior surface of shaft around exit of entepicondylar foramen' /  convex 'exit foramen very large and rimmed by a longitudinal depression, foramen only enclosed by a narrow strip of bone',
		330 'Benson 12 ch 198, Humerus, ectepicondylar (radial epicondylar) foramen' /  'absent, ectepicondylar groove not enclosed and supinator process proximodistally short' present 'long supinator process, but epicondylar foramen not enclosed' supinator_process_very_low_or_absent,
		331 'Benson 12 ch 199, Humerus, entepicondyle (ulnar epicondyle), transverse width' /  reduced moderate_makes_up_just_less_than_half_of_transverse_width_of_distal_expansion_ 'enlarged, makes up more than 2/3 of the distal transverse width ',
		332 'Benson 12 ch 200, Humerus, ventral surface (faces anteroventrally) of entepicondyle' /  flat_or_weakly_convex 'low, anteroproximally directed ridge on posterior margin',
		333 'Benson 12 ch 201, Manus, width:length ratio of radiale' /  'subequal or < 1.0' '> 1.0',
		334 'Benson 12 ch 202, Manus, preaxial (lateral) centrale overlaps proximal surface of third distal carpal' /  no yes,
		335 'Benson 12 ch 203, Manus, intermedium size' /  larger_than_medial_centrale smaller_than_medial_centrale,
		336 'Benson 12 ch 204, Manus, ulnare proportions' /  long 'short, width >0.6?0.7 times length',
		337 'Benson 12 ch 205, Manus length, fourth metacarpal:radius length ratio' /  '<0.25 ' between_0.30_and0.45_ '>0.50 ',
		338 'Benson 12 ch 206, Manus, metapodial shape' /  'long and slender, two?three times longer than maximal width' short_and_fat_with_small_diaphysis,
		339 'Benson 12 ch 207, Manus, McV:McIV length ratio' /  '>0.65' '<0.65',
		340 'Benson 12 ch 208, Manus, digital formula' /  X3YZ3 X2YZ2,
		341 'Benson 12 ch 209, Manus, phalanges in digit III' /  four three,
		342 'Benson 12 ch 210, Manus, phalanges in digit IV' /  five four_or_fewer,
		343 'Benson 12 ch 211, Manus, phalanges, distal articular surface orientation' /  distal ventrodistal,
		344 'Benson 12 ch 212, Manus, ungual phalanges, height:width ratio' /  'low, ratio <1.1 and blood vessel grooves may be visible on the dorsolateral surfaces of the phalanx' 'high, ratio >1.5, strongly recurved and blood vessel grooves are located on the lateral surfaces of the phalanx',
		345 'Benson 12 ch 213, Manus, ungual phalanges, flexor tubercle' /  single_bulbous_eminence 'paired, medial and lateral eminences' absent,
		346 'Benson 12 ch 214, Pelvic girdle, acetabulum, outline' /  'suboval and shallow, lacking supracetabular buttress' 'subcircular and deep, supracetabular buttress present',
		347 'Benson 12 ch 215, Ilium, medial surface' /  weakly_concave_or_flat anteroventrally_oriented_ridge_contacts_pubic_articulation,
		348 'Benson 12 ch 216, Ilium, dorsal process morphology' /  'long, tapering posterodorsal blade and anterodorsal blade small or absent' 'marked anterodorsal expansion present, dorsal process tall and plate-like',
		349 'Benson 12 ch 217, Ilium, fossa on dorsal surface [dorsal groove], or external shelf' /  dorsal_groove_present external_shelf_present 'both absent, ilium plate like',
		350 'Benson 12 ch 218, Pubis, length relative to acetabulum' /  '>1.5 times' 1.0?1.5_times,
		351 'Benson 12 ch 219, Pubis, pubic tubercle anteroventral to acetabulum' /  absent present_projects_laterally 'present, projects dorsally' 'broad, concave region on lateral surface' highly_striated_region_bounded_by_a_longitudinal_crest_dorsally,
		352 'Benson 12 ch 220, Pubis, midline symphysial contact' /  'enlarged, dorsoventrally broad' 'subequal to height of ischial midline symphysis, restricted to peripheral margin of medial surface',
		353 'Benson 12 ch 221, Pubis, ventral surface of pubic apron' /  'flat or convex, pubes extend ventromedially' 'strongly concave, pubes extend approximately medially',
		354 'Benson 12 ch 222, Ischium' /  'slender, tapering posteriorly' expanded_posterodorsally,
		355 'Benson 12 ch 223, Ischium, dorsal margin of medial surface' /  smooth longitudinal_crest,
		356 'Benson 12 ch 224, Femur, proportions' /  'short and broad, maximum length less than three times distal width' 'long and slender, maximum length more than three times distal width',
		357 'Benson 12 ch 225, Femur, orientation of head' /  terminal_and_anteroposteriorly_elongate inflected_medially_and_subsherical,
		358 'Benson 12 ch 226, Femur, greater trochanter' /  absent present,
		359 'Benson 12 ch 227, Femur, mound-like eminence on dorsal surface of proximal end' /  'extensive, prominent and longitudinally elongate' small,
		360 'Benson 12 ch 228, Femur, ventral ridge system (internal and fourth trochanters)' /  prominent low_and_feebly_developed,
		361 'Benson 12 ch 229, Femur, intertrochanteric fossa' /  prominent reduced_or_absent,
		362 'Benson 12 ch 230, Femur, posterior longitudinal ridge located proximally on ventral surface' /  'absent, internal fossa not enclosed posteriorly' 'present, enclosing posterior margin of internal fossa',
		363 'Benson 12 ch 231, Femur, prominent longitudinal ridge extending posterodistally from distal end of internal fossa' /  absent_or_low_ present_as_a_prominent_rugose_crest_ '); present as a prominent angular ridge forming the posteroventral surface of femoral shaft ' 'present but low and does not extend far distally, instead forming a distinct fourth trochanter ',
		364 'Benson 12 ch 232, Femur, condyles' /  'prominent and well-separated, posterior condyle extends slightly further distally than anterior condyle' posterior_condyle_projects_far_distally condyles_both_low_and_indistinctly_separated,
		365 'Benson 12 ch 233, Femur, anterior condyle' /  dorsoventrally_thick dorsoventrally_compressed,
		366 'Benson 12 ch 234, Femur, posterior condyle, dorsal surface' /  convex 'transversaly concave, bearing longitudinal trough',
		367 'Benson 12 ch 235, Tibia, cnemial crest' /  low prominent_and_distinct,
		368 'Benson 12 ch 236, Astragalus' /  absent present,
		369 'Benson 12 ch 237, Astragalus, orientation of tibial articular suface' /  mediodistal anterodorsal,
		370 'Benson 12 ch 238, Astragalus, proximal neck region' /  short long,
		371 'Benson 12 ch 239, Calcaneum (fibulare), proportions' /  length_approximately_equal_to_width length_conspicuously_greater_than_width ; 
	MATRIX
	'Limnoscelis_dynatis'              ????????????????????????????????????????????????????????????????????????????????????????????????????????????????????????????????????020000?00000000101001000001011010100??0000?00010000?01?10010000000000?01??1010?00?00110001100?1000002?0001110??1010?0000030?01110100?1110000010?00010000?0000000001000?000?0?000010000010020?00?????10101??11100000020100110000000?00100??00??0
	'Limnoscelis_paludis'              ???????????????????????????????????????????????????????????????????????????????????????????????????????????????????????????????????????????????????????????????????????????????????????????????????????????????????????????????????????????????????????????????????????????????????????????????????????????????????????????????????????????????????????????????????????????????????
	'Tseajaia_campi'                   ????????????????????????????????????????????????????????????????????????????????????????????????????????????????????????????????????020000?000000?0101?01000001011010210??0000?0001?000?00?10010000000000?01??1000?10?0121000?1?011200002100011?0??0?10?000?031?01010100?1000000010?00010000?00001000010?010000000010?00000100200?001???10101?111100000020?001??00?000?00100???0??0
	'Ambedus_pusillus'                 ???????????????????????????????????????????????????????????????????????????????????????????????????????????????????????????????????????????????????????????????????????????????????????????????????????????????????????????????????????????????????????????????????????????????????????????????????????????????????????????????????????????????????????????????????????????????????
	'Oradectes_sanmiguelensis'         ???????????????????????????????????????????????????????????????????????????????????????????????????????????????????????????????????????????????????????????????????????????????????????????????????????????????????????????????????????????????????????????????????????????????????????????????????????????????????????????????????????????????????????????????????????????????????
	'Orobates_pabsti'                  ???????????????????????????????????????????????????????????????????????????????????????????????????????????????????????????????????????????????????????????????????????????????????????????????????????????????????????????????????????????????????????????????????????????????????????????????????????????????????????????????????????????????????????????????????????????????????
	'Desmatodon_hollandi'              ???????????????????????????????????????????????????????????????????????????????????????????????????????????????????????????????????????????????????????????????????????????????????????????????????????????????????????????????????????????????????????????????????????????????????????????????????????????????????????????????????????????????????????????????????????????????????
	'Desmatodon_hesperis'              ???????????????????????????????????????????????????????????????????????????????????????????????????????????????????????????????????????????????????????????????????????????????????????????????????????????????????????????????????????????????????????????????????????????????????????????????????????????????????????????????????????????????????????????????????????????????????
	'Silvadectes_absitus'              ???????????????????????????????????????????????????????????????????????????????????????????????????????????????????????????????????????????????????????????????????????????????????????????????????????????????????????????????????????????????????????????????????????????????????????????????????????????????????????????????????????????????????????????????????????????????????
	'Diadectes_zenos'                  ???????????????????????????????????????????????????????????????????????????????????????????????????????????????????????????????????????????????????????????????????????????????????????????????????????????????????????????????????????????????????????????????????????????????????????????????????????????????????????????????????????????????????????????????????????????????????
	'Diadectes_tenuitectes'            ???????????????????????????????????????????????????????????????????????????????????????????????????????????????????????????????????????????????????????????????????????????????????????????????????????????????????????????????????????????????????????????????????????????????????????????????????????????????????????????????????????????????????????????????????????????????????
	'Diadectes_sideropelicus'          10110000{0 1}000200200000000000000100100011001{0 1}10?000000110{0 1}0{0 1}00100{0 1}00{0 1}00010001011000010000000000000000000000000000000000000000000111100???????????????????????????????????????????????????????????????????????????????????????????????????????????????????????????????????????????????????????????????????????????????????????????????????????????????????????????????????????????????
	'Eothyris_parkeyi'                 ?????????????????????????????????????????????????????????????????????????????????????????????????????????????????????????????????????0000100000?100100??1000100?12000211??1010?0??01000000000011101000?1002200100000?001100102010?110000000001??11??????0000001?010?1100?1000?0???0?0??????????????????????????????????????????????????????????????????????????????????????????????
	'Vaughnictis_smithae'              ???????????????????????????????????????????????????????????????????????????????????????????????????????????????????????????????????????????????????????????????????????????????????????????????????????????????????????????????????????????????????????????????????????????????????????????????????????????????????????????????????????????????????????????????????????????????????
	'Oedaleops_campi'                  ?????????????????????????????????????????????????????????????????????????????????????????????????????????????????????????????????????00001100000100100??1000000?12000100??1010?0??01000000000011100000010??210?0?0000?011001?2110???????????????????????????????0??????????????????????????????????????????????????????????????????????????????????????????????????????????????????
	'Casea_halselli'                   ???????????????????????????????????????????????????????????????????????????????????????????????????????????????????????????????????????????????????????????????????????????????????????????????????????????????????????????????????????????????????????????????????????????????????????????????????????????????????????????????????????????????????????????????????????????????????
	'Eocasea_martini'                  ???????????????????????????????????????????????????????????????????????????????????????????????????????????????????????????????????????????????????????????????????????????????????????????????????????????????????????????????????????????????????????????????????????????????????????????????????????????????????????????????????????????????????????????????????????????????????
	'Phreatophasma_aenigmaticum'       ???????????????????????????????????????????????????????????????????????????????????????????????????????????????????????????????????????????????????????????????????????????????????????????????????????????????????????????????????????????????????????????????????????????????????????????????????????????????????????????????????????????????????????????????????????????????????
	'Oromycter_dolesorum'              ???????????????????????????????????????????????????????????????????????????????????????????????????????????????????????????????????????2????????100001???00010010?0?01000?0100?011??01000?????????????????????????????????????????????????????????????????????????10??????11??0???????????????????????????????????????????????????????????????????????100??????????????????????????
	'Casea_nicholsi'                   ????????????????????????????????????????????????????????????????????????????????????????????????????????????????????????????????????11020110201010000010101?100?020?00000?0100?11111010??00???????????0??0?200?0??000??10201?2???01121?01000011?1100000?0000001?011?1110?100000?010?0??11000001011000000000001211001?01???0?00?????0000002100?01100???1000?120210000000000001001001
	'Euromycter_rutenus'               ?????????????????????????????????????????????????????????????????????????????????????????????????????????????????????????????????????20201102010010000101011100?110?0000??0100?211?10100000??0?1020??00100220?000?000?010201?1111011210010000110111??00??0?0011?011??0?0?1??001???0?000???20?0????????????????????????????????20?11?????????10010110011????????????????????????????
	'Caseoides_sanangeloensis'         ???????????????????????????????????????????????????????????????????????????????????????????????????????????????????????????????????????????????????????????????????????????????????????????????????????????????????????????????????????????????????????????????????????????????????????????????????????????????????????????????????????????????????????????????????????????????????
	'Caseopsis_agilis'                 ????????????????????????????????????????????????????????????????????????????????????????????????????????????????????????????????????????????????????????????????????0??????100?111???????????????????????????????????????????????????????????????????????????????????????????????????????????????????????????11???????????????????????????????????????1??001203100000000000000?????
	'Casea_broilii'                    100000000000000000000000000001000110?00000000000010000110010001110000010001111110010001000000000000000000000000000000000111111000000???????????????????????????????????????????????????????????????????????????????????????????????????????????????????????????????????????????????????????????????????????????????????????????????????????????????????????????????????????????????
	'Trichasaurus_texensis'            ??????????????????????????????????????????????????????????????????????????????????????????????????????????????????????????????????????????????????????????????????????????????????????????????????????????????????????????????????????????????????????????????????????????????????????????????0011100?0????0???110???????????????????000?????????0?????0?00120?10??000?0000010?????
	'Alierasaurus_ronchii'             ???????????????????????????????????????????????????????????????????????????????????????????????????????????????????????????????????????????????????????????????????????????????????????????????????????????????????????????????????????????????????????????????????????????????????????????????????????????????????????????????????????????????????????????????????????????????????
	'Cotylorhynchus_romeri'            ????????????????????????????????????????????????????????????????????????????????????????????????????????????????????????????????????110211102010100000??10112001120?00000?0100?1111101000000100110?00?010022100?0000?001020??2011?1121000000011010???01?0010011?00101110??00001??00?0??11020000011110000010001111000001??10000201010?110111000010101111010012031000000000001100101?
	'Cotylorhynchus_hancocki'          ????????????????????????????????????????????????????????????????????????????????????????????????????????????????????????????????????11?21110??????00??????1120011?0?00000?0100?111???1?????????????????????21????????????????2????11?100?000011010????????????????1???1???00???????????01???000011111100010001?11000000001000020101011101110?????1?111?0100120310000000000001001011
	'Cotylorhynchus_bransoni'          ????????????????????????????????????????????????????????????????????????????????????????????????????????????????????????????????????????????????????????????????????0??????100?111??????????????????????????????????????????????????????????????????????0010011?????????????????????????????000011111000010001?11000001??10000201010?1101110?????1?111???00120310000000000001001011
	'Angelosaurus_greeni'              ???????????????????????????????????????????????????????????????????????????????????????????????????????????????????????????????????????????????????????????????????????????????????????????????????????????????????????????????????????????????????????????????????????????????????????????????????????????????????????????????????????????????????????????????????????????????????
	'Angelosaurus_romeri'              ????????????????????????????????????????????????????????????????????????????????????????????????????????????????????????????????????1???????????100?00??????????0?0?0??????100?211???????????????????????????????????????????2????112100?100011010??????0010011???1??????????????????????????00011110000010001111000001??10000??101011101110??????????1??001203100000000000010?????
	'Angelosaurus_dolani'              ??????????????????????????????????????????????????????????????????????????????????????????????????????????????????????????????????????????????????????????????????????????????????????????????????????????????????????????????????????????????????????????????????????????????????????????????0011110000?1?00??110??????????????????11101110?????1?111???0012031000000000000100101?
	'Ennatosaurus_tecton'              ????????????????????????????????????????????????????????????????????????????????????????????????????????????????????????????????????1102111020001000011010111001020?00000?0100?21101010?0000100210000001002110000000?0010??10?0?1??121001??001101??000000010011000101110?100001?000?000???200000?1??0??0???001211001001??0??00???010????121????1?1011??0?0?12????0?00??????????1001
	'Apsisaurus_witteri'               ???????????????????????????????????????????????????????????????????????????????????????????????????????????????????????????????????????????????????????????????????????????????????????????????????????????????????????????????????????????????????????????????????????????????????????????????????????????????????????????????????????????????????????????????????????????????????
	'Ascendonanus_nestleri'            ???????????????????????????????????????????????????????????????????????????????????????????????????????????????????????????????????????????????????????????????????????????????????????????????????????????????????????????????????????????????????????????????????????????????????????????????????????????????????????????????????????????????????????????????????????????????????
	'Archaeovenator_hamiltonensis'     ????????????????????????????????????????????????????????????????????????????????????????????????????????????????????????????????????0212011000001110002000000000210?00000?0010?00110001000010002200000011002100?0001?1002??1?2??0????000000001100??????0000?000102000100?0000100?00?00?011001011000???00100000?010?10?1??00??000?20??????????????????????0?0?01?10?100000??????1010
	'Pyozia_mesenensis'                ???????????????????????????????????????????????????????????????????????????????????????????????????????????????????????????????????????????????????????????????????????????????????????????????????????????????????????????????????????????????????????????????????????????????????????????????????????????????????????????????????????????????????????????????????????????????????
	'Mesenosaurus_romeri'              ???????????????????????????????????????????????????????????????????????????????????????????????????????????????????????????????????????????????????????????????????????????????????????????????????????????????????????????????????????????????????????????????????????????????????????????????????????????????????????????????????????????????????????????????????????????????????
	'Varanopidae_indet.,_Cabarz_quarry'???????????????????????????????????????????????????????????????????????????????????????????????????????????????????????????????????????????????????????????????????????????????????????????????????????????????????????????????????????????????????????????????????????????????????????????????????????????????????????????????????????????????????????????????????????????????????
	'Elliotsmithia_longiceps'          ???????????????????????????????????????????????????????????????????????????????????????????????????????????????????????????????????????????????????????????????????????????????????????????????????????????????????????????????????????????????????????????????????????????????????????????????????????????????????????????????????????????????????????????????????????????????????
	'Heleosaurus_scholtzi'             ???????????????????????????????????????????????????????????????????????????????????????????????????????????????????????????????????????????????????????????????????????????????????????????????????????????????????????????????????????????????????????????????????????????????????????????????????????????????????????????????????????????????????????????????????????????????????
	'Anningia_megalops'                ???????????????????????????????????????????????????????????????????????????????????????????????????????????????????????????????????????????????????????????????????????????????????????????????????????????????????????????????????????????????????????????????????????????????????????????????????????????????????????????????????????????????????????????????????????????????????
	'Microvaranops_parentis'           ???????????????????????????????????????????????????????????????????????????????????????????????????????????????????????????????????????????????????????????????????????????????????????????????????????????????????????????????????????????????????????????????????????????????????????????????????????????????????????????????????????????????????????????????????????????????????
	'Mycterosaurus_longiceps'          ????????????????????????????????????????????????????????????????????????????????????????????????????????????????????????????????????021101100001111000??0200100?130?0100??022110??10?0?110??00?220000?111?1210100001?1002102?200000000?0000001??110????????0??1?02??01???0??0???????0???????1010000???0110000?0???0?001??0???????????0???00??????????????0?0102?10?10000010001?1000
	'Tambacarnifex_unguifalcatus'      ???????????????????????????????????????????????????????????????????????????????????????????????????????????????????????????????????????????????????????????????????????????????????????????????????????????????????????????????????????????????????????????????????????????????????????????????????????????????????????????????????????????????????????????????????????????????????
	'Aerosaurus_wellesi'               ????????????????????????????????????????????????????????????????????????????????????????????????????????????????????????????????????011201100101111000200000110?230201000?02210001?000020?0?00?22000?????012110001010001210??3010?00000000001010111??????0000???020001?10000010???3?10001?012000??????20?000000100010001001????????011???0?0100120100000?0?01????0?????????????1001
	'Aerosaurus_greenleeorum'          ???????????????????????????????????????????????????????????????????????????????????????????????????????????????????????????????????????????????????????????????????????????????????????????????????????????????????????????????????????????01010111?????????????????????????????????????????2000??????????????????????000??001?????01111???????????????????????????????????????100?
	'Ruthiromia_elcobriensis'          ????????????????????????????????????????????????????????????????????????????????????????????????????????????????????????????????????????????????????????????????????????????????????????????????????????????????????????????0??????00?????????????????????????????????????????????3?100???????00000???2120000????????1000???01?????00111?01??????????????010101?1010001001100?01011
	'Varanops_brevirostris'            ????????????????????????????????????????????????????????????????????????????????????????????????????????????????????????????????????0112011001011100102000002100230202010?0221000110000200010002??000100101211???1010??02102?31100???0000000011?111???????????1?020?00010000010?003?10001?01200000000021200000000001001??0100021020000000010100120????00001020111010001101300001000
	'Varanodon_agilis'                 ???????????????????????????????????????????????????????????????????????????????????????????????????????????????????????????????????????????????????????????????????????????????????????????????????????????????????????????????????????????????????????????????????????????????????????????????????????????????????????????????????????????????????????????????????????????????????
	'Watongia_meieri'                  ???????????????????????????????????????????????????????????????????????????????????????????????????????????????????????????????????????????????????????????????????????????????????????????????????????????????????????????????????????????????????????????????????????????????????????????????????????????????????????????????????????????????????????????????????????????????????
	'Stereorhachis_dominans'           ???????????????????????????????????????????????????????????????????????????????????????????????????????????????????????????????????????????????????????????????????????????????????????????????????????????????????????????????????????????????????????????????????????????????????????????????????????????????????????????????????????????????????????????????????????????????????
	'Archaeothyris_florensis'          ????????????????????????????????????????????????????????????????????????????????????????????????????????????????????????????????????02???100??00?????????00?00002000020?10001??001?????????1001?2?0??????001?0??0?0???002?????10?10???0??????????????????????????20???????00??????????????011?100000??000000000?00?????????????????100001010?????????????0???02?00?000?001?????????
	'Ophiacodon_uniformis'             ???????????????????????????????????????????????????????????????????????????????????????????????????????????????????????????????????????????????????????????????????????????????????????????????????????????????????????????????????????????????????????????????????????????????????????????????????????????????????????????????????????????????????????????????????????????????????
	'Ophiacodon_mirus'                 ????????????????????????????????????????????????????????????????????????????????????????????????????????????????????????????????????031001000100120011100000101?21020200110010?0012000???101001220000001110?1011?0100?002002021001020010020101100???0??10000010?02000100?0001101001?00001001100300001001000000000001010010100000000100000020000010100000001000000000001001200101000
	'Ophiacodon_navajovicus'           ???????????????????????????????????????????????????????????????????????????????????????????????????????????????????????????????????????????????????????????????????????????????????????????????????????????????????????????????????????????????????????????????????????????????????????????????????????????????????????????????????????????????????????????????????????????????????
	'Ophiacodon_hilli'                 ???????????????????????????????????????????????????????????????????????????????????????????????????????????????????????????????????????????????????????????????????????????????????????????????????????????????????????????????????????????????????????????????????????????????????????????????????????????????????????????????????????????????????????????????????????????????????
	'Ophiacodon_retroversus'           ???????????????????????????????????????????????????????????????????????????????????????????????????????????????????????????????????????????????????????????????????????????????????????????????????????????????????????????????????????????????????????????????????????????????????????????????????????????????????????????????????????????????????????????????????????????????????
	'Ophiacodon_major'                 ???????????????????????????????????????????????????????????????????????????????????????????????????????????????????????????????????????????????????????????????????????????????????????????????????????????????????????????????????????????????????????????????????????????????????????????????????????????????????????????????????????????????????????????????????????????????????
	'Echinerpeton_intermedium'         ???????????????????????????????????????????????????????????????????????????????????????????????????????????????????????????????????????????????????????????????????????????????????????????????????????????????????????????????????????????????????????????????????????????????????????????????????????????????????????????????????????????????????????????????????????????????????
	'Varanosaurus_acutirostris'        ????????????????????????????????????????????????????????????????????????????????????????????????????????????????????????????????????031001000000121010100000001?21020201??0000?00120100?0101001220000101110110110010010020020200010200?0020001100??0000?0001000?020?0100?0001101?01?0??0100010000000001000100??000??01???????0?????100???????????????????01000200??000100100010100?
	'Milosaurus_mccordi'               ???????????????????????????????????????????????????????????????????????????????????????????????????????????????????????????????????????????????????????????????????????????????????????????????????????????????????????????????????????????????????????????????????????????????????????????????????????????????????????????????????????????????????????????????????????????????????
	'Stereophallodon_ciscoensis'       ????????????????????????????????????????????????????????????????????????????????????????????????????????????????????????????????????????????????120011?????0?010???0021111?0?????????????1??????????????????????????????????0????????010?20001100????????000010???0????0??00?10???1?000??0??10030000??00?0?00??????????????????????????????????????????????00??????0??????00000101?
	'Baldwinonus_trux'                 ???????????????????????????????????????????????????????????????????????????????????????????????????????????????????????????????????????????????????????????????????????????????????????????????????????????????????????????????????????????????????????????????????????????????????????????????????????????????????????????????????????????????????????????????????????????????????
	'Ianthasaurus_hardestii'           ????????????????????????????????????????????????????????????????????????????????????????????????????????????????????????????????????021001101000????????0000000?20020200??0101?001?00000010100021200010010011000200??1002??21??????????00??????????????1?00?001?111?02???01000?1?11?01101?221?11011010223001100???010????000???????11????010?????0???????0?12????1?????????????????
	'Glaucosaurus_megalops'            ??????????????????????????????????????????????????????????????????????????????????????????????????????????????????????????????????????10011?1??01?0000?00000000?120??000??0????0????000?001???????????????0110???????????????????????????????????????????1???{0 1 3}????1??2????????1????????????????????????????????????????????????????????????????????????????????????????????????????
	'Gordodon_kraineri'                ???????????????????????????????????????????????????????????????????????????????????????????????????????????????????????????????????????????????????????????????????????????????????????????????????????????????????????????????????????????????????????????????????????????????????????????????????????????????????????????????????????????????????????????????????????????????????
	'Lupeosaurus_kayi'                 ????????????????????????????????????????????????????????????????????????????????????????????????????????????????????????????????????????????????????????????????????????????????????????????????????????????????????????????????????????????????????????????????????????????????????????????0010?1111102300100011000?0021???0011001110010010?????0????0??001204101000000011110?????
	'Edaphosaurus_novomexicanus'       ????????????????????????????????????????????????????????????????????????????????????????????????????????????????????????????????????10???110?000????????0?????0?101?0000??010??0??00??0??01?10?2?201?100100??0??20000100???2111?0100010011100100?????00?01?1021?1???????????????????????1?200010?1111102?001112??100?0001???0011001??????????????0????0???????????????????????1????
	'Edaphosaurus_colohistion'         ???????????????????????????????????????????????????????????????????????????????????????????????????????????????????????????????????????????????????????????????????????????????????????????????????????????????????????????????????????????????????????????????????????????????????????????????????????????????????????????????????????????????????????????????????????????????????
	'Edaphosaurus_boanerges'           ????????????????????????????????????????????????????????????????????????????????????????????????????????????????????????????????????101001101000110010??00000000101?00000?0101101100000?001010011201?10010011000200001002102111101000100111001000??0000101??02101010121101000020011?011???20001011111102300111211100000010000011001110010110???????????100012041010000000111101101?
	'Edaphosaurus_pogonias'            ???????????????????????????????????????????????????????????????????????????????????????????????????????????????????????????????????????????????????????????????????????????????????????????????????????????????????????????????????????????????????????????????????????????????????????????????????????????????????????????????????????????????????????????????????????????????????
	'Edaphosaurus_cruciger'            ???????????????????????????????????????????????????????????????????????????????????????????????????????????????????????????????????????????????????????????????????????????????????????????????????????????????????????????????????????????????????????????????????????????????????????????????????????????????????????????????????????????????????????????????????????????????????
	'Haptodus_garnettensis'            ????????????????????????????????????????????????????????????????????????????????????????????????????????????????????????????????????021001101000010011100000001010010200100010?001001000010100121100010010011000200?0110210201?1?1000?00011001000??000010001001?111?02110010001?011?011011011000{1 2}10???200000000???010002101??1010001?000?01????0?0000001?00120?1?100001?0100???1011
	'Haptodus_grandis'                 ???????????????????????????????????????????????????????????????????????????????????????????????????????????????????????????????????????????????????????????????????????????????????????????????????????????????????????????????????????????????????????????????????????????????????????????????????????????????????????????????????????????????????????????????????????????????????
	'Haptodus_baylei'                  ???????????????????????????????????????????????????????????????????????????????????????????????????????????????????????????????????????????????????????????????????????????????????????????????????????????????????????????????????????????????????????????????????????????????????????????????????????????????????????????????????????????????????????????????????????????????????
	'Pantelosaurus_saxonicus'          ????????????????????????????????????????????????????????????????????????????????????????????????????????????????????????????????????021001101000010?10??00?0001?10010100??0211?0??2???0?01?10002011001011?001010200001?01??2?1?????????????????????0000?000?0?0?111?0201?0??0?????20???01?????????????21000000?1??011?????0?????????????001????????????????120??11?????????????????
	'Cutleria_wilmarthi'               ?????????????????????????????????????????????????????????????????????????????????????????????????????????????????????????????????????21??11110000???0???0?00?01010000200??0211000120?00???020012011011011?0?1000200?01?02102?111????????????????????????????????111?021??0??0?????200????101??????????????????????0110021000??01?????????????1?0???????????????????????????????????
	'Ianthodon_schultzei'              ?????????????????????????????????????????????????????????????????????????????????????????????????????????????????????????????????????21001101?0011?001???0000000100102000?0010?00?10000?01?1001211000100100?1000200?01?01??2??1????????????????????????????????????????????????????????????????????????????????????????????????????????????????????????????????????????????????????
	'Secodontosaurus_obtusidens'       ????????????????????????????????????????????????????????????????????????????????????????????????????????????????????????????????????031001001000010011300200301110020200100211000120?0100102012201100100000010002000011021020111010010002??10200???????1?001000?02000201100001110020011??11121121?00102200010???100?100110?011?????110000010???????????????????????100110130001????
	'Cryptovenator_hirschbergeri'      ??????????????????????????????????????????????????????????????????????????????????????????????????????????????????????????????????????????????????????????????????0?1??????2110001????????????????????????????????????????????????????????????????????????????????1???????11??1????????????????????????????????????????????????????????????????????????????????????????????????????
	'Sphenacodon_ferox'                ???????????????????????????????????????????????????????????????????????????????????????????????????????????????????????????????????????????????????????????????????????????????????????????????????????????????????????????????????????????????????????????????????????????????????????????????????????????????????????????????????????????????????????????????????????????????????
	'Sphenacodon_ferocior'             ????????????????????????????????????????????????????????????????????????????????????????????????????????????????????????????????????031001011000010001300100302110001210100211200120?01001020122011010011000101020000110210201?101001000211102000??100010001000?11100201101000100020011??112210211001022000000????011001100011?????110000011??????????????01201111010011013000?????
	'Ctenospondylus_casei'             ???????????????????????????????????????????????????????????????????????????????????????????????????????????????????????????????????????????????????????????????????????????????????????????????????????????????????????????????????????????????????????????????????????????????????????????????????????????????????????????????????????????????????????????????????????????????????
	'Ctenospondylus_ninevehensis'      ???????????????????????????????????????????????????????????????????????????????????????????????????????????????????????????????????????????????????????????????????????????????????????????????????????????????????????????????????????????????????????????????????????????????????????????????????????????????????????????????????????????????????????????????????????????????????
	'Ctenorhachis_jacksoni'            ????????????????????????????????????????????????????????????????????????????????????????????????????????????????????????????????????????????????????????????????????????????????????????????????????????????????????????????????????????????????????????????????????????????????????????1???1102110???220000000110???????????????????????????????????????0?1201?11?????????????????
	'Dimetrodon_milleri'               ???????????????????????????????????????????????????????????????????????????????????????????????????????????????????????????????????????????????????????????????????????????????????????????????????????????????????????????????????????????????????????????????????????????????????????????????????????????????????????????????????????????????????????????????????????????????????
	'Dimetrodon_limbatus'              ????????????????????????????????????????????????????????????????????????????????????????????????????????????????????????????????????031001011000010001300200302110001210100211200120?010010201220110100110001010200001102102011101001000211102000??10001000100001110020110100010002001101112{1 2}1{0 1}211001122000100011001100110001111001110000011010010000001000120111101001100300011011
	'Dimetrodon_grandis'               ???????????????????????????????????????????????????????????????????????????????????????????????????????????????????????????????????????????????????????????????????????????????????????????????????????????????????????????????????????????????????????????????????????????????????????????????????????????????????????????????????????????????????????????????????????????????????
	'Dimetrodon_borealis'              ???????????????????????????????????????????????????????????????????????????????????????????????????????????????????????????????????????????????????????????????????????????????????????????????????????????????????????????????????????????????????????????????????????????????????????????????????????????????????????????????????????????????????????????????????????????????????
	'Dimetrodon_natalis'               ???????????????????????????????????????????????????????????????????????????????????????????????????????????????????????????????????????????????????????????????????????????????????????????????????????????????????????????????????????????????????????????????????????????????????????????????????????????????????????????????????????????????????????????????????????????????????
	'Dimetrodon_booneorum'             ???????????????????????????????????????????????????????????????????????????????????????????????????????????????????????????????????????????????????????????????????????????????????????????????????????????????????????????????????????????????????????????????????????????????????????????????????????????????????????????????????????????????????????????????????????????????????
	'Dimetrodon_dollovianus'           ???????????????????????????????????????????????????????????????????????????????????????????????????????????????????????????????????????????????????????????????????????????????????????????????????????????????????????????????????????????????????????????????????????????????????????????????????????????????????????????????????????????????????????????????????????????????????
	'Dimetrodon_giganhomogenes'        ???????????????????????????????????????????????????????????????????????????????????????????????????????????????????????????????????????????????????????????????????????????????????????????????????????????????????????????????????????????????????????????????????????????????????????????????????????????????????????????????????????????????????????????????????????????????????
	'Dimetrodon_macrospondylus'        ???????????????????????????????????????????????????????????????????????????????????????????????????????????????????????????????????????????????????????????????????????????????????????????????????????????????????????????????????????????????????????????????????????????????????????????????????????????????????????????????????????????????????????????????????????????????????
	'Dimetrodon_loomisi'               ???????????????????????????????????????????????????????????????????????????????????????????????????????????????????????????????????????????????????????????????????????????????????????????????????????????????????????????????????????????????????????????????????????????????????????????????????????????????????????????????????????????????????????????????????????????????????
	'Dimetrodon_angelensis'            ???????????????????????????????????????????????????????????????????????????????????????????????????????????????????????????????????????????????????????????????????????????????????????????????????????????????????????????????????????????????????????????????????????????????????????????????????????????????????????????????????????????????????????????????????????????????????
	'Dimetrodon_occidentalis'          ???????????????????????????????????????????????????????????????????????????????????????????????????????????????????????????????????????????????????????????????????????????????????????????????????????????????????????????????????????????????????????????????????????????????????????????????????????????????????????????????????????????????????????????????????????????????????
	'Dimetrodon_teutonis'              ???????????????????????????????????????????????????????????????????????????????????????????????????????????????????????????????????????????????????????????????????????????????????????????????????????????????????????????????????????????????????????????????????????????????????????????????????????????????????????????????????????????????????????????????????????????????????
	'Tetraceratops_insignis'           ???????????????????????????????????????????????????????????????????????????????????????????????????????????????????????????????????????????????????????????????????????????????????????????????????????????????????????????????????????????????????????????????????????????????????????????????????????????????????????????????????????????????????????????????????????????????????
	'Other_therapsids'                 ???????????????????????????????????????????????????????????????????????????????????????????????????????????????????????????????????????????????????????????????????????????????????????????????????????????????????????????????????????????????????????????????????????????????????????????????????????????????????????????????????????????????????????????????????????????????????
	'Mesosaurus_tenuidens'             0010000000001?221000000?000100??1010001001001000001000011010?01112110111000000010100000000000000000000000000000000011111000000000000???????????????????????????????????????????????????????????????????????????????????????????????????????????????????????????????????????????????????????????????????????????????????????????????????????????????????????????????????????????????
	'Stereosternum_tumidum'            ???????????????????????????????????????????????????????????????????????????????????????????????????????????????????????????????????????????????????????????????????????????????????????????????????????????????????????????????????????????????????????????????????????????????????????????????????????????????????????????????????????????????????????????????????????????????????
	'Brazilosaurus_sanpauloensis'      ???????????????????????????????????????????????????????????????????????????????????????????????????????????????????????????????????????????????????????????????????????????????????????????????????????????????????????????????????????????????????????????????????????????????????????????????????????????????????????????????????????????????????????????????????????????????????
	'Milleretta_rubidgei'              ???????????????????????????????????????????????????????????????????????????????????????????????????????????????????????????????????????????????????????????????????????????????????????????????????????????????????????????????????????????????????????????????????????????????????????????????????????????????????????????????????????????????????????????????????????????????????
	'Broomia_perplexa'                 ???????????????????????????????????????????????????????????????????????????????????????????????????????????????????????????????????????????????????????????????????????????????????????????????????????????????????????????????????????????????????????????????????????????????????????????????????????????????????????????????????????????????????????????????????????????????????
	'Millerosaurus_nuffieldi'          ???????????????????????????????????????????????????????????????????????????????????????????????????????????????????????????????????????????????????????????????????????????????????????????????????????????????????????????????????????????????????????????????????????????????????????????????????????????????????????????????????????????????????????????????????????????????????
	'Milleropsis_pricei'               ???????????????????????????????????????????????????????????????????????????????????????????????????????????????????????????????????????????????????????????????????????????????????????????????????????????????????????????????????????????????????????????????????????????????????????????????????????????????????????????????????????????????????????????????????????????????????
	'Millerosaurus_ornatus'            ???????????????????????????????????????????????????????????????????????????????????????????????????????????????????????????????????????????????????????????????????????????????????????????????????????????????????????????????????????????????????????????????????????????????????????????????????????????????????????????????????????????????????????????????????????????????????
	'Eunotosaurus_africanus'           ???????????????????????????????????????????????????????????????????????????????????????????????????????????????????????????????????????????????????????????????????????????????????????????????????????????????????????????????????????????????????????????????????????????????????????????????????????????????????????????????????????????????????????????????????????????????????
	'Acleistorhinus_pterioticus'       ???????????????????????????????????????????????????????????????????????????????????????????????????????????????????????????????????????????????????????????????????????????????????????????????????????????????????????????????????????????????????????????????????????????????????????????????????????????????????????????????????????????????????????????????????????????????????
	'Eudibamus_cursoris'               ???????????????????????????????????????????????????????????????????????????????????????????????????????????????????????????????????????????????????????????????????????????????????????????????????????????????????????????????????????????????????????????????????????????????????????????????????????????????????????????????????????????????????????????????????????????????????
	'Bolosaurus_striatus'              ???????????????????????????????????????????????????????????????????????????????????????????????????????????????????????????????????????????????????????????????????????????????????????????????????????????????????????????????????????????????????????????????????????????????????????????????????????????????????????????????????????????????????????????????????????????????????
	'Bolosaurus_grandis'               ???????????????????????????????????????????????????????????????????????????????????????????????????????????????????????????????????????????????????????????????????????????????????????????????????????????????????????????????????????????????????????????????????????????????????????????????????????????????????????????????????????????????????????????????????????????????????
	'Belebey_chengi'                   ???????????????????????????????????????????????????????????????????????????????????????????????????????????????????????????????????????????????????????????????????????????????????????????????????????????????????????????????????????????????????????????????????????????????????????????????????????????????????????????????????????????????????????????????????????????????????
	'Belebey_maximi'                   ???????????????????????????????????????????????????????????????????????????????????????????????????????????????????????????????????????????????????????????????????????????????????????????????????????????????????????????????????????????????????????????????????????????????????????????????????????????????????????????????????????????????????????????????????????????????????
	'Belebey_vergrandis'               ???????????????????????????????????????????????????????????????????????????????????????????????????????????????????????????????????????????????????????????????????????????????????????????????????????????????????????????????????????????????????????????????????????????????????????????????????????????????????????????????????????????????????????????????????????????????????
	Procolophonia                      ???????????????????????????????????????????????????????????????????????????????????????????????????????????????????????????????????????????????????????????????????????????????????????????????????????????????????????????????????????????????????????????????????????????????????????????????????????????????????????????????????????????????????????????????????????????????????
	'Thuringothyris_mahlendorffae'     0001010010000100000000000000????01100??101?010111100100100??001011?1110??10111001110000000000000000?0000000?000000000000000000000000???????????????????????????????????????????????????????????????????????????????????????????????????????????????????????????????????????????????????????????????????????????????????????????????????????????????????????????????????????????????
	'Concordia_cunninghami'            001101000?0000101000000000000???01000001000010111????10?0????0101?1??10??111???0?????000000??01000000000000?0????0?00???00000?00??00???????????????????????????????????????????????????????????????????????????????????????????????????????????????????????????????????????????????????????????????????????????????????????????????????????????????????????????????????????????????
	'Rhiodenticulatus_heatoni'         11010101010001111000?00??00001???1000101?1?111111000110?{0 1}01??0101211?10??111?0000???000000000000000000000000000000000000000000000000???????????????????????????????????????????????????????????????????????????????????????????????????????????????????????????????????????????????????????????????????????????????????????????????????????????????????????????????????????????????
	'Romeria_texana'                   110?010?10000010?0000?0??0000???010001000?1011111?????0?01???0111????10??111???0?????0000000000000000000000000?0?0?0000?00000?00??00???????????????????????????????????????????????????????????????????????????????????????????????????????????????????????????????????????????????????????????????????????????????????????????????????????????????????????????????????????????????
	'Romeria_prima'                    ???????????????????????????????????????????????????????????????????????????????????????????????????????????????????????????????????????????????????????????????????????????????????????????????????????????????????????????????????????????????????????????????????????????????????????????????????????????????????????????????????????????????????????????????????????????????????
	'Reiszorhinus_olsoni'              ???????????????????????????????????????????????????????????????????????????????????????????????????????????????????????????????????????????????????????????????????????????????????????????????????????????????????????????????????????????????????????????????????????????????????????????????????????????????????????????????????????????????????????????????????????????????????
	'Protocaptorhinus_pricei'          1101000110000111?000000000000???11000?001???0111100011000{0 1}?1?01012???1000111???0????0000000??00000000000000000?0?000000000000?000?00???????????????????????????????????????????????????????????????????????????????????????????????????????????????????????????????????????????????????????????????????????????????????????????????????????????????????????????????????????????????
	'Saurorictus_australis'            ???????????????????????????????????????????????????????????????????????????????????????????????????????????????????????????????????????????????????????????????????????????????????????????????????????????????????????????????????????????????????????????????????????????????????????????????????????????????????????????????????????????????????????????????????????????????????
	'Captorhinus_magnus'               ????????????????????????????????????????????????????????????????????????????????????????????????????????????????????????????????????020000?000200100010010000000110102000?0100?00100000000010002000001000001??0010?00?000300010000?00000211001000??100000000001?010011000110000?1?0?00010?0010100000001000100000000100021?0000310?00?000131010011000000??01011000000001001300011000
	'Captorhinus_aguti'                111100020110011211110000000101002101111011101111100011000000?0101211?100011111000000000000000000000000000000000000000000000000000000???????????????????????????????????????????????????????????????????????????????????????????????????????????????????????????????????????????????????????????????????????????????????????????????????????????????????????????????????????????????
	'Captorhinus_laticeps'             111100020110011211110000000101002100111011101111100011000000?0101211?100011111000000000000000000000000000000000000000000000000000000???????????????????????????????????????????????????????????????????????????????????????????????????????????????????????????????????????????????????????????????????????????????????????????????????????????????????????????????????????????????
	'Captorhinikos_chozaensis'         ???????????????????????????????????????????????????????????????????????????????????????????????????????????????????????????????????????????????????????????????????????????????????????????????????????????????????????????????????????????????????????????????????????????????????????????????????????????????????????????????????????????????????????????????????????????????????
	'Captorhinikos_parvus'             ???????????????????????????????????????????????????????????????????????????????????????????????????????????????????????????????????????????????????????????????????????????????????????????????????????????????????????????????????????????????????????????????????????????????????????????????????????????????????????????????????????????????????????????????????????????????????
	'Captorhinikos_valensis'           ???????????????????????????????????????????????????????????????????????????????????????????????????????????????????????????????????????????????????????????????????????????????????????????????????????????????????????????????????????????????????????????????????????????????????????????????????????????????????????????????????????????????????????????????????????????????????
	'Labidosaurus_hamatus'             11111111011101121112111111111111111012001???0111100011000000?0101211?100011101000010000000000000100000000000000000000000000000000000???????????????????????????????????????????????????????????????????????????????????????????????????????????????????????????????????????????????????????????????????????????????????????????????????????????????????????????????????????????????
	'Labidosaurikos_meachami'          1111111101110112111211111111101111111200111101111????10?00???0101?1??10??111???0?????000000??00001110000000000???0?00???00000000??00???????????????????????????????????????????????????????????????????????????????????????????????????????????????????????????????????????????????????????????????????????????????????????????????????????????????????????????????????????????????
	'Moradisaurus_grandis'             ???????????????????????????????????????????????????????????????????????????????????????????????????????????????????????????????????????????????????????????????????????????????????????????????????????????????????????????????????????????????????????????????????????????????????????????????????????????????????????????????????????????????????????????????????????????????????
	'Rothianiscus_multidonta'          ???????????????????????????????????????????????????????????????????????????????????????????????????????????????????????????????????????????????????????????????????????????????????????????????????????????????????????????????????????????????????????????????????????????????????????????????????????????????????????????????????????????????????????????????????????????????????
	'Rothianiscus_robusta'             ???????????????????????????????????????????????????????????????????????????????????????????????????????????????????????????????????????????????????????????????????????????????????????????????????????????????????????????????????????????????????????????????????????????????????????????????????????????????????????????????????????????????????????????????????????????????????
	'Gansurhinus_qingtoushanensis'     ???????????????????????????????????????????????????????????????????????????????????????????????????????????????????????????????????????????????????????????????????????????????????????????????????????????????????????????????????????????????????????????????????????????????????????????????????????????????????????????????????????????????????????????????????????????????????
	'Brouffia_orientalis'              00100?00000020010000000000000???0100000000?01?1111111?1110?100111???1100?11111001?0?000?00000000??0?0?0000??0?0??0000000000000000000???????????????????????????????????????????????????????????????????????????????????????????????????????????????????????????????????????????????????????????????????????????????????????????????????????????????????????????????????????????????
	'Paleothyris_acadiana'             0000010000002000?000000000000???0000000000100011111110110011?01111111100110111001111000000000000000?00000000000000000000000000000000???????????????????????????????????????????????????????????????????????????????????????????????????????????????????????????????????????????????????????????????????????????????????????????????????????????????????????????????????????????????
	'Hylonomus_lyelli'                 00100000??0??001?00?000?0000?0??00000100?000?0???1111?0????1?0111111110?1101100011?0000000000000000?0?00000?0?0000000000000000000000???????????????????????????????????????????????????????????????????????????????????????????????????????????????????????????????????????????????????????????????????????????????????????????????????????????????????????????????????????????????
	'Cephalerpeton_ventriarmatum'      00000000010????000???0????00????11000100??000????1110011?1??00111????10001011??01???000?0?0000?0??0?0?0??00000???000000000000?000??????????????????????????????????????????????????????????????????????????????????????????????????????????????????????????????????????????????????????????????????????????????????????????????????????????????????????????????????????????????????
	'Protorothyris_morani'             ????????????????????????????????????????????????????????????????????????????????????????????????????????????????????????????????????020000?0002011?00000?000000?22010210???000?0??00000000010012000001000001??0010?00?0011020100001200000100011?0??0000?0000000102000100?0000?0???0?000?0?011?1?00????00???0000000010002100??031000???0?1310?????????????0???0??0???00?????????????
	'Protorothyris_archeri'            00000000000011000000000000000000000000000100101111110011111?1011111?11000101???11???000000000000000000000000000000000000000000000000???????????????????????????????????????????????????????????????????????????????????????????????????????????????????????????????????????????????????????????????????????????????????????????????????????????????????????????????????????????????
	'Anthracodromeus_longipes'         ????????00001000????00000??1????0???????0?????1111110??1?100?0??1??11?0?0??1001?11000?0?00011?00??0?0?0??00????0000??0000?????0000?????????????????????????????????????????????????????????????????????????????????????????????????????????????????????????????????????????????????????????????????????????????????????????????????????????????????????????????????????????????????
	'Petrolacosaurus_kansensis'        001000000?001000011?0000000000000000000000000011101100101?01111111111100110122001011111000000000000000000000000000000000000000000000???????????????????????????????????????????????????????????????????????????????????????????????????????????????????????????????????????????????????????????????????????????????????????????????????????????????????????????????????????????????
	'Araeoscelis_gracilis'             0010000000000000011?0000000000000100000001?1001110110010110101111111110011012200101111000000010000000000000?000000000000000000000000???????????????????????????????????????????????????????????????????????????????????????????????????????????????????????????????????????????????????????????????????????????????????????????????????????????????????????????????????????????????
	'Spinoaequalis_schultzei'          ???????????????????????????????????????????????????????????????????????????????????????????????????????????????????????????????????????????????????????????????????????????????????????????????????????????????????????????????????????????????????????????????????????????????????????????????????????????????????????????????????????????????????????????????????????????????????
	Eosuchia                           ???????????????????????????????????????????????????????????????????????????????????????????????????????????????????????????????????????????????????????????????????????????????????????????????????????????????????????????????????????????????????????????????????????????????????????????????????????????????????????????????????????????????????????????????????????????????????

;

END;
BEGIN TREES;
	Title Reference_Trees_Block;
	ID 016275ebf07e1;
	LINK Taxa = '247 Dev-Holocene taxa';
	TRANSLATE
[0] 		n0 'Limnoscelis_dynatis',
[1] 		n1 'Limnoscelis_paludis',
[2] 		n2 'Tseajaia_campi',
[3] 		n3 'Ambedus_pusillus',
[4] 		n4 'Oradectes_sanmiguelensis',
[5] 		n5 'Orobates_pabsti',
[6] 		n6 'Desmatodon_hollandi',
[7] 		n7 'Desmatodon_hesperis',
[8] 		n8 'Silvadectes_absitus',
[9] 		n9 'Diadectes_zenos',
[10] 		n10 'Diadectes_tenuitectes',
[11] 		n11 'Diadectes_sideropelicus',
[12] 		n12 'Eothyris_parkeyi',
[13] 		n13 'Vaughnictis_smithae',
[14] 		n14 'Oedaleops_campi',
[15] 		n15 'Casea_halselli',
[16] 		n16 'Eocasea_martini',
[17] 		n17 'Phreatophasma_aenigmaticum',
[18] 		n18 'Oromycter_dolesorum',
[19] 		n19 'Casea_nicholsi',
[20] 		n20 'Euromycter_rutenus',
[21] 		n21 'Caseoides_sanangeloensis',
[22] 		n22 'Caseopsis_agilis',
[23] 		n23 'Casea_broilii',
[24] 		n24 'Trichasaurus_texensis',
[25] 		n25 'Alierasaurus_ronchii',
[26] 		n26 'Cotylorhynchus_romeri',
[27] 		n27 'Cotylorhynchus_hancocki',
[28] 		n28 'Cotylorhynchus_bransoni',
[29] 		n29 'Angelosaurus_greeni',
[30] 		n30 'Angelosaurus_romeri',
[31] 		n31 'Angelosaurus_dolani',
[32] 		n32 'Ennatosaurus_tecton',
[33] 		n33 'Apsisaurus_witteri',
[34] 		n34 'Ascendonanus_nestleri',
[35] 		n35 'Archaeovenator_hamiltonensis',
[36] 		n36 'Pyozia_mesenensis',
[37] 		n37 'Mesenosaurus_romeri',
[38] 		n38 'Varanopidae_indet.,_Cabarz_quarry',
[39] 		n39 'Elliotsmithia_longiceps',
[40] 		n40 'Heleosaurus_scholtzi',
[41] 		n41 'Anningia_megalops',
[42] 		n42 'Microvaranops_parentis',
[43] 		n43 'Mycterosaurus_longiceps',
[44] 		n44 'Tambacarnifex_unguifalcatus',
[45] 		n45 'Aerosaurus_wellesi',
[46] 		n46 'Aerosaurus_greenleeorum',
[47] 		n47 'Ruthiromia_elcobriensis',
[48] 		n48 'Varanops_brevirostris',
[49] 		n49 'Varanodon_agilis',
[50] 		n50 'Watongia_meieri',
[51] 		n51 'Stereorhachis_dominans',
[52] 		n52 'Archaeothyris_florensis',
[53] 		n53 'Ophiacodon_uniformis',
[54] 		n54 'Ophiacodon_mirus',
[55] 		n55 'Ophiacodon_navajovicus',
[56] 		n56 'Ophiacodon_hilli',
[57] 		n57 'Ophiacodon_retroversus',
[58] 		n58 'Ophiacodon_major',
[59] 		n59 'Echinerpeton_intermedium',
[60] 		n60 'Varanosaurus_acutirostris',
[61] 		n61 'Milosaurus_mccordi',
[62] 		n62 'Stereophallodon_ciscoensis',
[63] 		n63 'Baldwinonus_trux',
[64] 		n64 'Ianthasaurus_hardestii',
[65] 		n65 'Glaucosaurus_megalops',
[66] 		n66 'Gordodon_kraineri',
[67] 		n67 'Lupeosaurus_kayi',
[68] 		n68 'Edaphosaurus_novomexicanus',
[69] 		n69 'Edaphosaurus_colohistion',
[70] 		n70 'Edaphosaurus_boanerges',
[71] 		n71 'Edaphosaurus_pogonias',
[72] 		n72 'Edaphosaurus_cruciger',
[73] 		n73 'Haptodus_garnettensis',
[74] 		n74 'Haptodus_grandis',
[75] 		n75 'Haptodus_baylei',
[76] 		n76 'Pantelosaurus_saxonicus',
[77] 		n77 'Cutleria_wilmarthi',
[78] 		n78 'Ianthodon_schultzei',
[79] 		n79 'Secodontosaurus_obtusidens',
[80] 		n80 'Cryptovenator_hirschbergeri',
[81] 		n81 'Sphenacodon_ferox',
[82] 		n82 'Sphenacodon_ferocior',
[83] 		n83 'Ctenospondylus_casei',
[84] 		n84 'Ctenospondylus_ninevehensis',
[85] 		n85 'Ctenorhachis_jacksoni',
[86] 		n86 'Dimetrodon_milleri',
[87] 		n87 'Dimetrodon_limbatus',
[88] 		n88 'Dimetrodon_grandis',
[89] 		n89 'Dimetrodon_borealis',
[90] 		n90 'Dimetrodon_natalis',
[91] 		n91 'Dimetrodon_booneorum',
[92] 		n92 'Dimetrodon_dollovianus',
[93] 		n93 'Dimetrodon_giganhomogenes',
[94] 		n94 'Dimetrodon_macrospondylus',
[95] 		n95 'Dimetrodon_loomisi',
[96] 		n96 'Dimetrodon_angelensis',
[97] 		n97 'Dimetrodon_occidentalis',
[98] 		n98 'Dimetrodon_teutonis',
[99] 		n99 'Tetraceratops_insignis',
[100] 		n100 'Other_therapsids',
[101] 		n101 'Mesosaurus_tenuidens',
[102] 		n102 'Stereosternum_tumidum',
[103] 		n103 'Brazilosaurus_sanpauloensis',
[104] 		n104 'Milleretta_rubidgei',
[105] 		n105 'Broomia_perplexa',
[106] 		n106 'Millerosaurus_nuffieldi',
[107] 		n107 'Milleropsis_pricei',
[108] 		n108 'Millerosaurus_ornatus',
[109] 		n109 'Eunotosaurus_africanus',
[110] 		n110 'Acleistorhinus_pterioticus',
[111] 		n111 'Eudibamus_cursoris',
[112] 		n112 'Bolosaurus_striatus',
[113] 		n113 'Bolosaurus_grandis',
[114] 		n114 'Belebey_chengi',
[115] 		n115 'Belebey_maximi',
[116] 		n116 'Belebey_vergrandis',
[117] 		n117 Procolophonia,
[118] 		n118 'Thuringothyris_mahlendorffae',
[119] 		n119 'Concordia_cunninghami',
[120] 		n120 'Rhiodenticulatus_heatoni',
[121] 		n121 'Romeria_texana',
[122] 		n122 'Romeria_prima',
[123] 		n123 'Reiszorhinus_olsoni',
[124] 		n124 'Protocaptorhinus_pricei',
[125] 		n125 'Saurorictus_australis',
[126] 		n126 'Captorhinus_magnus',
[127] 		n127 'Captorhinus_aguti',
[128] 		n128 'Captorhinus_laticeps',
[129] 		n129 'Captorhinikos_chozaensis',
[130] 		n130 'Captorhinikos_parvus',
[131] 		n131 'Captorhinikos_valensis',
[132] 		n132 'Labidosaurus_hamatus',
[133] 		n133 'Labidosaurikos_meachami',
[134] 		n134 'Moradisaurus_grandis',
[135] 		n135 'Rothianiscus_multidonta',
[136] 		n136 'Rothianiscus_robusta',
[137] 		n137 'Gansurhinus_qingtoushanensis',
[138] 		n138 'Brouffia_orientalis',
[139] 		n139 'Paleothyris_acadiana',
[140] 		n140 'Hylonomus_lyelli',
[141] 		n141 'Cephalerpeton_ventriarmatum',
[142] 		n142 'Protorothyris_morani',
[143] 		n143 'Protorothyris_archeri',
[144] 		n144 'Anthracodromeus_longipes',
[145] 		n145 'Petrolacosaurus_kansensis',
[146] 		n146 'Araeoscelis_gracilis',
[147] 		n147 'Spinoaequalis_schultzei',
[148] 		n148 Eosuchia;
	TREE 'Cotylosaur constraint Tetraceratops corrected+' = (((n1:3.899999999999878[%color = 0 ],n0:8.799999999999955)Limnoscelidae:12.351851851851873,(n2:13.474975584103372[%color = 0 ],(n3:22.78249636322659,(n4:8.207238142104403[%color = 0 ],(n5:28.819852924459372,((n6:7.023984411184003,n7:13.623984411184026):2.5696579342608645,(n8:25.323984411184014[%color = 0 ],(n9:1.1007735794625546[%color = 0 ],n10:23.800773579462543[%color = 0 ],n11:12.600773579462555):1.52321083172147):2.0696579342608645):1.4262105790144861):2.0873852176450134):3.075258221122182)Diadectidae:2.1924792208767867)Tseajaiidae:2.7768762677484764[%color = 0 ])Diadectomorpha:20.94814814814825[%color = 0 ],((((((((n22:16.06329705505773,n21:16.06329705505773),(n23:11.149524978207785,(((n29,n30),n31),(n25,(n28,(n27,n26:5.574762489103888):2.787381244551944):1.393690622275972):0.696845311137986):0.696845311137986):5.913772076849952):0.7905219670294494,n17):0.7905219670294494,n16):1.5810439340588989,n15:8.549524978207785)Caseidae:3.1620878681177977,(n14,(n13,n12))):18.972527208706786,(((n35:15.398684981684983[%color = 0 ],(n36,((n37,n38),((n39,(n42,n41),n40),(n43:24.52246632285094[%color = 0 ],(n44,((n50,n49),n48:12.261233161425466[%color = 0 ]):6.130616580712733):6.130616580712733):0.7845273323542694[%color = 0 ]):0.7845273323542694):1.5690546647085388):3.1381093294170777)Varanopidae:4.78065750915751[%color = 0 ],(n34,n33:8.799683652729437):8.799683652729437):4.78065750915751,((n52:3[%color = 0 ],(((n60:10.410839160839162,n61):5.205419580419581,n59):5.205419580419581,(n53:12.143762688923982,n57:12.14376268892407,n58:18.743762688924093,n55:7.243762688924094,n56:18.743762688924093,n54:7.24376268892398[%color = 0 ],(n63:4.85091803702235,n62:4.85091803702235):2.3928446519017443):2.0779156327543427):5.678321678321679[%color = 0 ]):5.93,n51:17.03000000000013)Ophiacodontidae:7.93,((n64:13.806098113207547[%color = 0 ],(n65,(n66,(n67,(n68:18.475038343281774,(n69:6.624096954935467,(n70:15.390957567160232,(n71:12.1649517668368,n72:12.1649517668368):9.826005800323454):4.833139387775197):3.1509413883463306):1.007764942481469):1.007764942481469):1.007764942481469):1.007764942481469)Edaphosauridae:3.3539018867924524,((n73:9.420000000000115,n74:23.02000000000008,n75:40.82000000000009):4.74,((n99:15.523750000000001,n100):15.523750000000001,(n79:27.7350000000001,(n80:10.27238095238107,(((n81:2.5[%color = 0 ],n82:2.5):1.25,(n84:8.25,n83:8.25):8.25):1.25,(n85:9.281500000000065,(n86:15.262875000000001,((n88:7.631,n89):7.631,n98:26.462000000000003,n97:3.712,n93:15.262875000000001,n95:15.263625000000003,n96:15.263125000000002,n91:15.263375,n92:15.262875000000001,n87:8.663375,n90:8.663875,n94:15.262375):0.30925):0.30925):0.6185)Sphenacodontidae:9.172):2.062619047619047):3.3125):3.3125)Sphenacodontia:3):3)Eupelycosauria:2[%color = 0 ])Synapsida:4.339999999999999[%color = 0 ],(((n101:3,n102:3):2,n103:5)Mesosauridae:12.9,(((n110:18.5,(n117,(n111:3,((n114,n116,n115),(n112:4.010869565217392,n113:4.010869565217491):5.244565217391305):5.244565217391305)Bolosauridae:2):2)Ankyramorpha:13.1,((n104,(n105,((n108,n106),n107))),n109)):13.1,(((n120:5.53871433009364,(n123:15.789395638533676,(n124,(n125,((n126:6.190412961125345,n127):6.190412961125345,((n129:8.291666666666751,n130:8.291666666666751):6.248410280306832,(n132:11.380825922250722,(n131:8.291666666666751,(n133:5.190412961125361,(n134,(n137,(n135:7.380825922250722,n136)))):2.5952064805626804):2.5952064805626804):2.1592510247228933):0.6246593457800355):0.15616483644500886):0.15616483644500886):0.31232967289001773):1.249318691560071):2.27903574757023,(n122:2.5,n121:7.4000000000000625):5.31775007766387):21.38224992233613,(n141:5.7,n138:4.2,n139:4.2,n140:4.2,(n142:3[%color = 0 ],n143:3):14.7[%color = 0 ],n144:5.7,(n148,((n146:12.6,n145):12.6,n147:9.8)Araeoscelidia:2):2):11.5):4)Sauropsida:1):1)Amniota:2)Cotylosauria:79.416[%color = 0 ] [% ] [%  setBetweenLong = color ];

END;


BEGIN MacCladeStart;
	Extended;

END;
BEGIN NOTES;

	TEXT  TAXON = 12 TEXT = 'Diadectes_sideropelicus;_D._phaseolinus_is_apparently_a_junior_synonym_(Olson,_1947:_7).';
	TEXT  TAXON = 13 TEXT = 'Eothyris_parkeyi.__Reisz,_1986,_fig._6B.';
	TEXT  TAXON = 14 TEXT = Formerly_Mycterosaurus_smithae;
	SUT   TAXON = 15 NAME = color INTEGER = 0;
	SUT   TAXON = 20 NAME = color INTEGER = 0;
	TEXT  TAXON = 21 TEXT = Formerly_Casea_rutena._See_Reisz_et_al._2011._Quoted_in_Romano_et_al._2017.;
	TEXT  TAXON = 24 TEXT = 'Casea_broilii_(Romer_&_Price,_1940,_fig._71).__I_checked_the_proportions,_and_they_match_approximately_(skull_length_of_C._broilii_is_6.49_cm_instead_of_7.36_cm).__Casea_rutena_(Sigogneau-Russell_&_Russell,_1974,_fig._1)_has_a_skull_length_of_7.36_cm.';
	TEXT  TAXON = 43 TEXT = 'Formerly Heleosaurus, which still exists, but this is a distinct taxon that was erected from speciment formerly attebuted to Heleosaurus.';
	TEXT  TAXON = 44 TEXT = 'Mycterosaurus_longiceps.__See_Reisz,_Dilkes_&_Berman,_1998_for_phylogeny_of_varanopids.';
	TEXT  TAXON = 46 TEXT = 'Aerosaurus_wellesi,_from_Langston_&_Reisz,_1981.';
	TEXT  TAXON = 53 TEXT = 'Archaeothyris_florensis,_from_Reisz,_1972,_fig._2.';
	TEXT  TAXON = 61 TEXT = 'Varanosaurus_acutirostris.__Despite_its_name,_this_is_an_ophiacodontid.';
	TEXT  TAXON = 65 TEXT = 'Ianthasaurus_hardestii.__From_Modesto_&_Reisz,_1990.';
	TEXT  TAXON = 67 TEXT = 'From Lucas et al. 2018: fig. 15.2.';
	TEXT  TAXON = 86 TEXT = wildcard_taxon;
	TEXT  TAXON = 90 TEXT = Formerly_known_as_Bathygnathus_borealis;
	TEXT  TAXON = 102 TEXT = 'Mesosaurus_tenuidens;_from_Modesto,_1996.__Romer,_1966,_fig._170,_assuming_a_total_length_of_40_cm.__Total_length_as_drawn:_about_21.4_cm.__Therefore,_assume_that_it_is_half_natural_size.__This_must_be_a_small_individual.';
	SUT   TAXON = 103 NAME = color INTEGER = 0;
	SUT   TAXON = 104 NAME = color INTEGER = 0;
	TEXT  TAXON = 105 TEXT = Phylogeny_of_millerettids_resolved_using_Cisneros_et_al._2008.;
	TEXT  TAXON = 110 TEXT = 'Will also represent turtles, provisionally.';
	TEXT  TAXON = 121 TEXT = 'Rhiodenticulatus_heatoni.__See_Dodick_&_Modesto,_1995,_for_a_phylogeny_of_captorhinids.__Length_from_Berman_&_Reisz,_1986.';
	TEXT  TAXON = 123 TEXT = 'Romeria_primus,_from_Clark_&_Carroll_1973.';
	TEXT  TAXON = 125 TEXT = 'Protocaptorhinus_pricei,_from_Clark_&_Carroll_1973.';
	TEXT  TAXON = 127 TEXT = 'To constrain because the characters coded are from Benson''s matrix, which is for synapsids. It is not sufficient to resolve adequately its position.';
	TEXT  TAXON = 129 TEXT = 'Captorhinus_laticeps_(formerly_Eocaptorhinus_laticeps);_see_Modesto,_1998_for_synonymy).';
	TEXT  TAXON = 140 TEXT = 'Paleothyris_acadiana.__Carroll,_1969,_Fig._12_(skeletal_reconstruction_in_lateral_view).';
	TEXT  TAXON = 141 TEXT = 'Hylonomus_lyelli.__Carroll,_1964.';
	TEXT  TAXON = 146 TEXT = 'Petrolacosaurus_kansensis.__From_Reisz,_1981.';

	TEXT   CHARACTER = 13 TEXT = We_inverted_0_and_1.;

	TEXT   CHARACTER = 77 TEXT = We_inverted_0_and_1.;

	TEXT   CHARACTER = 78 TEXT = We_inverted_0_and_1.;

	TEXT   CHARACTER = 134 TEXT = 'Recoded: former state 0 became 1; 1 became 2; 2 became 0; 3 stayed the same. Because this forms a morphocline.';

	TEXT   CHARACTER = 145 TEXT = We_inverted_0_in_1.;

	TEXT   CHARACTER = 146 TEXT = We_inverted_0_and_1;

	TEXT   CHARACTER = 161 TEXT = We_inverted_0_and_1.;

	TEXT   CHARACTER = 162 TEXT = 'We transformed 3 into 0, 0 into 1, 1 into 2, 2 into 3. ';

	TEXT   CHARACTER = 193 TEXT = 'We rescored 2 into 0, 0 into 1, 1 into 2.';

	TEXT   CHARACTER = 204 TEXT = We_inverted_0_and_1.;

	TEXT   CHARACTER = 222 TEXT = 'We rescored 3 into 0, 0 into 1, 1 into 2 and 2 into 3.';

	TEXT   CHARACTER = 258 TEXT = We_inverted_0_and_1.;

	TEXT   CHARACTER = 262 TEXT = 'We rescored 2 into 0, 0 into 1 and 1 into 2.';

	TEXT   CHARACTER = 303 TEXT = We_inverted_1_and_2.;

	TEXT   CHARACTER = 331 TEXT = We_inverted_0_and_1.;

	SUPPLEMENTAL TAXA = '247 Dev-Holocene taxa'                                                                                                                                                                                                                                                                                                                                   TAXON =                                                                                                                                                                                                                                                                                                                                   637 NAME =                                                                                                                                                                                                                                                                                                                                   color INTEGER =                                                                                                                                                                                                                                                                                                                                   -2147483647;
	SUPPLEMENTAL TAXA = '247 Dev-Holocene taxa'                                                                                                                                                                                                                                                                                                                                     TAXON =                                                                                                                                                                                                                                                                                                                                     407 NAME =                                                                                                                                                                                                                                                                                                                                     color INTEGER =                                                                                                                                                                                                                                                                                                                                     -2147483647;
	SUPPLEMENTAL TAXA = '247 Dev-Holocene taxa'                                                                                                                                                                                                                                                                                                                                     TAXON =                                                                                                                                                                                                                                                                                                                                     408 NAME =                                                                                                                                                                                                                                                                                                                                     color INTEGER =                                                                                                                                                                                                                                                                                                                                     -2147483647;
	SUPPLEMENTAL TAXA = '247 Dev-Holocene taxa'                                                                                                                                                                                                                                                                                                                                     TAXON =                                                                                                                                                                                                                                                                                                                                     409 NAME =                                                                                                                                                                                                                                                                                                                                     color INTEGER =                                                                                                                                                                                                                                                                                                                                     -2147483647;
	SUPPLEMENTAL TAXA = '247 Dev-Holocene taxa'                                                                                                                                                                                                                                                                                                                                     TAXON =                                                                                                                                                                                                                                                                                                                                     410 NAME =                                                                                                                                                                                                                                                                                                                                     color INTEGER =                                                                                                                                                                                                                                                                                                                                     -2147483647;
	SUPPLEMENTAL TAXA = '247 Dev-Holocene taxa'                                                                                                                                                                                                                                                                                                                                     TAXON =                                                                                                                                                                                                                                                                                                                                     411 NAME =                                                                                                                                                                                                                                                                                                                                     color INTEGER =                                                                                                                                                                                                                                                                                                                                     -2147483647;
	SUPPLEMENTAL TAXA = '247 Dev-Holocene taxa'                                                                                                                                                                                                                                                                                                                                     TAXON =                                                                                                                                                                                                                                                                                                                                     412 NAME =                                                                                                                                                                                                                                                                                                                                     color INTEGER =                                                                                                                                                                                                                                                                                                                                     -2147483647;
	SUPPLEMENTAL TAXA = '247 Dev-Holocene taxa'                                                                                                                                                                                                                                                                                                                                     TAXON =                                                                                                                                                                                                                                                                                                                                     413 NAME =                                                                                                                                                                                                                                                                                                                                     color INTEGER =                                                                                                                                                                                                                                                                                                                                     -2147483647;
	SUPPLEMENTAL TAXA = '247 Dev-Holocene taxa'                                                                                                                                                                                                                                                                                                                                     TAXON =                                                                                                                                                                                                                                                                                                                                     415 NAME =                                                                                                                                                                                                                                                                                                                                     color INTEGER =                                                                                                                                                                                                                                                                                                                                     -2147483647;
	SUPPLEMENTAL TAXA = '247 Dev-Holocene taxa'                                                                                                                                                                                                                                                                                                                                     TAXON =                                                                                                                                                                                                                                                                                                                                     416 NAME =                                                                                                                                                                                                                                                                                                                                     color INTEGER =                                                                                                                                                                                                                                                                                                                                     -2147483647;
	SUPPLEMENTAL TAXA = '247 Dev-Holocene taxa'                                                                                                                                                                                                                                                                                                                                     TAXON =                                                                                                                                                                                                                                                                                                                                     417 NAME =                                                                                                                                                                                                                                                                                                                                     color INTEGER =                                                                                                                                                                                                                                                                                                                                     -2147483647;
	SUPPLEMENTAL TAXA = '247 Dev-Holocene taxa'                                                                                                                                                                                                                                                                                                                                     TAXON =                                                                                                                                                                                                                                                                                                                                     599 NAME =                                                                                                                                                                                                                                                                                                                                     color INTEGER =                                                                                                                                                                                                                                                                                                                                     -2147483647;
	SUPPLEMENTAL TAXA = '247 Dev-Holocene taxa'                                                                                                                                                                                                                                                                                                                                     TAXON =                                                                                                                                                                                                                                                                                                                                     842 NAME =                                                                                                                                                                                                                                                                                                                                     color INTEGER =                                                                                                                                                                                                                                                                                                                                     -2147483647;
	SUPPLEMENTAL TAXA = '247 Dev-Holocene taxa'                                                                                                                                                                                                                                                                                                                                       TAXON =                                                                                                                                                                                                                                                                                                                                       856 NAME =                                                                                                                                                                                                                                                                                                                                       color INTEGER =                                                                                                                                                                                                                                                                                                                                       -2147483647;
	SUPPLEMENTAL TAXA = '247 Dev-Holocene taxa'                                                                                                                                                                                                                                                                                                                                       TAXON =                                                                                                                                                                                                                                                                                                                                       857 NAME =                                                                                                                                                                                                                                                                                                                                       color INTEGER =                                                                                                                                                                                                                                                                                                                                       -2147483647;
	SUPPLEMENTAL TAXA = '247 Dev-Holocene taxa'                                                                                                                                                                                                                                                                                                                                       TAXON =                                                                                                                                                                                                                                                                                                                                       858 NAME =                                                                                                                                                                                                                                                                                                                                       color INTEGER =                                                                                                                                                                                                                                                                                                                                       -2147483647;
	SUPPLEMENTAL TAXA = '247 Dev-Holocene taxa'                                                                                                                                                                                                                                                                                                                                       TAXON =                                                                                                                                                                                                                                                                                                                                       859 NAME =                                                                                                                                                                                                                                                                                                                                       color INTEGER =                                                                                                                                                                                                                                                                                                                                       -2147483647;
	SUPPLEMENTAL TAXA = '247 Dev-Holocene taxa'                                                                                                                                                                                                                                                                                                                                       TAXON =                                                                                                                                                                                                                                                                                                                                       860 NAME =                                                                                                                                                                                                                                                                                                                                       color INTEGER =                                                                                                                                                                                                                                                                                                                                       -2147483647;
	SUPPLEMENTAL TAXA = '247 Dev-Holocene taxa'                                                                                                                                                                                                                                                                                                                                       TAXON =                                                                                                                                                                                                                                                                                                                                       861 NAME =                                                                                                                                                                                                                                                                                                                                       color INTEGER =                                                                                                                                                                                                                                                                                                                                       -2147483647;
	SUPPLEMENTAL TAXA = '247 Dev-Holocene taxa'                                                                                                                                                                                                                                                                                                                                       TAXON =                                                                                                                                                                                                                                                                                                                                       862 NAME =                                                                                                                                                                                                                                                                                                                                       color INTEGER =                                                                                                                                                                                                                                                                                                                                       -2147483647;
	SUPPLEMENTAL TAXA = '247 Dev-Holocene taxa'                                                                                                                                                                                                                                                                                                                                       TAXON =                                                                                                                                                                                                                                                                                                                                       863 NAME =                                                                                                                                                                                                                                                                                                                                       color INTEGER =                                                                                                                                                                                                                                                                                                                                       -2147483647;
	SUPPLEMENTAL TAXA = '247 Dev-Holocene taxa'                                                                                                                                                                                                                                                                                                                                       TAXON =                                                                                                                                                                                                                                                                                                                                       864 NAME =                                                                                                                                                                                                                                                                                                                                       color INTEGER =                                                                                                                                                                                                                                                                                                                                       -2147483647;
	SUPPLEMENTAL TAXA = '247 Dev-Holocene taxa'                                                                                                                                                                                                                                                                                                                                       TAXON =                                                                                                                                                                                                                                                                                                                                       865 NAME =                                                                                                                                                                                                                                                                                                                                       color INTEGER =                                                                                                                                                                                                                                                                                                                                       -2147483647;
	SUPPLEMENTAL TAXA = '247 Dev-Holocene taxa'                                                                                                                                                                                                                                                                                                                                       TAXON =                                                                                                                                                                                                                                                                                                                                       866 NAME =                                                                                                                                                                                                                                                                                                                                       color INTEGER =                                                                                                                                                                                                                                                                                                                                       -2147483647;
	SUPPLEMENTAL TAXA = '247 Dev-Holocene taxa'                                                                                                                                                                                                                                                                                                                                       TAXON =                                                                                                                                                                                                                                                                                                                                       867 NAME =                                                                                                                                                                                                                                                                                                                                       color INTEGER =                                                                                                                                                                                                                                                                                                                                       -2147483647;
	SUPPLEMENTAL TAXA = '247 Dev-Holocene taxa'                                                                                                                                                                                                                                                                                                                                       TAXON =                                                                                                                                                                                                                                                                                                                                       868 NAME =                                                                                                                                                                                                                                                                                                                                       color INTEGER =                                                                                                                                                                                                                                                                                                                                       -2147483647;
	SUPPLEMENTAL TAXA = '247 Dev-Holocene taxa'                                                                                                                                                                                                                                                                                                                                       TAXON =                                                                                                                                                                                                                                                                                                                                       869 NAME =                                                                                                                                                                                                                                                                                                                                       color INTEGER =                                                                                                                                                                                                                                                                                                                                       -2147483647;
	SUPPLEMENTAL TAXA = '247 Dev-Holocene taxa'                                                                                                                                                                                                                                                                                                                                       TAXON =                                                                                                                                                                                                                                                                                                                                       870 NAME =                                                                                                                                                                                                                                                                                                                                       color INTEGER =                                                                                                                                                                                                                                                                                                                                       -2147483647;
	SUPPLEMENTAL TAXA = '247 Dev-Holocene taxa'                                                                                                                                                                                                                                                                                                                                       TAXON =                                                                                                                                                                                                                                                                                                                                       871 NAME =                                                                                                                                                                                                                                                                                                                                       color INTEGER =                                                                                                                                                                                                                                                                                                                                       -2147483647;
	SUPPLEMENTAL TAXA = '247 Dev-Holocene taxa'                                                                                                                                                                                                                                                                                                                                       TAXON =                                                                                                                                                                                                                                                                                                                                       872 NAME =                                                                                                                                                                                                                                                                                                                                       color INTEGER =                                                                                                                                                                                                                                                                                                                                       -2147483647;
	SUPPLEMENTAL TAXA = '247 Dev-Holocene taxa'                                                                                                                                                                                                                                                                                                                                       TAXON =                                                                                                                                                                                                                                                                                                                                       873 NAME =                                                                                                                                                                                                                                                                                                                                       color INTEGER =                                                                                                                                                                                                                                                                                                                                       -2147483647;
	SUPPLEMENTAL TAXA = '247 Dev-Holocene taxa'                                                                                                                                                                                                                                                                                                                                       TAXON =                                                                                                                                                                                                                                                                                                                                       874 NAME =                                                                                                                                                                                                                                                                                                                                       color INTEGER =                                                                                                                                                                                                                                                                                                                                       -2147483647;
	SUPPLEMENTAL TAXA = '247 Dev-Holocene taxa'                                                                                                                                                                                                                                                                                                                                       TAXON =                                                                                                                                                                                                                                                                                                                                       875 NAME =                                                                                                                                                                                                                                                                                                                                       color INTEGER =                                                                                                                                                                                                                                                                                                                                       -2147483647;
	SUPPLEMENTAL TAXA = '247 Dev-Holocene taxa'                                                                                                                                                                                                                                                                                                                                        TAXON =                                                                                                                                                                                                                                                                                                                                        854 NAME =                                                                                                                                                                                                                                                                                                                                        color INTEGER =                                                                                                                                                                                                                                                                                                                                        -2147483647;
	SUPPLEMENTAL TAXA = '247 Dev-Holocene taxa'                                                                                                                                                                                                                                                                                                                                        TAXON =                                                                                                                                                                                                                                                                                                                                        855 NAME =                                                                                                                                                                                                                                                                                                                                        color INTEGER =                                                                                                                                                                                                                                                                                                                                        -2147483647;
	SUPPLEMENTAL TAXA = '247 Dev-Holocene taxa'                                                                                                                                                                                                                                                                                                                                                    TAXON =                                                                                                                                                                                                                                                                                                                                                    784 NAME =                                                                                                                                                                                                                                                                                                                                                    color INTEGER =                                                                                                                                                                                                                                                                                                                                                    -2147483647;
	SUPPLEMENTAL TAXA = '247 Dev-Holocene taxa'                                                                                                                                                                                                                                                                                                                                                    TAXON =                                                                                                                                                                                                                                                                                                                                                    785 NAME =                                                                                                                                                                                                                                                                                                                                                    color INTEGER =                                                                                                                                                                                                                                                                                                                                                    -2147483647;
	SUPPLEMENTAL TAXA = '247 Dev-Holocene taxa'                                                                                                                                                                                                                                                                                                                                                      TAXON =                                                                                                                                                                                                                                                                                                                                                      333 NAME =                                                                                                                                                                                                                                                                                                                                                      color INTEGER =                                                                                                                                                                                                                                                                                                                                                      -2147483647;
	SUPPLEMENTAL TAXA = '247 Dev-Holocene taxa'                                                                                                                                                                                                                                                                                                                                                       TAXON =                                                                                                                                                                                                                                                                                                                                                       101 NAME =                                                                                                                                                                                                                                                                                                                                                       color INTEGER =                                                                                                                                                                                                                                                                                                                                                       -2147483647;
	SUPPLEMENTAL TAXA = '247 Dev-Holocene taxa'                                                                                                                                                                                                                                                                                                                                                       TAXON =                                                                                                                                                                                                                                                                                                                                                       309 NAME =                                                                                                                                                                                                                                                                                                                                                       color INTEGER =                                                                                                                                                                                                                                                                                                                                                       -2147483647;
	SUPPLEMENTAL TAXA = '247 Dev-Holocene taxa'                                                                                                                                                                                                                                                                                                                                                       TAXON =                                                                                                                                                                                                                                                                                                                                                       724 NAME =                                                                                                                                                                                                                                                                                                                                                       color INTEGER =                                                                                                                                                                                                                                                                                                                                                       -2147483647;
	SUPPLEMENTAL TAXA = '247 Dev-Holocene taxa'                                                                                                                                                                                                                                                                                                                                                       TAXON =                                                                                                                                                                                                                                                                                                                                                       762 NAME =                                                                                                                                                                                                                                                                                                                                                       color INTEGER =                                                                                                                                                                                                                                                                                                                                                       -2147483647;
	SUPPLEMENTAL TAXA = '247 Dev-Holocene taxa'                                                                                                                                                                                                                                                                                                                                                        TAXON =                                                                                                                                                                                                                                                                                                                                                        125 NAME =                                                                                                                                                                                                                                                                                                                                                        color INTEGER =                                                                                                                                                                                                                                                                                                                                                        -2147483647;
	SUPPLEMENTAL TAXA = '247 Dev-Holocene taxa'                                                                                                                                                                                                                                                                                                                                                        TAXON =                                                                                                                                                                                                                                                                                                                                                        175 NAME =                                                                                                                                                                                                                                                                                                                                                        color INTEGER =                                                                                                                                                                                                                                                                                                                                                        -2147483647;
	SUPPLEMENTAL TAXA = '247 Dev-Holocene taxa'                                                                                                                                                                                                                                                                                                                                                         TAXON =                                                                                                                                                                                                                                                                                                                                                         172 NAME =                                                                                                                                                                                                                                                                                                                                                         color INTEGER =                                                                                                                                                                                                                                                                                                                                                         -2147483647;
	SUPPLEMENTAL TAXA = '247 Dev-Holocene taxa'                                                                                                                                                                                                                                                                                                                                                                                                                                                                                                                          TAXON =                                                                                                                                                                                                                                                                                                                                                                                                                                                                                                                          38 NAME =                                                                                                                                                                                                                                                                                                                                                                                                                                                                                                                          color INTEGER =                                                                                                                                                                                                                                                                                                                                                                                                                                                                                                                          -2147483647;

END;

BEGIN LABELS;
	TAXAGROUPLABEL 115 COLOR = (RGB 0.08627451 1 0.34117647) ;
	TAXAGROUPLABEL no_PCL COLOR = (RGB 0.03529412 0.65098039 1) ;
	TAXAGROUPLABEL Without_data COLOR = (RGB 1 0.16862745 0.50196078) ;
	TAXAGROUPLABEL With_data COLOR = (RGB 0.0 0.0 0.0) ;


END;

BEGIN SETS;
	TAXPARTITION * UNTITLED  =  With_data :  1 3 12- 13 15 19- 21 23- 25 27- 29 31- 33 36 44 46- 49 53 55 61 63 65- 66 68- 69 71 74 77- 81 83 86 88 102 119- 122 125 127- 129 133- 134 139- 147, Without_data :  2 4- 11 14 16- 18 22 26 30 34- 35 37- 43 45 50- 52 54 56- 60 62 64 67 70 72- 73 75- 76 82 84- 85 87 89- 101 103- 118 123- 124 126 130- 132 135- 138 148- 149;

	TAXSET No_cranial_length  =  119 -  121 123 125 128 -  129 133 142 -  148;
	TAXSET Postcranial_length_to_correct  =  2 -  3 12 -  13 15 20 24 27 36 44 46 49 53 -  55 61 65 -  66 69 72 74 77 -  78 80 82 88 102 -  104 111 -  113 119 -  121 123 125 128 -  129 133 139 -  148;
	TAXSET 'Dev.-L. Perm. inc'  =  2 -  3 12 -  13 15 20 24 27 36 44 46 49 53 -  55 61 65 -  66 69 71 -  74 77 -  78 80 82 -  83 88 -  89 100 102 -  104 111 -  113 119 -  121 123 125 128 -  129 133 139 -  148;

END;

BEGIN ASSUMPTIONS;
	OPTIONS DEFTYPE =                                                                                                                                                                                                                                                                                                                                                                                                                                                                                                                                                                                                                 unord PolyTcount =                                                                                                                                                                                                                                                                                                                                                                                                                                                                                                                                                                                                                 MAXSTEPS;
	TYPESET * UNTITLED   =  unord:  1- 12 14- 19 21- 37 39- 76 79- 133 135 137- 138 140- 142 144-147\3 148- 153 155- 158 160-163\3 165 167- 172 174- 175 177- 178 180- 183 185- 187 189- 190 194- 203 205- 208 210- 216 219 221 223- 237 239- 257 259- 261 263- 270 272- 283 286- 288 290- 295 298- 302 304- 330 332- 336 338- 371, ord:  13 20 38 77- 78 134 136-139\3 143 145- 146 154 159 161- 162 164 166 173-179\3 184 188-191\3 192- 193 204 209 217- 218 220 222 238 258 262 271 284- 285 289 296- 297 303 331 337;

END;

BEGIN MESQUITECHARMODELS;
	CharModel 'Untitled Asymmetrical 2-param. Markov-k Model' (AsymmMk) = 
		 forward 0.41509435 backward 0.28301885 equilibAsPrior;

	ProbModelSet * UNTITLED   =  'Mk1 (est.)':  1- 371;
END;

BEGIN MacClade;
	Version 4.0 81;
	LastModified -1225715645;
	FileSettings treewindow '4' '4' '1' '2';
	Singles 010;
	Editor 0001100111111110010001001 '0' '24'                                                                                                                                                                                                                                                                                                                                                                                                                                                                                                                                                                                                                  Geneva '9' '100' '1'                                                                                                                                                                                                                                                                                                                                                                                                                                                                                                                                                                                                                  all;
	EditorPosition '40' '4' '728' '1020';
	TreeWindowPosition '51' '137' '633' '718';
	ListWindow Characters closed Geneva '9' '50' '10' '169' '391'                                                                                                                                                                                                                                                                                                                                                                                                                                                                                                                                                                                                                  000;
	ListWindow Taxa open Geneva '9' '50' '25' '393' '391'                                                                                                                                                                                                                                                                                                                                                                                                                                                                                                                                                                                                                  100;
	ListWindow Trees open Geneva '9' '615' '543' '121' '391';
	ListWindow TypeSets closed Geneva '9' '50' '10' '276' '490';
	ListWindow WtSets closed Geneva '9' '50' '10' '276' '490';
	ListWindow ExSets closed Geneva '9' '50' '10' '276' '490';
	ListWindow CharSets closed Geneva '9' '50' '10' '276' '490';
	ListWindow TaxSets open Geneva '9' '49' '823' '121' '207';
	ListWindow CharPartitions closed Geneva '9' '50' '10' '276' '490';
	ListWindow CharPartNames closed Geneva '9' '50' '10' '276' '490';
	ListWindow WtSets closed Geneva '9' '50' '10' '276' '490';
	ChartWindowPosition '50' '30' '688' '964';
	StateNamesSymbols closed Geneva '9' '10' '50' '30' '148' '220';
	WindowOrder List TaxSets Tree List Taxa List Trees;
	OtherSymbols & /                                                                                                                                                                                                                                                                                                                                                                                                                                                                                                                                                                                                                  00 ? -;
	Correlation '0' '0' '1000' '0' '0'                                                                                                                                                                                                                                                                                                                                                                                                                                                                                                                                                                                                                  10011010;
	Salmo 00000001;
	EditorFile '2';
	ExportHTML _ MOSS '100'                                                                                                                                                                                                                                                                                                                                                                                                                                                                                                                                                                                                                  110000;
	PrettyPrint 10;
	CharLegendPosition '406' '879' '198' '90';
	TreeLegendPosition '667' '369' '64' '93';
	EditorToolsPosition '630' '621' '115' '165';
	TreeToolsPosition '607' '5' '126' '138';
	TreeWindowProgram 00;
	TreeWindow 0000;
	Continuous '1' '3'                                                                                                                                                                                                                                                                                                                                                                                                                                                                                                                                                                                                                  1;
	Calculations 0000001;
	SummaryMode '0' '0'                                                                                                                                                                                                                                                                                                                                                                                                                                                                                                                                                                                                                  0;
	Charts Geneva '9' (                                                                                                                                                                                                                                                                                                                                                                                                                                                                                                                                                                                                                 normal )                                                                                                                                                                                                                                                                                                                                                                                                                                                                                                                                                                                                                  0010;
	NexusOptions '0' '0' '50'                                                                                                                                                                                                                                                                                                                                                                                                                                                                                                                                                                                                                  001011001;
	TipLabel '1';
	TreeFont Geneva '9' (                                                                                                                                                                                                                                                                                                                                                                                                                                                                                                                                                                                                                 normal );
	TreeShape 1.0 1.0 0100;
	TraceLabels 0101;
	ChartColors '0' '0' '-1' '9' '0'                                                                                                                                                                                                                                                                                                                                                                                                                                                                                                                                                                                                                  1;
	ChartBiggestSpot 1;
	ChartPercent 10;
	ChartBarWidth '10'                                                                                                                                                                                                                                                                                                                                                                                                                                                                                                                                                                                                                  1;
	ChartVerticalAxis 10101;
	ChartMinMax '0';
	TraceAllChangesDisplay '1'                                                                                                                                                                                                                                                                                                                                                                                                                                                                                                                                                                                                                  1;
	BarsOnBranchesDisplay '0' '0' '-5536' '10000' '10000' '10000' '10000' '-5536' '-536' '-536' '-536' '6' '1'                                                                                                                                                                                                                                                                                                                                                                                                                                                                                                                                                                                                                  0000101;
	ContinuousBranchLabels 1;
	AllStatesBranchLabels 1;
	IndexNotation '2'                                                                                                                                                                                                                                                                                                                                                                                                                                                                                                                                                                                                                  1;
	PrintTree 10.00 '2' '2' '2' '2' '8' '2' '2' '2' '2' '2' '2'                                                                                                                                                                                                                                                                                                                                                                                                                                                                                                                                                                                                                  Helvetica '9' (                                                                                                                                                                                                                                                                                                                                                                                                                                                                                                                                                                                                                 normal )                                                                                                                                                                                                                                                                                                                                                                                                                                                                                                                                                                                                                  Geneva '8' (                                                                                                                                                                                                                                                                                                                                                                                                                                                                                                                                                                                                                 normal )                                                                                                                                                                                                                                                                                                                                                                                                                                                                                                                                                                                                                  Geneva '9' (                                                                                                                                                                                                                                                                                                                                                                                                                                                                                                                                                                                                                 normal )                                                                                                                                                                                                                                                                                                                                                                                                                                                                                                                                                                                                                  Geneva '9' (                                                                                                                                                                                                                                                                                                                                                                                                                                                                                                                                                                                                                 normal )                                                                                                                                                                                                                                                                                                                                                                                                                                                                                                                                                                                                                  Geneva '9' (                                                                                                                                                                                                                                                                                                                                                                                                                                                                                                                                                                                                                 bold )                                                                                                                                                                                                                                                                                                                                                                                                                                                                                                                                                                                                                  Geneva '9' (                                                                                                                                                                                                                                                                                                                                                                                                                                                                                                                                                                                                                 normal )                                                                                                                                                                                                                                                                                                                                                                                                                                                                                                                                                                                                                  Geneva '9' (                                                                                                                                                                                                                                                                                                                                                                                                                                                                                                                                                                                                                 normal ) '83' '115' '13' '45' '116' '148' '13' '45' '149' '181' '13' '45' '182' '214' '13' '45' '821' '131' '0' '0' '575' '3108' '2259' '35' '2301' '35' '2301' '1614' '24' '35' '3' '6' '1' '1' '81' '114' '-39' '4' '-40' '0' '1' '2' '1' '8' '26' '26' '0' '2'                                                                                                                                                                                                                                                                                                                                                                                                                                                                                                                                                                                                                  0100111000000001010100000111000;
	MatchChar 00 .;
	EntryInterpretation 01;
	ColorOptions 0;
	TreeTools '0' '5' '4' '0' '10' '4' '0'                                                                                                                                                                                                                                                                                                                                                                                                                                                                                                                                                                                                                  00100111111101110;
	EditorTools '0' '0' '0' '1000' '0' '0' '6' '3' '0'                                                                                                                                                                                                                                                                                                                                                                                                                                                                                                                                                                                                                  100000101110001;
	PairAlign '2' '2' '3' '2' '1' '1' '2' '1' '3'                                                                                                                                                                                                                                                                                                                                                                                                                                                                                                                                                                                                                  1010;
	BothTools '1';

END;
BEGIN TREES[!'Parameters: Trees obtained from file Cotylosauria 2019-12-6 cons 100 000 tr 847.phy^nTrees sampled: ^n  64  77  79  144  245  351  362  583  621  765^n  776  901  951  959  967  1003  1046  1053  1270  1306^n  1720  1956  2034  2049  2057  2074  2086  2092  2192  2469^n  2603  2740  2908  2976  3081  3154  3357  3499  3508  3632^n  3678  3796  3802  3811  3895  3950  3994  4431  4538  4652^n  4740  4802  4896  4910  4928  4976  5028  5158  5292  5376^n  5419  5595  5673  5933  6026  6063  6070  6124  6190  6426^n  6597  6615  6643  6660  6691  6697  6856  6987  7219  7384^n  7490  7495  7623  7795  7908  7976  8035  8132  8140  8274^n  8450  8474  8529  8805  8856  8943  9116  9364  9568  9697^n  10194  10353  10545  10658  10693  10702  10722  10894  10898  11196^n  11388  11393  11810  11966  12014  12076  12227  12229  12247  12322^n  12342  12413  12435  12545  12587  12618  12922  13001  13046  13270^n  13369  13414  13609  13686  13749  13773  13828  13888  13893  13934^n  14414  14564  14745  14781  14813  14842  14870  15008  15171  15174^n  15207  15223  15322  15361  15495  15552  15659  15731  15870  15883^n  16068  16247  16516  16606  16619  16677  16686  16775  16876  16892^n  17096  17108  17125  17169  17212  17288  17917  18018  18245  18377^n  18380  18456  18558  18846  19106  19279  19391  19446  19545  19665^n  19715  19739  19835  19837  19932  20012  20019  20021  20036  20102^n  20298  20314  20391  20434  20440  20471  20626  20628  20694  20708^n  20791  20822  20834  20889  20976  21076  21114  21198  21226  21327^n  21381  21390  21401  21530  21541  21547  21608  21647  21769  22082^n  22462  22484  22501  22507  22566  22574  22579  22660  22728  22819^n  22820  22874  22887  23007  23017  23162  23229  23390  23402  23417^n  23433  23453  23722  23844  23860  23999  24033  24067  24118  24166^n  24187  24214  24427  24550  24599  24693  24738  24922  24986  25212^n  25277  25345  25458  25524  25739  25877  25945  25948  26023  26031^n  26095  26118  26212  26246  26325  26384  26462  26467  26745  26773^n  26823  26838  26849  26918  26965  27168  27197  27307  27378  27445^n  27493  27513  27584  27766  27777  27846  27943  27998  28246  28264^n  28352  28409  28415  28587  28624  28876  28945  29079  29165  29180^n  29227  29237  29471  29498  29699  29744  29877  29961  30106  30285^n  30362  30363  30372  30432  30460  30749  30828  30975  31067  31079^n  31121  31209  31255  31328  31460  31490  31493  31522  31616  31641^n  31731  32011  32080  32100  32112  32244  32245  32320  32364  32432^n  32448  32483  32580  32647  32713  32773  32866  32923  33022  33029^n  33056  33265  33275  33353  33509  33526  33541  33546  33790  33826^n  33886  34004  34051  34275  34497  34555  34640  34756  34845  34961^n  35035  35088  35312  35394  35398  35453  35518  35559  35625  35758^n  35831  35922  36079  36113  36266  36440  36698  36912  36954  37233^n  37484  37541  37594  37692  37826  37889  37924  37961  38020  38143^n  38161  38286  38383  38492  38564  38702  38716  38815  38982  39229^n  39263  39433  39878  39975  40022  40238  40246  40251  40320  40463^n  40577  40593  40620  40638  40639  40672  40702  40762  40967  41005^n  41063  41160  41189  41257  41377  41407  41495  41636  41649  41721^n  41870  41893  41932  41934  41981  42057  42273  42288  42303  42307^n  42523  42534  42609  43167  43339  43461  43516  43546  43669  43726^n  43771  43885  43892  43981  44246  44276  44283  44302  44424  44440^n  44574  44715  44938  45013  45036  45040  45110  45412  45480  45482^n  45761  45924  45955  46048  46121  46124  46175  46244  46317  46517^n  46532  46554  46627  46798  46855  46901  46973  47071  47500  47505^n  47532  47536  47646  47825  47890  47909  48052  48067  48180  48309^n  48400  48421  48574  48577  48622  48686  48938  49088  49103  49143^n  49153  49327  49362  49443  49498  49554  49557  49670  49906  49991^n  50074  50081  50365  50499  50654  51102  51268  51318  51408  51753^n  52036  52170  52490  52602  52708  52763  52901  53066  53202  53205^n  53402  53482  53555  53618  53697  53705  53750  53826  53947  54056^n  54177  54386  54486  54500  54502  54523  54598  54853  55001  55260^n  55349  55472  55546  55556  55580  55699  55788  56006  56017  56154^n  56376  56436  56586  56598  57319  57424  57461  57591  57703  57805^n  58557  58872  58968  58985  59062  59147  59237  59429  59438  59498^n  59708  59776  59870  59948  60044  60063  60102  60133  60226  60366^n  60455  60574  60663  60669  60681  60704  60811  60900  61006  61007^n  61046  61282  61285  61370  61454  61468  61518  61588  61877  61926^n  61933  62033  62318  62459  62521  62665  62782  62969  62985  63000^n  63076  63271  63430  63500  63551  63572  63685  63784  64088  64118^n  64119  64247  64288  64397  64630  64776  64875  64961  65145  65244^n  65325  65414  65415  65469  65653  65725  65837  65899  65985  66137^n  66201  66280  66469  66587  66765  66787  67101  67449  67479  67572^n  67728  67736  67772  67883  67939  68045  68080  68115  68119  68189^n  68339  68603  68664  68731  68799  68809  68816  68852  68945  69021^n  69230  69246  69471  69505  69576  69693  69771  69851  69868  70042^n  70140  70160  70176  70185  70207  70233  70358  70435  70443  70734^n  70801  70957  71180  71407  71606  71666  71864  72001  72154  72220^n  72498  72702  72769  73007  73018  73027  73063  73451  73477  73579^n  73636  73809  73914  73983  74008  74091  74146  74300  74447  74597^n  74667  74827  74838  74911  75021  75115  75147  75262  75364  75419^n  76008  76117  76122  76516  76569  76601  76620  76801  77406  77564^n  77584  77790  77996  78323  78738  78791  79003  79067  79174  79235^n  79272  79381  79533  79693  79745  79855  79908  79992  79996  80072^n  80136  80147  80167  80577  80624  80685  80873  80879  80959  80965^n  80999  81369  81749  81810  81913  81971  81972  82111  82296  82393^n  82401  82402  82435  82550  82853  82886  83014  83091  83180  83291^n  83294  83355  83422  83476  83613  83695  83846  84183  84309  84368^n  84446  84541  84586  84684  84728  84740  84763  84767  84883  84944^n  84948  85193  85210  85321  85444  85486  85496  85547  85558  85572^n  85613  85903  85909  86155  86285  86544  86670  86683  86735  86988^n  87071  87101  87222  87235  87437  87610  87709  87852  88123  88304^n  88411  88690  88719  88738  88774  88968  88983  89021  89039  89154^n  89267  89407  89420  89448  89604  89981  90083  90112  90114  90290^n  90357  90410  90636  90857  90877  91027  91061  91066  91094  91285^n  91623  91831  91851  91853  91985  92172  92235  92311  92557  92654^n  92722  92898  92962  93027  93043  93178  93181  93440  93494  93597^n  93708  93902  94008  94049  94195  94240  94360  94434  94686  94698^n  94700  94749  94752  94849  94883  94931  94959  95297  95396  95494^n  95845  95872  95981  96046  96105  96106  96206  96212  96578  96644^n  96811  96828  96904  96953  97212  97331  97412  97490  97558  97895^n  98051  98059  98109  98180  98227  98252  98280  98309  98400  98571^n  98596  98827  98859  98868  99151  99483  99729  99849  99930  99948^n^n(1000 trees total)'];
	Title Sample_Trees_from_Separate_NEXUS_File;
	ID CR2P16edb2bc6b670;
	LINK Taxa = '247 Dev-Holocene taxa';
	TRANSLATE
[0] 		1 'Limnoscelis_dynatis',
[1] 		2 'Limnoscelis_paludis',
[2] 		3 'Tseajaia_campi',
[3] 		4 'Ambedus_pusillus',
[4] 		5 'Oradectes_sanmiguelensis',
[5] 		6 'Orobates_pabsti',
[6] 		7 'Desmatodon_hollandi',
[7] 		8 'Desmatodon_hesperis',
[8] 		9 'Silvadectes_absitus',
[9] 		10 'Diadectes_zenos',
[10] 		11 'Diadectes_tenuitectes',
[11] 		12 'Diadectes_sideropelicus',
[12] 		13 'Eothyris_parkeyi',
[13] 		14 'Vaughnictis_smithae',
[14] 		15 'Oedaleops_campi',
[15] 		16 'Casea_halselli',
[16] 		17 'Eocasea_martini',
[17] 		18 'Phreatophasma_aenigmaticum',
[18] 		19 'Oromycter_dolesorum',
[19] 		20 'Casea_nicholsi',
[20] 		21 'Euromycter_rutenus',
[21] 		22 'Caseoides_sanangeloensis',
[22] 		23 'Caseopsis_agilis',
[23] 		24 'Casea_broilii',
[24] 		25 'Trichasaurus_texensis',
[25] 		26 'Alierasaurus_ronchii',
[26] 		27 'Cotylorhynchus_romeri',
[27] 		28 'Cotylorhynchus_hancocki',
[28] 		29 'Cotylorhynchus_bransoni',
[29] 		30 'Angelosaurus_greeni',
[30] 		31 'Angelosaurus_romeri',
[31] 		32 'Angelosaurus_dolani',
[32] 		33 'Ennatosaurus_tecton',
[33] 		34 'Apsisaurus_witteri',
[34] 		35 'Ascendonanus_nestleri',
[35] 		36 'Archaeovenator_hamiltonensis',
[36] 		37 'Pyozia_mesenensis',
[37] 		38 'Mesenosaurus_romeri',
[38] 		39 'Varanopidae_indet.,_Cabarz_quarry',
[39] 		40 'Elliotsmithia_longiceps',
[40] 		41 'Heleosaurus_scholtzi',
[41] 		42 'Anningia_megalops',
[42] 		43 'Microvaranops_parentis',
[43] 		44 'Mycterosaurus_longiceps',
[44] 		45 'Tambacarnifex_unguifalcatus',
[45] 		46 'Aerosaurus_wellesi',
[46] 		47 'Aerosaurus_greenleeorum',
[47] 		48 'Ruthiromia_elcobriensis',
[48] 		49 'Varanops_brevirostris',
[49] 		50 'Varanodon_agilis',
[50] 		51 'Watongia_meieri',
[51] 		52 'Stereorhachis_dominans',
[52] 		53 'Archaeothyris_florensis',
[53] 		54 'Ophiacodon_uniformis',
[54] 		55 'Ophiacodon_mirus',
[55] 		56 'Ophiacodon_navajovicus',
[56] 		57 'Ophiacodon_hilli',
[57] 		58 'Ophiacodon_retroversus',
[58] 		59 'Ophiacodon_major',
[59] 		60 'Echinerpeton_intermedium',
[60] 		61 'Varanosaurus_acutirostris',
[61] 		62 'Milosaurus_mccordi',
[62] 		63 'Stereophallodon_ciscoensis',
[63] 		64 'Baldwinonus_trux',
[64] 		65 'Ianthasaurus_hardestii',
[65] 		66 'Glaucosaurus_megalops',
[66] 		67 'Gordodon_kraineri',
[67] 		68 'Lupeosaurus_kayi',
[68] 		69 'Edaphosaurus_novomexicanus',
[69] 		70 'Edaphosaurus_colohistion',
[70] 		71 'Edaphosaurus_boanerges',
[71] 		72 'Edaphosaurus_pogonias',
[72] 		73 'Edaphosaurus_cruciger',
[73] 		74 'Haptodus_garnettensis',
[74] 		75 'Haptodus_grandis',
[75] 		76 'Haptodus_baylei',
[76] 		77 'Pantelosaurus_saxonicus',
[77] 		78 'Cutleria_wilmarthi',
[78] 		79 'Ianthodon_schultzei',
[79] 		80 'Secodontosaurus_obtusidens',
[80] 		81 'Cryptovenator_hirschbergeri',
[81] 		82 'Sphenacodon_ferox',
[82] 		83 'Sphenacodon_ferocior',
[83] 		84 'Ctenospondylus_casei',
[84] 		85 'Ctenospondylus_ninevehensis',
[85] 		86 'Ctenorhachis_jacksoni',
[86] 		87 'Dimetrodon_milleri',
[87] 		88 'Dimetrodon_limbatus',
[88] 		89 'Dimetrodon_grandis',
[89] 		90 'Dimetrodon_borealis',
[90] 		91 'Dimetrodon_natalis',
[91] 		92 'Dimetrodon_booneorum',
[92] 		93 'Dimetrodon_dollovianus',
[93] 		94 'Dimetrodon_giganhomogenes',
[94] 		95 'Dimetrodon_macrospondylus',
[95] 		96 'Dimetrodon_loomisi',
[96] 		97 'Dimetrodon_angelensis',
[97] 		98 'Dimetrodon_occidentalis',
[98] 		99 'Dimetrodon_teutonis',
[99] 		100 'Tetraceratops_insignis',
[100] 		101 'Other_therapsids',
[101] 		102 'Mesosaurus_tenuidens',
[102] 		103 'Stereosternum_tumidum',
[103] 		104 'Brazilosaurus_sanpauloensis',
[104] 		105 'Milleretta_rubidgei',
[105] 		106 'Broomia_perplexa',
[106] 		107 'Millerosaurus_nuffieldi',
[107] 		108 'Milleropsis_pricei',
[108] 		109 'Millerosaurus_ornatus',
[109] 		110 'Eunotosaurus_africanus',
[110] 		111 'Acleistorhinus_pterioticus',
[111] 		112 'Eudibamus_cursoris',
[112] 		113 'Bolosaurus_striatus',
[113] 		114 'Bolosaurus_grandis',
[114] 		115 'Belebey_chengi',
[115] 		116 'Belebey_maximi',
[116] 		117 'Belebey_vergrandis',
[117] 		118 Procolophonia,
[118] 		119 'Thuringothyris_mahlendorffae',
[119] 		120 'Concordia_cunninghami',
[120] 		121 'Rhiodenticulatus_heatoni',
[121] 		122 'Romeria_texana',
[122] 		123 'Romeria_prima',
[123] 		124 'Reiszorhinus_olsoni',
[124] 		125 'Protocaptorhinus_pricei',
[125] 		126 'Saurorictus_australis',
[126] 		127 'Captorhinus_magnus',
[127] 		128 'Captorhinus_aguti',
[128] 		129 'Captorhinus_laticeps',
[129] 		130 'Captorhinikos_chozaensis',
[130] 		131 'Captorhinikos_parvus',
[131] 		132 'Captorhinikos_valensis',
[132] 		133 'Labidosaurus_hamatus',
[133] 		134 'Labidosaurikos_meachami',
[134] 		135 'Moradisaurus_grandis',
[135] 		136 'Rothianiscus_multidonta',
[136] 		137 'Rothianiscus_robusta',
[137] 		138 'Gansurhinus_qingtoushanensis',
[138] 		139 'Brouffia_orientalis',
[139] 		140 'Paleothyris_acadiana',
[140] 		141 'Hylonomus_lyelli',
[141] 		142 'Cephalerpeton_ventriarmatum',
[142] 		143 'Protorothyris_morani',
[143] 		144 'Protorothyris_archeri',
[144] 		145 'Anthracodromeus_longipes',
[145] 		146 'Petrolacosaurus_kansensis',
[146] 		147 'Araeoscelis_gracilis',
[147] 		148 'Spinoaequalis_schultzei',
[148] 		149 Eosuchia;
	TREE 'PAUP_64' = (((1,2),(3,(4,(5,(6,((7,8),(9,((10,12),11)))))))),(((((13,14),15),((16,(17,(18,(((20,((21,(((26,((27,28),29)),((30,31),32)),33)),25)),24),(22,23))))),19)),(((34,35),(36,(37,((38,39),((40,41,(42,43)),(44,((45,(46,(47,48))),(49,(50,51))))))))),((52,(53,((((((54,(58,(63,64))),55),57),56),59),(60,(61,62))))),((65,(66,(67,(68,(69,(70,(71,(72,73)))))))),(((74,75,76),(77,(((78,100),101),(80,(81,(((82,83),(84,85)),(86,(87,(((((((88,96),92,94),(89,90),97),91,95),93),98),99))))))))),79))))),(((102,103),104),((((105,(106,((107,109),108))),110),(111,((112,((113,114),(115,116,117))),118))),((119,(120,((121,(124,(125,(126,(((127,128),129),((130,131),((132,(134,(135,((136,137),138)))),133))))))),(122,123)))),((((((139,141),140),(((146,147),148),149)),(143,144)),145),142))))));
	TREE 'PAUP_77' = (((1,2),(3,(4,(5,(6,((7,8),(9,((10,12),11)))))))),(((((13,14),15),((16,(17,(18,(((20,((21,(((26,((27,28),29)),((30,31),32)),33)),25)),24),(22,23))))),19)),(((34,35),(36,(37,((38,39),((40,41,(42,43)),(44,((45,(46,(47,48))),(49,(50,51))))))))),((52,(53,(((((54,(58,(63,64))),(55,57)),59),56),(60,(61,62))))),((65,(66,(67,(68,(69,(70,(71,(72,73)))))))),(((74,75,76),(77,(78,((80,(81,(((82,83),(84,85)),(86,(87,(((((((88,96),92,94),(89,90),97),91,95),93),98),99)))))),(100,101))))),79))))),(((102,103),104),((((105,(106,((107,109),108))),110),(111,((112,((113,114),(115,116,117))),118))),((119,(120,((121,(124,(125,(126,(((127,128),129),((130,131),((132,(134,(135,((136,137),138)))),133))))))),(122,123)))),((((((139,141),140),(((146,147),148),149)),(143,144)),145),142))))));
	TREE 'PAUP_79' = (((1,2),(3,(4,(5,(6,((7,8),(9,((10,12),11)))))))),(((((13,14),15),((16,(17,(18,(((20,((21,(((26,((27,28),29)),((30,31),32)),33)),25)),24),(22,23))))),19)),(((34,35),(36,(37,((38,39),((40,41,(42,43)),(44,((45,(46,(47,48))),(49,(50,51))))))))),((52,(53,(((((54,(55,57)),(58,(63,64))),56),59),(60,(61,62))))),((65,(66,(67,(68,(69,(70,(71,(72,73)))))))),(((74,75,76),(77,(78,((80,(81,(((82,83),(84,85)),(86,(87,(((((((88,96),92,94),(89,90),97),91,95),93),98),99)))))),(100,101))))),79))))),(((102,103),104),((((105,(106,((107,109),108))),110),(111,((112,((113,114),(115,116,117))),118))),((119,(120,((121,(124,(125,(126,(((127,128),129),((130,131),((132,(134,(135,((136,137),138)))),133))))))),(122,123)))),((((((139,141),140),(((146,147),148),149)),(143,144)),145),142))))));
	TREE 'PAUP_144' = (((1,2),(3,(4,(5,(6,((7,8),(9,((10,12),11)))))))),(((((13,14),15),((16,(17,(18,(((20,((21,(((26,((27,28),29)),((30,31),32)),33)),25)),24),(22,23))))),19)),(((34,35),(36,(37,((38,39),((40,41,(42,43)),(44,((45,(46,(47,48))),(49,(50,51))))))))),((52,(53,((((54,(58,(63,64))),((55,57),56)),59),(60,(61,62))))),((65,(66,(67,(68,(69,(70,(71,(72,73)))))))),(((74,75,76),(77,(78,((80,(81,(((82,83),(84,85)),(86,(87,(((((((88,96),92,94),(89,90),97),91,95),93),98),99)))))),(100,101))))),79))))),(((102,103),104),((((105,(106,((107,109),108))),110),(111,((112,((113,114),(115,116,117))),118))),((119,(120,((121,(124,(125,(126,(((127,128),129),((130,131),((132,(134,(135,((136,137),138)))),133))))))),(122,123)))),((((((139,141),140),(((146,147),148),149)),(143,144)),145),142))))));
	TREE 'PAUP_245' = (((1,2),(3,(4,(5,(6,((7,8),(9,((10,12),11)))))))),(((((13,14),15),((16,(17,(18,(((20,((21,(((26,((27,28),29)),((30,31),32)),33)),25)),24),(22,23))))),19)),(((34,35),(36,(37,((38,39),((40,41,(42,43)),(44,((45,(46,(47,48))),(49,(50,51))))))))),((52,(53,((((((54,(58,(63,64))),55),57),56),59),(60,(61,62))))),((65,(66,(67,(68,(69,(70,(71,(72,73)))))))),(((74,75,76),(77,(78,((80,(81,(((82,83),(84,85)),(86,(87,(((((((88,96),92,94),91,93,95),97),(89,90)),99),98)))))),(100,101))))),79))))),(((102,103),104),((((105,(106,((107,109),108))),110),(111,((112,((113,114),(115,116,117))),118))),((119,(120,((121,(124,(125,(126,(((127,128),129),((130,131),((132,(134,(135,((136,137),138)))),133))))))),(122,123)))),((((((139,141),140),(((146,147),148),149)),(143,144)),145),142))))));
	TREE 'PAUP_351' = (((1,2),(3,(4,(5,(6,((7,8),(9,((10,12),11)))))))),(((((13,14),15),((16,(17,(18,(((20,((21,(((26,((27,28),29)),((30,31),32)),33)),25)),24),(22,23))))),19)),(((34,35),(36,(37,((38,39),((40,41,(42,43)),(44,((45,(46,(47,48))),(49,(50,51))))))))),((52,(53,((((((54,(58,(63,64))),55),57),56),59),(60,(61,62))))),((65,(66,(67,(68,(69,(70,(71,(72,73)))))))),(((74,75,76),(77,(78,((80,(81,(((82,83),(84,85)),(86,(87,(((((((88,96),92,94),97),(89,90)),98),91,93,95),99)))))),(100,101))))),79))))),(((102,103),104),((((105,(106,((107,109),108))),110),(111,((112,((113,114),(115,116,117))),118))),((119,(120,((121,(124,(125,(126,(((127,128),129),((130,131),((132,(134,(135,((136,137),138)))),133))))))),(122,123)))),((((((139,141),140),(((146,147),148),149)),(143,144)),145),142))))));
	TREE 'PAUP_362' = (((1,2),(3,(4,(5,(6,((7,8),(9,((10,12),11)))))))),(((((13,14),15),((16,(17,(18,(((20,((21,(((26,((27,28),29)),((30,31),32)),33)),25)),24),(22,23))))),19)),(((34,35),(36,(37,((38,39),((40,41,(42,43)),(44,((45,(46,(47,48))),(49,(50,51))))))))),((52,(53,((((((54,(58,(63,64))),55),57),56),59),(60,(61,62))))),((65,(66,(67,(68,(69,(70,(71,(72,73)))))))),(((74,75,76),(77,(78,((80,(81,(((82,83),(84,85)),(86,(87,(((((((88,96),(89,90),97),94),92),91,93,95),98),99)))))),(100,101))))),79))))),(((102,103),104),((((105,(106,((107,109),108))),110),(111,((112,((113,114),(115,116,117))),118))),((119,(120,((121,(124,(125,(126,(((127,128),129),((130,131),((132,(134,(135,((136,137),138)))),133))))))),(122,123)))),((((((139,141),140),(((146,147),148),149)),(143,144)),145),142))))));
	TREE 'PAUP_583' = (((1,2),(3,(4,(5,(6,((7,8),(9,((10,12),11)))))))),(((((13,14),15),((16,(17,(18,(((20,((21,(((26,((27,28),29)),((30,31),32)),33)),25)),24),(22,23))))),19)),(((34,35),(36,(37,((38,39),((40,41,(42,43)),(44,((45,(46,(47,48))),(49,(50,51))))))))),((52,(53,((((((54,(58,(63,64))),55),57),56),59),(60,(61,62))))),((65,(66,(67,(68,(69,(70,(71,(72,73)))))))),(((74,75,76),(77,(78,((80,(81,(((82,83),(84,85)),(86,(87,((((((88,96),(89,90),97),92),94),99),91,93,95,98)))))),(100,101))))),79))))),(((102,103),104),((((105,(106,((107,109),108))),110),(111,((112,((113,114),(115,116,117))),118))),((119,(120,((121,(124,(125,(126,(((127,128),129),((130,131),((132,(134,(135,((136,137),138)))),133))))))),(122,123)))),((((((139,141),140),(((146,147),148),149)),(143,144)),145),142))))));
	TREE 'PAUP_621' = (((1,2),(3,(4,(5,(6,((7,8),(9,((10,12),11)))))))),(((((13,14),15),((16,(17,(18,(((20,((21,(((26,((27,28),29)),((30,31),32)),33)),25)),24),(22,23))))),19)),(((34,35),(36,(37,((38,39),((40,41,(42,43)),(44,(((45,(47,48)),46),(49,(50,51))))))))),((52,(53,((((((54,(58,(63,64))),55),57),56),59),(60,(61,62))))),((65,(66,(67,(68,(69,(70,(71,(72,73)))))))),((((74,76),75),(77,(78,((80,(81,(((82,83),(84,85)),(86,(87,((((((((((88,96),92),94),(89,90)),97),91),95),93),98),99)))))),(100,101))))),79))))),(((102,103),104),((((105,(106,((107,109),108))),110),(111,((112,((113,114),(115,116,117))),118))),((119,(120,((121,(124,(125,(126,(((127,128),129),((130,131),((132,(134,(135,((136,137),138)))),133))))))),(122,123)))),((((((139,141),140),(((146,147),148),149)),(143,144)),145),142))))));
	TREE 'PAUP_765' = (((1,2),(3,(4,(5,(6,((7,8),(9,((10,12),11)))))))),(((((13,14),15),((16,(17,(18,(((20,((21,(((26,((27,28),29)),((30,31),32)),33)),25)),24),(22,23))))),19)),(((34,35),(36,(37,((38,39),((40,41,(42,43)),(44,((((45,46),47),48),(49,(50,51))))))))),((52,(53,(((((54,(55,(58,(63,64)))),57),56),59),(60,(61,62))))),((65,(66,(67,(68,(69,(70,(71,(72,73)))))))),((((74,76),75),(77,(78,((80,(81,(((82,83),(84,85)),(86,(87,((((((((((88,96),92),94),(89,90)),97),91),95),93),98),99)))))),(100,101))))),79))))),(((102,103),104),((((105,(106,((107,109),108))),110),(111,((112,((113,114),(115,116,117))),118))),((119,(120,((121,(124,(125,(126,(((127,128),129),((130,131),((132,(134,(135,((136,137),138)))),133))))))),(122,123)))),((((((139,141),140),(((146,147),148),149)),(143,144)),145),142))))));
	TREE 'PAUP_776' = (((1,2),(3,(4,(5,(6,((7,8),(9,((10,12),11)))))))),(((((13,14),15),((16,(17,(18,(((20,((21,(((26,((27,28),29)),((30,31),32)),33)),25)),24),(22,23))))),19)),(((34,35),(36,(37,((38,39),((40,41,(42,43)),(44,((((45,46),47),48),(49,(50,51))))))))),((52,(53,(((54,(((55,(58,(63,64))),57),56)),59),(60,(61,62))))),((65,(66,(67,(68,(69,(70,(71,(72,73)))))))),((((74,76),75),(77,(78,((80,(81,(((82,83),(84,85)),(86,(87,((((((((((88,96),92),94),(89,90)),97),91),95),93),98),99)))))),(100,101))))),79))))),(((102,103),104),((((105,(106,((107,109),108))),110),(111,((112,((113,114),(115,116,117))),118))),((119,(120,((121,(124,(125,(126,(((127,128),129),((130,131),((132,(134,(135,((136,137),138)))),133))))))),(122,123)))),((((((139,141),140),(((146,147),148),149)),(143,144)),145),142))))));
	TREE 'PAUP_901' = (((1,2),(3,(4,(5,(6,((7,8),(9,((10,12),11)))))))),(((((13,14),15),((16,(17,(18,(((20,((21,(((26,((27,28),29)),((30,31),32)),33)),25)),24),(22,23))))),19)),(((34,35),(36,(37,((38,39),((40,41,(42,43)),(44,((((45,46),47),48),(49,(50,51))))))))),((52,(53,((((((54,(58,(63,64))),55),57),56),59),(60,(61,62))))),((65,(66,(67,(68,(69,(70,(71,(72,73)))))))),((((74,76),75),(77,(78,((80,(81,(((82,83),(84,85)),(86,(87,(((((((88,96),92),94),(89,90)),91,97),93,95,98),99)))))),(100,101))))),79))))),(((102,103),104),((((105,(106,((107,109),108))),110),(111,((112,((113,114),(115,116,117))),118))),((119,(120,((121,(124,(125,(126,(((127,128),129),((130,131),((132,(134,(135,((136,137),138)))),133))))))),(122,123)))),((((((139,141),140),(((146,147),148),149)),(143,144)),145),142))))));
	TREE 'PAUP_951' = (((1,2),(3,(4,(5,(6,((7,8),(9,((10,12),11)))))))),(((((13,14),15),((16,(17,(18,(((20,((21,(((26,((27,28),29)),((30,31),32)),33)),25)),24),(22,23))))),19)),(((34,35),(36,(37,((38,39),((40,41,(42,43)),(44,((((45,46),47),48),(49,(50,51))))))))),((52,(53,((((((54,(58,(63,64))),55),57),56),59),(60,(61,62))))),((65,(66,(67,(68,(69,(70,(71,(72,73)))))))),((((74,76),75),(77,(78,((80,(81,(((82,83),(84,85)),(86,(87,(((((((88,96),92),(89,90),94,97),91,95),93),98),99)))))),(100,101))))),79))))),(((102,103),104),((((105,(106,((107,109),108))),110),(111,((112,((113,114),(115,116,117))),118))),((119,(120,((121,(124,(125,(126,(((127,128),129),((130,131),((132,(134,(135,((136,137),138)))),133))))))),(122,123)))),((((((139,141),140),(((146,147),148),149)),(143,144)),145),142))))));
	TREE 'PAUP_959' = (((1,2),(3,(4,(5,(6,((7,8),(9,((10,12),11)))))))),(((((13,14),15),((16,(17,(18,(((20,((21,(((26,((27,28),29)),((30,31),32)),33)),25)),24),(22,23))))),19)),(((34,35),(36,(37,((38,39),((40,41,(42,43)),(44,((((45,46),47),48),(49,(50,51))))))))),((52,(53,((((((54,(58,(63,64))),55),57),56),59),(60,(61,62))))),((65,(66,(67,(68,(69,(70,(71,(72,73)))))))),((((74,76),75),(77,(78,((80,(81,(((82,83),(84,85)),(86,(87,((((((((88,96),92),(89,90),97),94),93),91,95),98),99)))))),(100,101))))),79))))),(((102,103),104),((((105,(106,((107,109),108))),110),(111,((112,((113,114),(115,116,117))),118))),((119,(120,((121,(124,(125,(126,(((127,128),129),((130,131),((132,(134,(135,((136,137),138)))),133))))))),(122,123)))),((((((139,141),140),(((146,147),148),149)),(143,144)),145),142))))));
	TREE 'PAUP_967' = (((1,2),(3,(4,(5,(6,((7,8),(9,((10,12),11)))))))),(((((13,14),15),((16,(17,(18,(((20,((21,(((26,((27,28),29)),((30,31),32)),33)),25)),24),(22,23))))),19)),(((34,35),(36,(37,((38,39),((40,41,(42,43)),(44,((((45,46),47),48),(49,(50,51))))))))),((52,(53,((((((54,(58,(63,64))),55),57),56),59),(60,(61,62))))),((65,(66,(67,(68,(69,(70,(71,(72,73)))))))),((((74,76),75),(77,(78,((80,(81,(((82,83),(84,85)),(86,(87,(((((((88,(89,90),92,94,97),96),91),95),93),98),99)))))),(100,101))))),79))))),(((102,103),104),((((105,(106,((107,109),108))),110),(111,((112,((113,114),(115,116,117))),118))),((119,(120,((121,(124,(125,(126,(((127,128),129),((130,131),((132,(134,(135,((136,137),138)))),133))))))),(122,123)))),((((((139,141),140),(((146,147),148),149)),(143,144)),145),142))))));
	TREE 'PAUP_1003' = (((1,2),(3,(4,(5,(6,((7,8),(9,((10,12),11)))))))),(((((13,14),15),((16,(17,(18,(((20,((21,(((26,((27,28),29)),((30,31),32)),33)),25)),24),(22,23))))),19)),(((34,35),(36,(37,((38,39),((40,41,(42,43)),(44,((((45,46),47),48),(49,(50,51))))))))),((52,(53,((((((54,(58,(63,64))),55),57),56),59),(60,(61,62))))),((65,(66,(67,(68,(69,(70,(71,(72,73)))))))),((((74,76),75),(77,(78,((80,(81,(((82,83),(84,85)),(86,(87,(((((((88,96),92),(89,90)),94),91,93,95,97),98),99)))))),(100,101))))),79))))),(((102,103),104),((((105,(106,((107,109),108))),110),(111,((112,((113,114),(115,116,117))),118))),((119,(120,((121,(124,(125,(126,(((127,128),129),((130,131),((132,(134,(135,((136,137),138)))),133))))))),(122,123)))),((((((139,141),140),(((146,147),148),149)),(143,144)),145),142))))));
	TREE 'PAUP_1046' = (((1,2),(3,(4,(5,(6,((7,8),(9,((10,12),11)))))))),(((((13,14),15),((16,(17,(18,(((20,((21,(((26,((27,28),29)),((30,31),32)),33)),25)),24),(22,23))))),19)),(((34,35),(36,(37,((38,39),((40,41,(42,43)),(44,((((45,46),47),48),(49,(50,51))))))))),((52,(53,((((((54,(58,(63,64))),55),57),56),59),(60,(61,62))))),((65,(66,(67,(68,(69,(70,(71,(72,73)))))))),((((74,76),75),(77,(78,((80,(81,(((82,83),(84,85)),(86,(87,(((((((88,96),94),92),(89,90),91,95,97),93),98),99)))))),(100,101))))),79))))),(((102,103),104),((((105,(106,((107,109),108))),110),(111,((112,((113,114),(115,116,117))),118))),((119,(120,((121,(124,(125,(126,(((127,128),129),((130,131),((132,(134,(135,((136,137),138)))),133))))))),(122,123)))),((((((139,141),140),(((146,147),148),149)),(143,144)),145),142))))));
	TREE 'PAUP_1053' = (((1,2),(3,(4,(5,(6,((7,8),(9,((10,12),11)))))))),(((((13,14),15),((16,(17,(18,(((20,((21,(((26,((27,28),29)),((30,31),32)),33)),25)),24),(22,23))))),19)),(((34,35),(36,(37,((38,39),((40,41,(42,43)),(44,((((45,46),47),48),(49,(50,51))))))))),((52,(53,((((((54,(58,(63,64))),55),57),56),59),(60,(61,62))))),((65,(66,(67,(68,(69,(70,(71,(72,73)))))))),((((74,76),75),(77,(78,((80,(81,(((82,83),(84,85)),(86,(87,((((((((((88,96),92),(89,90)),97),94),91),95),93),98),99)))))),(100,101))))),79))))),(((102,103),104),((((105,(106,((107,109),108))),110),(111,((112,((113,114),(115,116,117))),118))),((119,(120,((121,(124,(125,(126,(((127,128),129),((130,131),((132,(134,(135,((136,137),138)))),133))))))),(122,123)))),((((((139,141),140),(((146,147),148),149)),(143,144)),145),142))))));
	TREE 'PAUP_1270' = (((1,2),(3,(4,(5,(6,((7,8),(9,((10,12),11)))))))),(((((13,14),15),((16,(17,(18,(((20,((21,(((26,((27,28),29)),((30,31),32)),33)),25)),24),(22,23))))),19)),(((34,35),(36,(37,((38,39),((40,41,(42,43)),(44,((((45,46),47),48),(49,(50,51))))))))),((52,(53,((((((54,(58,(63,64))),55),57),56),59),(60,(61,62))))),((65,(66,(67,(68,(69,(70,(71,(72,73)))))))),((((74,76),75),(77,(78,((80,(81,(((82,83),(84,85)),(86,(87,((((88,96),(89,90),92,94,97),99),91,93,95,98)))))),(100,101))))),79))))),(((102,103),104),((((105,(106,((107,109),108))),110),(111,((112,((113,114),(115,116,117))),118))),((119,(120,((121,(124,(125,(126,(((127,128),129),((130,131),((132,(134,(135,((136,137),138)))),133))))))),(122,123)))),((((((139,141),140),(((146,147),148),149)),(143,144)),145),142))))));
	TREE 'PAUP_1306' = (((1,2),(3,(4,(5,(6,((7,8),(9,((10,12),11)))))))),(((((13,14),15),((16,(17,(18,(((20,((21,(((26,((27,28),29)),((30,31),32)),33)),25)),24),(22,23))))),19)),(((34,35),(36,(37,((38,39),((40,41,(42,43)),(44,((((45,46),47),48),(49,(50,51))))))))),((52,(53,((((((54,(58,(63,64))),55),57),56),59),(60,(61,62))))),((65,(66,(67,(68,(69,(70,(71,(72,73)))))))),((((74,76),75),(77,(78,((80,(81,(((82,83),(84,85)),(86,(87,(((((88,(89,90),92,94),96),91,93,95,97),98),99)))))),(100,101))))),79))))),(((102,103),104),((((105,(106,((107,109),108))),110),(111,((112,((113,114),(115,116,117))),118))),((119,(120,((121,(124,(125,(126,(((127,128),129),((130,131),((132,(134,(135,((136,137),138)))),133))))))),(122,123)))),((((((139,141),140),(((146,147),148),149)),(143,144)),145),142))))));
	TREE 'PAUP_1720' = (((1,2),(3,(4,(5,(6,((7,8),(9,((10,12),11)))))))),(((((13,14),15),((16,(17,(18,(((20,((21,(((26,((27,28),29)),((30,31),32)),33)),25)),24),(22,23))))),19)),(((34,35),(36,(37,((38,39),((40,41,(42,43)),(44,((((45,46),48),47),(49,(50,51))))))))),((52,(53,((((((54,(58,(63,64))),55),57),56),59),(60,(61,62))))),((65,(66,(67,(68,(69,(70,(71,(72,73)))))))),((((74,76),75),(77,(78,((80,(81,(((82,83),(84,85)),(86,(87,((((((((88,96),(89,90),97),92,94),91),95),93),98),99)))))),(100,101))))),79))))),(((102,103),104),((((105,(106,((107,109),108))),110),(111,((112,((113,114),(115,116,117))),118))),((119,(120,((121,(124,(125,(126,(((127,128),129),((130,131),((132,(134,(135,((136,137),138)))),133))))))),(122,123)))),((((((139,141),140),(((146,147),148),149)),(143,144)),145),142))))));
	TREE 'PAUP_1956' = (((1,2),(3,(4,(5,(6,((7,8),(9,((10,12),11)))))))),(((((13,14),15),((16,(17,(18,(((20,((21,(((26,((27,28),29)),((30,31),32)),33)),25)),24),(22,23))))),19)),(((34,35),(36,(37,((38,39),((40,41,(42,43)),(44,((((45,46),48),47),(49,(50,51))))))))),((52,(53,((((((54,(58,(63,64))),55),57),56),59),(60,(61,62))))),((65,(66,(67,(68,(69,(70,(71,(72,73)))))))),((((74,76),75),(77,(78,((80,(81,(((82,83),(84,85)),(86,(87,(((((88,96),(89,90),91,92,94,95,97),98),93),99)))))),(100,101))))),79))))),(((102,103),104),((((105,(106,((107,109),108))),110),(111,((112,((113,114),(115,116,117))),118))),((119,(120,((121,(124,(125,(126,(((127,128),129),((130,131),((132,(134,(135,((136,137),138)))),133))))))),(122,123)))),((((((139,141),140),(((146,147),148),149)),(143,144)),145),142))))));
	TREE 'PAUP_2034' = (((1,2),(3,(4,(5,(6,((7,8),(9,((10,12),11)))))))),(((((13,14),15),((16,(17,(18,(((20,((21,(((26,((27,28),29)),((30,31),32)),33)),25)),24),(22,23))))),19)),(((34,35),(36,(37,((38,39),((40,41,(42,43)),(44,((((45,46),48),47),(49,(50,51))))))))),((52,(53,((((((54,(58,(63,64))),55),57),56),59),(60,(61,62))))),((65,(66,(67,(68,(69,(70,(71,(72,73)))))))),((((74,76),75),(77,(78,((80,(81,(((82,83),(84,85)),(86,(87,(((((88,(89,90),92,94,96,97),93),91,95),98),99)))))),(100,101))))),79))))),(((102,103),104),((((105,(106,((107,109),108))),110),(111,((112,((113,114),(115,116,117))),118))),((119,(120,((121,(124,(125,(126,(((127,128),129),((130,131),((132,(134,(135,((136,137),138)))),133))))))),(122,123)))),((((((139,141),140),(((146,147),148),149)),(143,144)),145),142))))));
	TREE 'PAUP_2049' = (((1,2),(3,(4,(5,(6,((7,8),(9,((10,12),11)))))))),(((((13,14),15),((16,(17,(18,(((20,((21,(((26,((27,28),29)),((30,31),32)),33)),25)),24),(22,23))))),19)),(((34,35),(36,(37,((38,39),((40,41,(42,43)),(44,((((45,46),48),47),(49,(50,51))))))))),((52,(53,((((((54,(58,(63,64))),55),57),56),59),(60,(61,62))))),((65,(66,(67,(68,(69,(70,(71,(72,73)))))))),((((74,76),75),(77,(78,((80,(81,(((82,83),(84,85)),(86,(87,(((((88,96),(89,90),97),94),92),91,93,95,98,99)))))),(100,101))))),79))))),(((102,103),104),((((105,(106,((107,109),108))),110),(111,((112,((113,114),(115,116,117))),118))),((119,(120,((121,(124,(125,(126,(((127,128),129),((130,131),((132,(134,(135,((136,137),138)))),133))))))),(122,123)))),((((((139,141),140),(((146,147),148),149)),(143,144)),145),142))))));
	TREE 'PAUP_2057' = (((1,2),(3,(4,(5,(6,((7,8),(9,((10,12),11)))))))),(((((13,14),15),((16,(17,(18,(((20,((21,(((26,((27,28),29)),((30,31),32)),33)),25)),24),(22,23))))),19)),(((34,35),(36,(37,((38,39),((40,41,(42,43)),(44,((((45,46),48),47),(49,(50,51))))))))),((52,(53,((((((54,(58,(63,64))),55),57),56),59),(60,(61,62))))),((65,(66,(67,(68,(69,(70,(71,(72,73)))))))),((((74,76),75),(77,(78,((80,(81,(((82,83),(84,85)),(86,(87,(((((((((88,96),92,94),97),95),91),93),98),99),(89,90))))))),(100,101))))),79))))),(((102,103),104),((((105,(106,((107,109),108))),110),(111,((112,((113,114),(115,116,117))),118))),((119,(120,((121,(124,(125,(126,(((127,128),129),((130,131),((132,(134,(135,((136,137),138)))),133))))))),(122,123)))),((((((139,141),140),(((146,147),148),149)),(143,144)),145),142))))));
	TREE 'PAUP_2074' = (((1,2),(3,(4,(5,(6,((7,8),(9,((10,12),11)))))))),(((((13,14),15),((16,(17,(18,(((20,((21,(((26,((27,28),29)),((30,31),32)),33)),25)),24),(22,23))))),19)),(((34,35),(36,(37,((38,39),((40,41,(42,43)),(44,((((45,46),48),47),(49,(50,51))))))))),((52,(53,((((((54,(58,(63,64))),55),57),56),59),(60,(61,62))))),((65,(66,(67,(68,(69,(70,(71,(72,73)))))))),((((74,76),75),(77,(78,((80,(81,(((82,83),(84,85)),(86,(87,(((88,96),92,94,97),(89,90),91,93,95,98,99)))))),(100,101))))),79))))),(((102,103),104),((((105,(106,((107,109),108))),110),(111,((112,((113,114),(115,116,117))),118))),((119,(120,((121,(124,(125,(126,(((127,128),129),((130,131),((132,(134,(135,((136,137),138)))),133))))))),(122,123)))),((((((139,141),140),(((146,147),148),149)),(143,144)),145),142))))));
	TREE 'PAUP_2086' = (((1,2),(3,(4,(5,(6,((7,8),(9,((10,12),11)))))))),(((((13,14),15),((16,(17,(18,(((20,((21,(((26,((27,28),29)),((30,31),32)),33)),25)),24),(22,23))))),19)),(((34,35),(36,(37,((38,39),((40,41,(42,43)),(44,((((45,46),48),47),(49,(50,51))))))))),((52,(53,((((((54,(58,(63,64))),55),57),56),59),(60,(61,62))))),((65,(66,(67,(68,(69,(70,(71,(72,73)))))))),((((74,76),75),(77,(78,((80,(81,(((82,83),(84,85)),(86,(87,(((((88,96),97),92),94),(89,90),91,93,95,98,99)))))),(100,101))))),79))))),(((102,103),104),((((105,(106,((107,109),108))),110),(111,((112,((113,114),(115,116,117))),118))),((119,(120,((121,(124,(125,(126,(((127,128),129),((130,131),((132,(134,(135,((136,137),138)))),133))))))),(122,123)))),((((((139,141),140),(((146,147),148),149)),(143,144)),145),142))))));
	TREE 'PAUP_2092' = (((1,2),(3,(4,(5,(6,((7,8),(9,((10,12),11)))))))),(((((13,14),15),((16,(17,(18,(((20,((21,(((26,((27,28),29)),((30,31),32)),33)),25)),24),(22,23))))),19)),(((34,35),(36,(37,((38,39),((40,41,(42,43)),(44,((((45,46),48),47),(49,(50,51))))))))),((52,(53,((((((54,(58,(63,64))),55),57),56),59),(60,(61,62))))),((65,(66,(67,(68,(69,(70,(71,(72,73)))))))),((((74,76),75),(77,(78,((80,(81,(((82,83),(84,85)),(86,(87,(((((((((88,96),92,94),(89,90)),95),91),93),98),97),99)))))),(100,101))))),79))))),(((102,103),104),((((105,(106,((107,109),108))),110),(111,((112,((113,114),(115,116,117))),118))),((119,(120,((121,(124,(125,(126,(((127,128),129),((130,131),((132,(134,(135,((136,137),138)))),133))))))),(122,123)))),((((((139,141),140),(((146,147),148),149)),(143,144)),145),142))))));
	TREE 'PAUP_2192' = (((1,2),(3,(4,(5,(6,((7,8),(9,((10,12),11)))))))),(((((13,14),15),((16,19),(17,(18,(((20,((21,(((26,((27,28),29)),((30,31),32)),33)),25)),24),(22,23)))))),(((34,35),(36,(37,((38,39),((40,41,(42,43)),(44,(45,((46,(47,48)),(49,(50,51)))))))))),((52,(53,((((((54,(58,(63,64))),55),57),56),59),(60,(61,62))))),((65,(66,(67,(68,(69,(70,(71,(72,73)))))))),((((74,76),75),(77,(78,((80,(81,(((82,83),(84,85)),(86,(87,((((((((88,96),92),94),(89,90),97),91,95),93),98),99)))))),(100,101))))),79))))),(((102,103),104),((((105,(106,((107,109),108))),110),(111,((112,((113,114),(115,116,117))),118))),((119,(120,((121,(124,(125,(126,(((127,128),129),((130,131),((132,(134,(135,((136,137),138)))),133))))))),(122,123)))),((((((139,141),140),(((146,147),148),149)),(143,144)),145),142))))));
	TREE 'PAUP_2469' = (((1,2),(3,(4,(5,(6,((7,8),(9,((10,12),11)))))))),(((((13,14),15),((16,(17,(18,(((20,((21,(((26,((27,28),29)),((30,31),32)),33)),25)),24),(22,23))))),19)),(((34,35),(36,(37,((38,39),((40,41,(42,43)),(44,(45,((46,(47,48)),(49,(50,51)))))))))),((52,(53,((((((54,(58,(63,64))),55),57),56),59),(60,(61,62))))),((65,(66,(67,(68,(69,(70,(71,(72,73)))))))),((((74,76),75),(77,(78,((80,(81,(((82,83),(84,85)),(86,(87,(((((((88,96),92),91,94,95),(89,90),97),93),98),99)))))),(100,101))))),79))))),(((102,103),104),((((105,(106,((107,109),108))),110),(111,((112,((113,114),(115,116,117))),118))),((119,(120,((121,(124,(125,(126,(((127,128),129),((130,131),((132,(134,(135,((136,137),138)))),133))))))),(122,123)))),((((((139,141),140),(((146,147),148),149)),(143,144)),145),142))))));
	TREE 'PAUP_2603' = (((1,2),(3,(4,(5,(6,((7,8),(9,((10,12),11)))))))),(((((13,14),15),((16,(17,(18,(((20,((21,(((26,((27,28),29)),((30,31),32)),33)),25)),24),(22,23))))),19)),(((34,35),(36,(37,((38,39),((40,41,(42,43)),(44,(45,((46,(47,48)),(49,(50,51)))))))))),((52,(53,((((((54,(58,(63,64))),55),57),56),59),(60,(61,62))))),((65,(66,(67,(68,(69,(70,(71,(72,73)))))))),((((74,76),75),(77,(78,((80,(81,(((82,83),(84,85)),(86,(87,(((((88,96),92),94),99),(89,90),91,93,95,97,98)))))),(100,101))))),79))))),(((102,103),104),((((105,(106,((107,109),108))),110),(111,((112,((113,114),(115,116,117))),118))),((119,(120,((121,(124,(125,(126,(((127,128),129),((130,131),((132,(134,(135,((136,137),138)))),133))))))),(122,123)))),((((((139,141),140),(((146,147),148),149)),(143,144)),145),142))))));
	TREE 'PAUP_2740' = (((1,2),(3,(4,(5,(6,((7,8),(9,((10,12),11)))))))),(((((13,14),15),((16,(17,(18,(((20,((21,(((26,((27,28),29)),((30,31),32)),33)),25)),24),(22,23))))),19)),(((34,35),(36,(37,((38,39),((40,41,(42,43)),(44,(45,((46,(47,48)),(49,(50,51)))))))))),((52,(53,((((((54,(58,(63,64))),55),57),56),59),(60,(61,62))))),((65,(66,(67,(68,(69,(70,(71,(72,73)))))))),((((74,76),75),(77,(78,((80,(81,(((82,83),(84,85)),(86,(87,((((88,96),(89,90),91,93,94,95,97),92),98,99)))))),(100,101))))),79))))),(((102,103),104),((((105,(106,((107,109),108))),110),(111,((112,((113,114),(115,116,117))),118))),((119,(120,((121,(124,(125,(126,(((127,128),129),((130,131),((132,(134,(135,((136,137),138)))),133))))))),(122,123)))),((((((139,141),140),(((146,147),148),149)),(143,144)),145),142))))));
	TREE 'PAUP_2908' = (((1,2),(3,(4,(5,(6,((7,8),(9,((10,12),11)))))))),(((((13,14),15),((16,(17,(18,(((20,((21,(((26,((27,28),29)),((30,31),32)),33)),25)),24),(22,23))))),19)),(((34,35),(36,(37,((38,39),((40,41,(42,43)),(44,(45,(((46,(47,48)),(50,51)),49)))))))),((52,(53,((((((54,(58,(63,64))),55),57),59),56),(60,(61,62))))),((65,(66,(67,(68,(69,(70,(71,(72,73)))))))),((((74,76),75),(77,(78,((80,(81,(((82,83),(84,85)),(86,(87,((((((((88,96),94),92),(89,90),97),91,95),93),98),99)))))),(100,101))))),79))))),(((102,103),104),((((105,(106,((107,109),108))),110),(111,((112,((113,114),(115,116,117))),118))),((119,(120,((121,(124,(125,(126,(((127,128),129),((130,131),((132,(134,(135,((136,137),138)))),133))))))),(122,123)))),((((((139,141),140),(((146,147),148),149)),(143,144)),145),142))))));
	TREE 'PAUP_2976' = (((1,2),(3,(4,(5,(6,((7,8),(9,((10,12),11)))))))),(((((13,14),15),((16,(17,(18,(((20,((21,(((26,((27,28),29)),((30,31),32)),33)),25)),24),(22,23))))),19)),(((34,35),(36,(37,((38,39),((40,41,(42,43)),(44,(45,(((46,(47,48)),(50,51)),49)))))))),((52,(53,((((((54,(58,(63,64))),57),55),56),59),(60,(61,62))))),((65,(66,(67,(68,(69,(70,(71,(72,73)))))))),((((74,76),75),(77,(78,((80,(81,(((82,83),(84,85)),(86,(87,((((((((88,96),94),92),(89,90),97),91,95),93),98),99)))))),(100,101))))),79))))),(((102,103),104),((((105,(106,((107,109),108))),110),(111,((112,((113,114),(115,116,117))),118))),((119,(120,((121,(124,(125,(126,(((127,128),129),((130,131),((132,(134,(135,((136,137),138)))),133))))))),(122,123)))),((((((139,141),140),(((146,147),148),149)),(143,144)),145),142))))));
	TREE 'PAUP_3081' = (((1,2),(3,(4,(5,(6,((7,8),(9,((10,12),11)))))))),(((((13,14),15),((16,(17,(18,(((20,((21,(((26,((27,28),29)),((30,31),32)),33)),25)),24),(22,23))))),19)),(((34,35),(36,(37,((38,39),((40,41,(42,43)),(44,(45,(((46,(47,48)),(50,51)),49)))))))),((52,(53,((((((54,(58,(63,64))),55),57),56),59),(60,(61,62))))),((65,(66,(67,(68,(69,(70,(71,(72,73)))))))),((((74,76),75),(77,(78,((80,(81,(((82,83),(84,85)),(86,(87,(((((88,96),94),(89,90),91,92,93,95,97),99),98)))))),(100,101))))),79))))),(((102,103),104),((((105,(106,((107,109),108))),110),(111,((112,((113,114),(115,116,117))),118))),((119,(120,((121,(124,(125,(126,(((127,128),129),((130,131),((132,(134,(135,((136,137),138)))),133))))))),(122,123)))),((((((139,141),140),(((146,147),148),149)),(143,144)),145),142))))));
	TREE 'PAUP_3154' = (((1,2),(3,(4,(5,(6,((7,8),(9,((10,12),11)))))))),(((((13,14),15),((16,(17,(18,(((20,((21,(((26,((27,28),29)),((30,31),32)),33)),25)),24),(22,23))))),19)),(((34,35),(36,(37,((38,39),((40,41,(42,43)),(44,(45,(((46,(47,48)),(50,51)),49)))))))),((52,(53,((((((54,(58,(63,64))),55),57),56),59),(60,(61,62))))),((65,(66,(67,(68,(69,(70,(71,(72,73)))))))),((((74,76),75),(77,(78,((80,(81,(((82,83),(84,85)),(86,(87,(((((((88,91,95,96),94),92),(89,90),97),93),98),99)))))),(100,101))))),79))))),(((102,103),104),((((105,(106,((107,109),108))),110),(111,((112,((113,114),(115,116,117))),118))),((119,(120,((121,(124,(125,(126,(((127,128),129),((130,131),((132,(134,(135,((136,137),138)))),133))))))),(122,123)))),((((((139,141),140),(((146,147),148),149)),(143,144)),145),142))))));
	TREE 'PAUP_3357' = (((1,2),(3,(4,(5,(6,((7,8),(9,((10,12),11)))))))),(((((13,14),15),((16,(17,(18,(((20,((21,(((26,((27,28),29)),((30,31),32)),33)),25)),24),(22,23))))),19)),(((34,35),(36,(37,((38,39),((40,41,(42,43)),(44,(45,(((46,(47,48)),(50,51)),49)))))))),((52,(53,((((((54,(58,(63,64))),55),57),56),59),(60,(61,62))))),((65,(66,(67,(68,(69,(70,(71,(72,73)))))))),((((74,76),75),(77,(78,((80,(81,(((82,83),(84,85)),(86,(87,((((((((88,96),94),(89,90),97),91,95),93),98),92),99)))))),(100,101))))),79))))),(((102,103),104),((((105,(106,((107,109),108))),110),(111,((112,((113,114),(115,116,117))),118))),((119,(120,((121,(124,(125,(126,(((127,128),129),((130,131),((132,(134,(135,((136,137),138)))),133))))))),(122,123)))),((((((139,141),140),(((146,147),148),149)),(143,144)),145),142))))));
	TREE 'PAUP_3499' = (((1,2),(3,(4,(5,(6,((7,8),(9,((10,12),11)))))))),(((((13,14),15),((16,(17,(18,(((20,((21,(((26,((27,28),29)),((30,31),32)),33)),25)),24),(22,23))))),19)),(((34,35),(36,(37,((38,39),((40,41,(42,43)),(44,(45,(((46,(47,48)),49),(50,51))))))))),((52,(53,((((((54,(58,(63,64))),55),57),56),59),(60,(61,62))))),((65,(66,(67,(68,(69,(70,(71,(72,73)))))))),((((74,75),76),(77,(78,((80,(81,(((82,83),(84,85)),(86,(87,((((((((88,96),92,94),(89,90)),97),91,95),93),98),99)))))),(100,101))))),79))))),(((102,103),104),((((105,(106,((107,109),108))),110),(111,((112,((113,114),(115,116,117))),118))),((119,(120,((121,(124,(125,(126,(((127,128),129),((130,131),((132,(134,(135,((136,137),138)))),133))))))),(122,123)))),((((((139,141),140),(((146,147),148),149)),(143,144)),145),142))))));
	TREE 'PAUP_3508' = (((1,2),(3,(4,(5,(6,((7,8),(9,((10,12),11)))))))),(((((13,14),15),((16,(17,(18,(((20,((21,(((26,((27,28),29)),((30,31),32)),33)),25)),24),(22,23))))),19)),(((34,35),(36,(37,((38,39),((40,41,(42,43)),(44,(45,(((46,48),47),(49,(50,51)))))))))),((52,(53,((((((54,(58,(63,64))),55),57),56),59),(60,(61,62))))),((65,(66,(67,(68,(69,(70,(71,(72,73)))))))),((((74,75),76),(77,(78,((80,(81,(((82,83),(84,85)),(86,(87,((((((((88,96),92,94),(89,90)),97),91,95),93),98),99)))))),(100,101))))),79))))),(((102,103),104),((((105,(106,((107,109),108))),110),(111,((112,((113,114),(115,116,117))),118))),((119,(120,((121,(124,(125,(126,(((127,128),129),((130,131),((132,(134,(135,((136,137),138)))),133))))))),(122,123)))),((((((139,141),140),(((146,147),148),149)),(143,144)),145),142))))));
	TREE 'PAUP_3632' = (((1,2),(3,(4,(5,(6,((7,8),(9,((10,12),11)))))))),(((((13,14),15),((16,(17,(18,(((20,((21,(((26,((27,28),29)),((30,31),32)),33)),25)),24),(22,23))))),19)),(((34,35),(36,(37,((38,39),((40,41,(42,43)),(44,(45,(((46,(47,48)),49),(50,51))))))))),((52,(53,(((((54,(58,(63,64))),57),56),(55,59)),(60,(61,62))))),((65,(66,(67,(68,(69,(70,(71,(72,73)))))))),((((74,75),76),(77,(78,((80,(81,(((82,83),(84,85)),(86,(87,((((((((88,96),92,94),(89,90)),97),91,95),93),98),99)))))),(100,101))))),79))))),(((102,103),104),((((105,(106,((107,109),108))),110),(111,((112,((113,114),(115,116,117))),118))),((119,(120,((121,(124,(125,(126,(((127,128),129),((130,131),((132,(134,(135,((136,137),138)))),133))))))),(122,123)))),((((((139,141),140),(((146,147),148),149)),(143,144)),145),142))))));
	TREE 'PAUP_3678' = (((1,2),(3,(4,(5,(6,((7,8),(9,((10,12),11)))))))),(((((13,14),15),((16,(17,(18,(((20,((21,(((26,((27,28),29)),((30,31),32)),33)),25)),24),(22,23))))),19)),(((34,35),(36,(37,((38,39),((40,41,(42,43)),(44,(45,(((46,(47,48)),49),(50,51))))))))),((52,(53,(((((((54,(63,64)),55),57),58),56),59),(60,(61,62))))),((65,(66,(67,(68,(69,(70,(71,(72,73)))))))),((((74,75),76),(77,(78,((80,(81,(((82,83),(84,85)),(86,(87,((((((((88,96),92,94),(89,90)),97),91,95),93),98),99)))))),(100,101))))),79))))),(((102,103),104),((((105,(106,((107,109),108))),110),(111,((112,((113,114),(115,116,117))),118))),((119,(120,((121,(124,(125,(126,(((127,128),129),((130,131),((132,(134,(135,((136,137),138)))),133))))))),(122,123)))),((((((139,141),140),(((146,147),148),149)),(143,144)),145),142))))));
	TREE 'PAUP_3796' = (((1,2),(3,(4,(5,(6,((7,8),(9,((10,12),11)))))))),(((((13,14),15),((16,(17,(18,(((20,((21,(((26,((27,28),29)),((30,31),32)),33)),25)),24),(22,23))))),19)),(((34,35),(36,(37,((38,39),((40,41,(42,43)),(44,(45,(((46,(47,48)),49),(50,51))))))))),((52,(53,((((((54,(58,(63,64))),55),57),56),59),(60,(61,62))))),((65,(66,(67,(68,(69,(70,(71,(72,73)))))))),((((74,75),76),(77,(78,((80,(81,(((82,83),(84,85)),(86,(87,((((((((88,91,95),96),92,94),(89,90)),97),93),98),99)))))),(100,101))))),79))))),(((102,103),104),((((105,(106,((107,109),108))),110),(111,((112,((113,114),(115,116,117))),118))),((119,(120,((121,(124,(125,(126,(((127,128),129),((130,131),((132,(134,(135,((136,137),138)))),133))))))),(122,123)))),((((((139,141),140),(((146,147),148),149)),(143,144)),145),142))))));
	TREE 'PAUP_3802' = (((1,2),(3,(4,(5,(6,((7,8),(9,((10,12),11)))))))),(((((13,14),15),((16,(17,(18,(((20,((21,(((26,((27,28),29)),((30,31),32)),33)),25)),24),(22,23))))),19)),(((34,35),(36,(37,((38,39),((40,41,(42,43)),(44,(45,(((46,(47,48)),49),(50,51))))))))),((52,(53,((((((54,(58,(63,64))),55),57),56),59),(60,(61,62))))),((65,(66,(67,(68,(69,(70,(71,(72,73)))))))),((((74,75),76),(77,(78,((80,(81,(((82,83),(84,85)),(86,(87,(((((((((88,96),92,94),97),(89,90)),91),95),93),98),99)))))),(100,101))))),79))))),(((102,103),104),((((105,(106,((107,109),108))),110),(111,((112,((113,114),(115,116,117))),118))),((119,(120,((121,(124,(125,(126,(((127,128),129),((130,131),((132,(134,(135,((136,137),138)))),133))))))),(122,123)))),((((((139,141),140),(((146,147),148),149)),(143,144)),145),142))))));
	TREE 'PAUP_3811' = (((1,2),(3,(4,(5,(6,((7,8),(9,((10,12),11)))))))),(((((13,14),15),((16,(17,(18,(((20,((21,(((26,((27,28),29)),((30,31),32)),33)),25)),24),(22,23))))),19)),(((34,35),(36,(37,((38,39),((40,41,(42,43)),(44,(45,(((46,(47,48)),49),(50,51))))))))),((52,(53,((((((54,(58,(63,64))),55),57),56),59),(60,(61,62))))),((65,(66,(67,(68,(69,(70,(71,(72,73)))))))),((((74,75),76),(77,(78,((80,(81,(((82,83),(84,85)),(86,(87,((((((88,96),92,94),97),(89,90)),91,93,95,98),99)))))),(100,101))))),79))))),(((102,103),104),((((105,(106,((107,109),108))),110),(111,((112,((113,114),(115,116,117))),118))),((119,(120,((121,(124,(125,(126,(((127,128),129),((130,131),((132,(134,(135,((136,137),138)))),133))))))),(122,123)))),((((((139,141),140),(((146,147),148),149)),(143,144)),145),142))))));
	TREE 'PAUP_3895' = (((1,2),(3,(4,(5,(6,((7,8),(9,((10,12),11)))))))),(((((13,14),15),((16,(17,(18,(((20,((21,(((26,((27,28),29)),((30,31),32)),33)),25)),24),(22,23))))),19)),(((34,35),(36,(37,((38,39),((40,41,(42,43)),(44,(45,(((46,(47,48)),49),(50,51))))))))),((52,(53,((((((54,(58,(63,64))),55),57),56),59),(60,(61,62))))),((65,(66,(67,(68,(69,(70,(71,(72,73)))))))),((((74,75),76),(77,(78,((80,(81,(((82,83),(84,85)),(86,(87,(((((((((88,96),(89,90)),94),92),97),91,95),93),98),99)))))),(100,101))))),79))))),(((102,103),104),((((105,(106,((107,109),108))),110),(111,((112,((113,114),(115,116,117))),118))),((119,(120,((121,(124,(125,(126,(((127,128),129),((130,131),((132,(134,(135,((136,137),138)))),133))))))),(122,123)))),((((((139,141),140),(((146,147),148),149)),(143,144)),145),142))))));
	TREE 'PAUP_3950' = (((1,2),(3,(4,(5,(6,((7,8),(9,((10,12),11)))))))),(((((13,14),15),((16,(17,(18,(((20,((21,(((26,((27,28),29)),((30,31),32)),33)),25)),24),(22,23))))),19)),(((34,35),(36,(37,((38,39),((40,41,(42,43)),(44,(45,(((46,(47,48)),49),(50,51))))))))),((52,(53,((((((54,(58,(63,64))),55),57),56),59),(60,(61,62))))),((65,(66,(67,(68,(69,(70,(71,(72,73)))))))),((((74,75),76),(77,(78,((80,(81,(((82,83),(84,85)),(86,(87,((((((((88,96),94),92),(89,90),97),91,95),93),98),99)))))),(100,101))))),79))))),(((102,103),104),((((105,(106,((107,109),108))),110),(111,((112,((113,114),(115,116,117))),118))),((119,(120,((121,(124,(125,(126,(((127,128),129),((130,131),((132,(134,(135,((136,137),138)))),133))))))),(122,123)))),((((((139,141),140),(((146,147),148),149)),(143,144)),145),142))))));
	TREE 'PAUP_3994' = (((1,2),(3,(4,(5,(6,((7,8),(9,((10,12),11)))))))),(((((13,14),15),((16,(17,(18,(((20,((21,(((26,((27,28),29)),((30,31),32)),33)),25)),24),(22,23))))),19)),(((34,35),(36,(37,((38,39),((40,41,(42,43)),(44,(45,(((46,(47,48)),49),(50,51))))))))),((52,(53,((((((54,(58,(63,64))),55),57),56),59),(60,(61,62))))),((65,(66,(67,(68,(69,(70,(71,(72,73)))))))),((((74,75),76),(77,(78,((80,(81,(((82,83),(84,85)),(86,(87,(((((88,96),93),(89,90),91,92,94,95,97),98),99)))))),(100,101))))),79))))),(((102,103),104),((((105,(106,((107,109),108))),110),(111,((112,((113,114),(115,116,117))),118))),((119,(120,((121,(124,(125,(126,(((127,128),129),((130,131),((132,(134,(135,((136,137),138)))),133))))))),(122,123)))),((((((139,141),140),(((146,147),148),149)),(143,144)),145),142))))));
	TREE 'PAUP_4431' = (((1,2),(3,(4,(5,(6,((7,8),(9,((10,12),11)))))))),(((((13,14),15),((16,(17,(18,(((20,((21,(((26,((27,28),29)),((30,31),32)),33)),25)),24),(22,23))))),19)),(((34,35),(36,(37,((38,39),((40,41,(42,43)),(44,(45,(((46,47),48),(49,(50,51)))))))))),((52,(53,((((((54,(58,(63,64))),55),57),56),59),(60,(61,62))))),((65,(66,(67,(68,(69,(70,(71,(72,73)))))))),((((74,75),76),(77,(78,((80,(81,(((82,83),(84,85)),(86,(87,((((((((88,96),92,94),93,97),(89,90)),91),95),98),99)))))),(100,101))))),79))))),(((102,103),104),((((105,(106,((107,109),108))),110),(111,((112,((113,114),(115,116,117))),118))),((119,(120,((121,(124,(125,(126,(((127,128),129),((130,131),((132,(134,(135,((136,137),138)))),133))))))),(122,123)))),((((((139,141),140),(((146,147),148),149)),(143,144)),145),142))))));
	TREE 'PAUP_4538' = (((1,2),(3,(4,(5,(6,((7,8),(9,((10,12),11)))))))),(((((13,14),15),((16,(17,(18,(((20,((21,(((26,((27,28),29)),((30,31),32)),33)),25)),24),(22,23))))),19)),(((34,35),(36,(37,((38,39),((40,41,(42,43)),(44,(45,(((46,47),48),(49,(50,51)))))))))),((52,(53,((((((54,(58,(63,64))),55),57),56),59),(60,(61,62))))),((65,(66,(67,(68,(69,(70,(71,(72,73)))))))),((((74,75),76),(77,(78,((80,(81,(((82,83),(84,85)),(86,(87,(((((((88,(89,90),92,94,97),96),91),95),93),98),99)))))),(100,101))))),79))))),(((102,103),104),((((105,(106,((107,109),108))),110),(111,((112,((113,114),(115,116,117))),118))),((119,(120,((121,(124,(125,(126,(((127,128),129),((130,131),((132,(134,(135,((136,137),138)))),133))))))),(122,123)))),((((((139,141),140),(((146,147),148),149)),(143,144)),145),142))))));
	TREE 'PAUP_4652' = (((1,2),(3,(4,(5,(6,((7,8),(9,((10,12),11)))))))),(((((13,14),15),((16,(17,(18,(((20,((21,(((26,((27,28),29)),((30,31),32)),33)),25)),24),(22,23))))),19)),(((34,35),(36,(37,((38,39),((40,41,(42,43)),(44,(45,(((46,47),48),(49,(50,51)))))))))),((52,(53,((((((54,(58,(63,64))),55),57),56),59),(60,(61,62))))),((65,(66,(67,(68,(69,(70,(71,(72,73)))))))),((((74,75),76),(77,(78,((80,(81,(((82,83),(84,85)),(86,(87,((((((((((88,96),94),92),97),(89,90)),91),95),93),98),99)))))),(100,101))))),79))))),(((102,103),104),((((105,(106,((107,109),108))),110),(111,((112,((113,114),(115,116,117))),118))),((119,(120,((121,(124,(125,(126,(((127,128),129),((130,131),((132,(134,(135,((136,137),138)))),133))))))),(122,123)))),((((((139,141),140),(((146,147),148),149)),(143,144)),145),142))))));
	TREE 'PAUP_4740' = (((1,2),(3,(4,(5,(6,((7,8),(9,((10,12),11)))))))),(((((13,14),15),((16,(17,(18,(((20,((21,(((26,((27,28),29)),((30,31),32)),33)),25)),24),(22,23))))),19)),(((34,35),(36,(37,((38,39),((40,41,(42,43)),(44,(45,(((46,47),48),(49,(50,51)))))))))),((52,(53,((((((54,(58,(63,64))),55),57),56),59),(60,(61,62))))),((65,(66,(67,(68,(69,(70,(71,(72,73)))))))),((((74,75),76),(77,(78,((80,(81,(((82,83),(84,85)),(86,(87,(((((88,96),(89,90),91,93,95,97),94),92),98,99)))))),(100,101))))),79))))),(((102,103),104),((((105,(106,((107,109),108))),110),(111,((112,((113,114),(115,116,117))),118))),((119,(120,((121,(124,(125,(126,(((127,128),129),((130,131),((132,(134,(135,((136,137),138)))),133))))))),(122,123)))),((((((139,141),140),(((146,147),148),149)),(143,144)),145),142))))));
	TREE 'PAUP_4802' = (((1,2),(3,(4,(5,(6,((7,8),(9,((10,12),11)))))))),(((((13,14),15),((16,(17,(18,(((20,((21,(((26,((27,28),29)),((30,31),32)),33)),25)),24),(22,23))))),19)),(((34,35),(36,(37,((38,39),((40,41,(42,43)),(44,(45,(((46,47),48),(49,(50,51)))))))))),((52,(53,((((((54,(58,(63,64))),55),57),56),59),(60,(61,62))))),((65,(66,(67,(68,(69,(70,(71,(72,73)))))))),((((74,75),76),(77,(78,((80,(81,(((82,83),(84,85)),(86,(87,(((88,96),(89,90),91,92,94,97),93,95,98,99)))))),(100,101))))),79))))),(((102,103),104),((((105,(106,((107,109),108))),110),(111,((112,((113,114),(115,116,117))),118))),((119,(120,((121,(124,(125,(126,(((127,128),129),((130,131),((132,(134,(135,((136,137),138)))),133))))))),(122,123)))),((((((139,141),140),(((146,147),148),149)),(143,144)),145),142))))));
	TREE 'PAUP_4896' = (((1,2),(3,(4,(5,(6,((7,8),(9,((10,12),11)))))))),(((((13,14),15),((16,(17,(18,(((20,((21,(((26,((27,28),29)),((30,31),32)),33)),25)),24),(22,23))))),19)),(((34,35),(36,(37,((38,39),((40,41,(42,43)),(44,(45,(((46,47),48),(49,(50,51)))))))))),((52,(53,((((((54,(58,(63,64))),55),57),56),59),(60,(61,62))))),((65,(66,(67,(68,(69,(70,(71,(72,73)))))))),((((74,75),76),(77,(78,((80,(81,(((82,83),(84,85)),(86,(87,((((((88,96),92),94),(89,90),91,93,95,97),98),99)))))),(100,101))))),79))))),(((102,103),104),((((105,(106,((107,109),108))),110),(111,((112,((113,114),(115,116,117))),118))),((119,(120,((121,(124,(125,(126,(((127,128),129),((130,131),((132,(134,(135,((136,137),138)))),133))))))),(122,123)))),((((((139,141),140),(((146,147),148),149)),(143,144)),145),142))))));
	TREE 'PAUP_4910' = (((1,2),(3,(4,(5,(6,((7,8),(9,((10,12),11)))))))),(((((13,14),15),((16,(17,(18,(((20,((21,(((26,((27,28),29)),((30,31),32)),33)),25)),24),(22,23))))),19)),(((34,35),(36,(37,((38,39),((40,41,(42,43)),(44,(45,(((46,47),48),(49,(50,51)))))))))),((52,(53,((((((54,(58,(63,64))),55),57),56),59),(60,(61,62))))),((65,(66,(67,(68,(69,(70,(71,(72,73)))))))),((((74,75),76),(77,(78,((80,(81,(((82,83),(84,85)),(86,(87,((((88,92,94,96),98),(89,90),91,93,95,97),99)))))),(100,101))))),79))))),(((102,103),104),((((105,(106,((107,109),108))),110),(111,((112,((113,114),(115,116,117))),118))),((119,(120,((121,(124,(125,(126,(((127,128),129),((130,131),((132,(134,(135,((136,137),138)))),133))))))),(122,123)))),((((((139,141),140),(((146,147),148),149)),(143,144)),145),142))))));
	TREE 'PAUP_4928' = (((1,2),(3,(4,(5,(6,((7,8),(9,((10,12),11)))))))),(((((13,14),15),((16,(17,(18,(((20,((21,(((26,((27,28),29)),((30,31),32)),33)),25)),24),(22,23))))),19)),(((34,35),(36,(37,((38,39),((40,41,(42,43)),(44,(45,(((46,47),48),(49,(50,51)))))))))),((52,(53,((((((54,(58,(63,64))),55),57),56),59),(60,(61,62))))),((65,(66,(67,(68,(69,(70,(71,(72,73)))))))),((((74,75),76),(77,(78,((80,(81,(((82,83),(84,85)),(86,(87,(((88,96),99),(89,90),91,92,93,94,95,97,98)))))),(100,101))))),79))))),(((102,103),104),((((105,(106,((107,109),108))),110),(111,((112,((113,114),(115,116,117))),118))),((119,(120,((121,(124,(125,(126,(((127,128),129),((130,131),((132,(134,(135,((136,137),138)))),133))))))),(122,123)))),((((((139,141),140),(((146,147),148),149)),(143,144)),145),142))))));
	TREE 'PAUP_4976' = (((1,2),(3,(4,(5,(6,((7,8),(9,((10,12),11)))))))),(((((13,14),15),((16,(17,(18,(((20,((21,(((26,((27,28),29)),((30,31),32)),33)),25)),24),(22,23))))),19)),(((34,35),(36,(37,((38,39),((40,41,(42,43)),(44,((45,(49,(50,51))),((46,47),48)))))))),((52,(53,((((((54,(58,(63,64))),55),59),57),56),(60,(61,62))))),((65,(66,(67,(68,(69,(70,(71,(72,73)))))))),((((74,75),76),(77,(78,((80,(81,(((82,83),(84,85)),(86,(87,(((((((((88,96),92,94),97),(89,90)),91),95),93),98),99)))))),(100,101))))),79))))),(((102,103),104),((((105,(106,((107,109),108))),110),(111,((112,((113,114),(115,116,117))),118))),((119,(120,((121,(124,(125,(126,(((127,128),129),((130,131),((132,(134,(135,((136,137),138)))),133))))))),(122,123)))),((((((139,141),140),(((146,147),148),149)),(143,144)),145),142))))));
	TREE 'PAUP_5028' = (((1,2),(3,(4,(5,(6,((7,8),(9,((10,12),11)))))))),(((((13,14),15),((16,(17,(18,(((20,((21,(((26,((27,28),29)),((30,31),32)),33)),25)),24),(22,23))))),19)),(((34,35),(36,(37,((38,39),((40,41,(42,43)),(44,((45,(49,(50,51))),((46,47),48)))))))),((52,(53,(((((54,57,(58,(63,64))),55),56),59),(60,(61,62))))),((65,(66,(67,(68,(69,(70,(71,(72,73)))))))),((((74,75),76),(77,(78,((80,(81,(((82,83),(84,85)),(86,(87,(((((((((88,96),92,94),97),(89,90)),91),95),93),98),99)))))),(100,101))))),79))))),(((102,103),104),((((105,(106,((107,109),108))),110),(111,((112,((113,114),(115,116,117))),118))),((119,(120,((121,(124,(125,(126,(((127,128),129),((130,131),((132,(134,(135,((136,137),138)))),133))))))),(122,123)))),((((((139,141),140),(((146,147),148),149)),(143,144)),145),142))))));
	TREE 'PAUP_5158' = (((1,2),(3,(4,(5,(6,((7,8),(9,((10,12),11)))))))),(((((13,14),15),((16,(17,(18,(((20,((21,(((26,((27,28),29)),((30,31),32)),33)),25)),24),(22,23))))),19)),(((34,35),(36,(37,((38,39),((40,41,(42,43)),(44,((45,(49,(50,51))),((46,47),48)))))))),((52,(53,((((((54,(58,(63,64))),55),57),56),59),(60,(61,62))))),((65,(66,(67,(68,(69,(70,(71,(72,73)))))))),((((74,75),76),(77,(78,((80,(81,(((82,83),(84,85)),(86,(87,(((((88,96),92,94),97),(89,90),91,93,95),98,99)))))),(100,101))))),79))))),(((102,103),104),((((105,(106,((107,109),108))),110),(111,((112,((113,114),(115,116,117))),118))),((119,(120,((121,(124,(125,(126,(((127,128),129),((130,131),((132,(134,(135,((136,137),138)))),133))))))),(122,123)))),((((((139,141),140),(((146,147),148),149)),(143,144)),145),142))))));
	TREE 'PAUP_5292' = (((1,2),(3,(4,(5,(6,((7,8),(9,((10,12),11)))))))),(((((13,14),15),((16,(17,(18,(((20,((21,(((26,((27,28),29)),((30,31),32)),33)),25)),24),(22,23))))),19)),(((34,35),(36,(37,((38,39),((40,41,(42,43)),(44,((45,(49,(50,51))),((46,47),48)))))))),((52,(53,((((((54,(58,(63,64))),55),57),56),59),(60,(61,62))))),((65,(66,(67,(68,(69,(70,(71,(72,73)))))))),((((74,75),76),(77,(78,((80,(81,(((82,83),(84,85)),(86,(87,(((((((88,(89,90),92,94,97),96),95),91),93),98),99)))))),(100,101))))),79))))),(((102,103),104),((((105,(106,((107,109),108))),110),(111,((112,((113,114),(115,116,117))),118))),((119,(120,((121,(124,(125,(126,(((127,128),129),((130,131),((132,(134,(135,((136,137),138)))),133))))))),(122,123)))),((((((139,141),140),(((146,147),148),149)),(143,144)),145),142))))));
	TREE 'PAUP_5376' = (((1,2),(3,(4,(5,(6,((7,8),(9,((10,12),11)))))))),(((((13,14),15),((16,(17,(18,(((20,((21,(((26,((27,28),29)),((30,31),32)),33)),25)),24),(22,23))))),19)),(((34,35),(36,(37,((38,39),((40,41,(42,43)),(44,((45,(49,(50,51))),((46,47),48)))))))),((52,(53,((((((54,(58,(63,64))),55),57),56),59),(60,(61,62))))),((65,(66,(67,(68,(69,(70,(71,(72,73)))))))),((((74,75),76),(77,(78,((80,(81,(((82,83),(84,85)),(86,(87,(((((((88,96),92),94),(89,90),91,95,97),93),98),99)))))),(100,101))))),79))))),(((102,103),104),((((105,(106,((107,109),108))),110),(111,((112,((113,114),(115,116,117))),118))),((119,(120,((121,(124,(125,(126,(((127,128),129),((130,131),((132,(134,(135,((136,137),138)))),133))))))),(122,123)))),((((((139,141),140),(((146,147),148),149)),(143,144)),145),142))))));
	TREE 'PAUP_5419' = (((1,2),(3,(4,(5,(6,((7,8),(9,((10,12),11)))))))),(((((13,14),15),((16,(17,(18,(((20,((21,(((26,((27,28),29)),((30,31),32)),33)),25)),24),(22,23))))),19)),(((34,35),(36,(37,((38,39),((40,41,(42,43)),(44,((45,(49,(50,51))),((46,47),48)))))))),((52,(53,((((((54,(58,(63,64))),55),57),56),59),(60,(61,62))))),((65,(66,(67,(68,(69,(70,(71,(72,73)))))))),((((74,75),76),(77,(78,((80,(81,(((82,83),(84,85)),(86,(87,((((((((((88,94),92),96),97),(89,90)),91),95),93),98),99)))))),(100,101))))),79))))),(((102,103),104),((((105,(106,((107,109),108))),110),(111,((112,((113,114),(115,116,117))),118))),((119,(120,((121,(124,(125,(126,(((127,128),129),((130,131),((132,(134,(135,((136,137),138)))),133))))))),(122,123)))),((((((139,141),140),(((146,147),148),149)),(143,144)),145),142))))));
	TREE 'PAUP_5595' = (((1,2),(3,(4,(5,(6,((7,8),(9,((10,12),11)))))))),(((((13,14),15),((16,(17,(18,(((20,((21,(((26,((27,28),29)),((30,31),32)),33)),25)),24),(22,23))))),19)),(((34,35),(36,(37,((38,39),((40,41,(42,43)),(44,((45,(49,(50,51))),((46,47),48)))))))),((52,(53,((((((54,(58,(63,64))),55),57),56),59),(60,(61,62))))),((65,(66,(67,(68,(69,(70,(71,(72,73)))))))),((((74,75),76),(77,(78,((80,(81,(((82,83),(84,85)),(86,(87,(((((((((88,96),92,94),97),91),95),93),98),99),(89,90))))))),(100,101))))),79))))),(((102,103),104),((((105,(106,((107,109),108))),110),(111,((112,((113,114),(115,116,117))),118))),((119,(120,((121,(124,(125,(126,(((127,128),129),((130,131),((132,(134,(135,((136,137),138)))),133))))))),(122,123)))),((((((139,141),140),(((146,147),148),149)),(143,144)),145),142))))));
	TREE 'PAUP_5673' = (((1,2),(3,(4,(5,(6,((7,8),(9,((10,12),11)))))))),(((((13,14),15),((16,(17,(18,(((20,((21,(((26,((27,28),29)),((30,31),32)),33)),25)),24),(22,23))))),19)),(((34,35),(36,(37,((38,39),((40,41,(42,43)),(44,((45,(49,(50,51))),((46,47),48)))))))),((52,(53,((((((54,(58,(63,64))),55),57),56),59),(60,(61,62))))),((65,(66,(67,(68,(69,(70,(71,(72,73)))))))),((((74,75),76),(77,(78,((80,(81,(((82,83),(84,85)),(86,(87,((((((((((88,96),94),97),(89,90)),91),95),93),98),92),99)))))),(100,101))))),79))))),(((102,103),104),((((105,(106,((107,109),108))),110),(111,((112,((113,114),(115,116,117))),118))),((119,(120,((121,(124,(125,(126,(((127,128),129),((130,131),((132,(134,(135,((136,137),138)))),133))))))),(122,123)))),((((((139,141),140),(((146,147),148),149)),(143,144)),145),142))))));
	TREE 'PAUP_5933' = (((1,2),(3,(4,(5,(6,((7,8),(9,((10,12),11)))))))),(((((13,14),15),((16,(17,(18,(((20,((21,(((26,((27,28),29)),((30,31),32)),33)),25)),24),(22,23))))),19)),(((34,35),(36,(37,((38,39),((40,41,(42,43)),(44,(45,(((46,48),47),(49,(50,51)))))))))),((52,(53,((((((54,(58,(63,64))),55),57),56),59),(60,(61,62))))),((65,(66,(67,(68,(69,(70,(71,(72,73)))))))),(((74,75,76),(77,(78,((80,(81,(((82,83),(84,85)),(86,(87,((((((88,96),94),92),(89,90),91,93,95,97),99),98)))))),(100,101))))),79))))),(((102,103),104),((((105,(106,((107,109),108))),110),(111,((112,((113,114),(115,116,117))),118))),((119,(120,((121,(124,(125,(126,(((127,128),129),((130,131),((132,(134,(135,((136,137),138)))),133))))))),(122,123)))),((((((139,141),140),(((146,147),148),149)),(143,144)),145),142))))));
	TREE 'PAUP_6026' = (((1,2),(3,(4,(5,(6,((7,8),(9,((10,12),11)))))))),(((((13,14),15),((16,(17,(18,(((20,((21,(((26,((27,28),29)),((30,31),32)),33)),25)),24),(22,23))))),19)),(((34,35),(36,(37,((38,39),((40,41,(42,43)),(44,(45,(((46,48),47),(49,(50,51)))))))))),((52,(53,((((((54,(58,(63,64))),55),57),56),59),(60,(61,62))))),((65,(66,(67,(68,(69,(70,(71,(72,73)))))))),(((74,75,76),(77,(78,((80,(81,(((82,83),(84,85)),(86,(87,((((((88,96),94),(89,90),92,97),98),91,93,95),99)))))),(100,101))))),79))))),(((102,103),104),((((105,(106,((107,109),108))),110),(111,((112,((113,114),(115,116,117))),118))),((119,(120,((121,(124,(125,(126,(((127,128),129),((130,131),((132,(134,(135,((136,137),138)))),133))))))),(122,123)))),((((((139,141),140),(((146,147),148),149)),(143,144)),145),142))))));
	TREE 'PAUP_6063' = (((1,2),(3,(4,(5,(6,((7,8),(9,((10,12),11)))))))),(((((13,14),15),((16,(17,(18,(((20,((21,(((26,((27,28),29)),((30,31),32)),33)),25)),24),(22,23))))),19)),(((34,35),(36,(37,((38,39),((40,41,(42,43)),(44,(45,(((46,48),47),(49,(50,51)))))))))),((52,(53,((((((54,(58,(63,64))),55),57),56),59),(60,(61,62))))),((65,(66,(67,(68,(69,(70,(71,(72,73)))))))),(((74,75,76),(77,(78,((80,(81,(((82,83),(84,85)),(86,(87,((((((((((88,96),94),92),(89,90)),97),95),93),98),99),91)))))),(100,101))))),79))))),(((102,103),104),((((105,(106,((107,109),108))),110),(111,((112,((113,114),(115,116,117))),118))),((119,(120,((121,(124,(125,(126,(((127,128),129),((130,131),((132,(134,(135,((136,137),138)))),133))))))),(122,123)))),((((((139,141),140),(((146,147),148),149)),(143,144)),145),142))))));
	TREE 'PAUP_6070' = (((1,2),(3,(4,(5,(6,((7,8),(9,((10,12),11)))))))),(((((13,14),15),((16,(17,(18,(((20,((21,(((26,((27,28),29)),((30,31),32)),33)),25)),24),(22,23))))),19)),(((34,35),(36,(37,((38,39),((40,41,(42,43)),(44,(45,(((46,48),47),(49,(50,51)))))))))),((52,(53,((((((54,(58,(63,64))),55),57),56),59),(60,(61,62))))),((65,(66,(67,(68,(69,(70,(71,(72,73)))))))),(((74,75,76),(77,(78,((80,(81,(((82,83),(84,85)),(86,(87,((((((((88,96),94),92,97),(89,90)),91,95),93),98),99)))))),(100,101))))),79))))),(((102,103),104),((((105,(106,((107,109),108))),110),(111,((112,((113,114),(115,116,117))),118))),((119,(120,((121,(124,(125,(126,(((127,128),129),((130,131),((132,(134,(135,((136,137),138)))),133))))))),(122,123)))),((((((139,141),140),(((146,147),148),149)),(143,144)),145),142))))));
	TREE 'PAUP_6124' = (((1,2),(3,(4,(5,(6,((7,8),(9,((10,12),11)))))))),(((((13,14),15),((16,(17,(18,(((20,((21,(((26,((27,28),29)),((30,31),32)),33)),25)),24),(22,23))))),19)),(((34,35),(36,(37,((38,39),((40,41,(42,43)),(44,(45,(((46,48),47),(49,(50,51)))))))))),((52,(53,((((((54,(58,(63,64))),55),57),56),59),(60,(61,62))))),((65,(66,(67,(68,(69,(70,(71,(72,73)))))))),(((74,75,76),(77,(78,((80,(81,(((82,83),(84,85)),(86,(87,(((((((((88,96),(89,90)),94),92),97),91,95),93),98),99)))))),(100,101))))),79))))),(((102,103),104),((((105,(106,((107,109),108))),110),(111,((112,((113,114),(115,116,117))),118))),((119,(120,((121,(124,(125,(126,(((127,128),129),((130,131),((132,(134,(135,((136,137),138)))),133))))))),(122,123)))),((((((139,141),140),(((146,147),148),149)),(143,144)),145),142))))));
	TREE 'PAUP_6190' = (((1,2),(3,(4,(5,(6,((7,8),(9,((10,12),11)))))))),(((((13,14),15),((16,(17,(18,(((20,((21,(((26,((27,28),29)),((30,31),32)),33)),25)),24),(22,23))))),19)),(((34,35),(36,(37,((38,39),((40,41,(42,43)),(44,(45,(((46,48),47),(49,(50,51)))))))))),((52,(53,((((((54,(58,(63,64))),55),57),56),59),(60,(61,62))))),((65,(66,(67,(68,(69,(70,(71,(72,73)))))))),(((74,75,76),(77,(78,((80,(81,(((82,83),(84,85)),(86,(87,(((((((((88,96),92),94),(89,90)),97),91,95),93),98),99)))))),(100,101))))),79))))),(((102,103),104),((((105,(106,((107,109),108))),110),(111,((112,((113,114),(115,116,117))),118))),((119,(120,((121,(124,(125,(126,(((127,128),129),((130,131),((132,(134,(135,((136,137),138)))),133))))))),(122,123)))),((((((139,141),140),(((146,147),148),149)),(143,144)),145),142))))));
	TREE 'PAUP_6426' = (((1,2),(3,(4,(5,(6,((7,8),(9,((10,12),11)))))))),(((((13,14),15),((16,(17,(18,(((20,((21,(((26,((27,28),29)),((30,31),32)),33)),25)),24),(22,23))))),19)),(((34,35),(36,(37,((38,39),((40,41,(42,43)),(44,(45,(((46,48),47),(49,(50,51)))))))))),((52,(53,((((((54,(58,(63,64))),55),57),56),59),(60,(61,62))))),((65,(66,(67,(68,(69,(70,(71,(72,73)))))))),(((74,75,76),(77,(78,((80,(81,(((82,83),(84,85)),(86,(87,((((((88,95),91),(89,90),92,94,96,97),93),98),99)))))),(100,101))))),79))))),(((102,103),104),((((105,(106,((107,109),108))),110),(111,((112,((113,114),(115,116,117))),118))),((119,(120,((121,(124,(125,(126,(((127,128),129),((130,131),((132,(134,(135,((136,137),138)))),133))))))),(122,123)))),((((((139,141),140),(((146,147),148),149)),(143,144)),145),142))))));
	TREE 'PAUP_6597' = (((1,2),(3,(4,(5,(6,((7,8),(9,((10,12),11)))))))),(((((13,14),15),((16,(17,(18,(((20,((21,(((26,((27,28),29)),((30,31),32)),33)),25)),24),(22,23))))),19)),(((34,35),(36,(37,((38,39),((40,41,(42,43)),(44,((45,(49,(50,51))),((46,48),47)))))))),((52,(53,((((((54,55,58),(63,64)),57),56),59),(60,(61,62))))),((65,(66,(67,(68,(69,(70,(71,(72,73)))))))),((((74,75),76),(77,(78,((80,(81,(((82,83),(84,85)),(86,(87,((((((((88,96),92,94),97),(89,90)),91,95),93),98),99)))))),(100,101))))),79))))),(((102,103),104),((((105,(106,((107,109),108))),110),(111,((112,((113,114),(115,116,117))),118))),((119,(120,((121,(124,(125,(126,(((127,128),129),((130,131),((132,(134,(135,((136,137),138)))),133))))))),(122,123)))),((((((139,141),140),(((146,147),148),149)),(143,144)),145),142))))));
	TREE 'PAUP_6615' = (((1,2),(3,(4,(5,(6,((7,8),(9,((10,12),11)))))))),(((((13,14),15),((16,(17,(18,(((20,((21,(((26,((27,28),29)),((30,31),32)),33)),25)),24),(22,23))))),19)),(((34,35),(36,(37,((38,39),((40,41,(42,43)),(44,((45,(49,(50,51))),((46,48),47)))))))),((52,(53,((((((54,(58,(63,64))),55),57),56),59),(60,(61,62))))),((65,(66,(67,(68,(69,(70,(71,(72,73)))))))),((((74,75),76),(77,(78,((80,(81,(((82,83),(84,85)),(86,(87,(((((((88,96),92,94),97),(89,90)),93,98,99),91),95)))))),(100,101))))),79))))),(((102,103),104),((((105,(106,((107,109),108))),110),(111,((112,((113,114),(115,116,117))),118))),((119,(120,((121,(124,(125,(126,(((127,128),129),((130,131),((132,(134,(135,((136,137),138)))),133))))))),(122,123)))),((((((139,141),140),(((146,147),148),149)),(143,144)),145),142))))));
	TREE 'PAUP_6643' = (((1,2),(3,(4,(5,(6,((7,8),(9,((10,12),11)))))))),(((((13,14),15),((16,(17,(18,(((20,((21,(((26,((27,28),29)),((30,31),32)),33)),25)),24),(22,23))))),19)),(((34,35),(36,(37,((38,39),((40,41,(42,43)),(44,((45,(49,(50,51))),((46,48),47)))))))),((52,(53,((((((54,(58,(63,64))),55),57),56),59),(60,(61,62))))),((65,(66,(67,(68,(69,(70,(71,(72,73)))))))),((((74,75),76),(77,(78,((80,(81,(((82,83),(84,85)),(86,(87,(((((((88,96),92,94),97),(89,90)),91,93,95),99),98)))))),(100,101))))),79))))),(((102,103),104),((((105,(106,((107,109),108))),110),(111,((112,((113,114),(115,116,117))),118))),((119,(120,((121,(124,(125,(126,(((127,128),129),((130,131),((132,(134,(135,((136,137),138)))),133))))))),(122,123)))),((((((139,141),140),(((146,147),148),149)),(143,144)),145),142))))));
	TREE 'PAUP_6660' = (((1,2),(3,(4,(5,(6,((7,8),(9,((10,12),11)))))))),(((((13,14),15),((16,(17,(18,(((20,((21,(((26,((27,28),29)),((30,31),32)),33)),25)),24),(22,23))))),19)),(((34,35),(36,(37,((38,39),((40,41,(42,43)),(44,((45,(49,(50,51))),((46,48),47)))))))),((52,(53,((((((54,(58,(63,64))),55),57),56),59),(60,(61,62))))),((65,(66,(67,(68,(69,(70,(71,(72,73)))))))),((((74,75),76),(77,(78,((80,(81,(((82,83),(84,85)),(86,(87,((((88,96),92,94),(89,90),91,93,95,97),98,99)))))),(100,101))))),79))))),(((102,103),104),((((105,(106,((107,109),108))),110),(111,((112,((113,114),(115,116,117))),118))),((119,(120,((121,(124,(125,(126,(((127,128),129),((130,131),((132,(134,(135,((136,137),138)))),133))))))),(122,123)))),((((((139,141),140),(((146,147),148),149)),(143,144)),145),142))))));
	TREE 'PAUP_6691' = (((1,2),(3,(4,(5,(6,((7,8),(9,((10,12),11)))))))),(((((13,14),15),((16,(17,(18,(((20,((21,(((26,((27,28),29)),((30,31),32)),33)),25)),24),(22,23))))),19)),(((34,35),(36,(37,((38,39),((40,41,(42,43)),(44,((45,(49,(50,51))),((46,48),47)))))))),((52,(53,((((((54,(58,(63,64))),55),57),56),59),(60,(61,62))))),((65,(66,(67,(68,(69,(70,(71,(72,73)))))))),((((74,75),76),(77,(78,((80,(81,(((82,83),(84,85)),(86,(87,((((((((88,96),92,94),97),(89,90)),95),91),99),93,98)))))),(100,101))))),79))))),(((102,103),104),((((105,(106,((107,109),108))),110),(111,((112,((113,114),(115,116,117))),118))),((119,(120,((121,(124,(125,(126,(((127,128),129),((130,131),((132,(134,(135,((136,137),138)))),133))))))),(122,123)))),((((((139,141),140),(((146,147),148),149)),(143,144)),145),142))))));
	TREE 'PAUP_6697' = (((1,2),(3,(4,(5,(6,((7,8),(9,((10,12),11)))))))),(((((13,14),15),((16,(17,(18,(((20,((21,(((26,((27,28),29)),((30,31),32)),33)),25)),24),(22,23))))),19)),(((34,35),(36,(37,((38,39),((40,41,(42,43)),(44,((45,(49,(50,51))),((46,48),47)))))))),((52,(53,((((((54,(58,(63,64))),55),57),56),59),(60,(61,62))))),((65,(66,(67,(68,(69,(70,(71,(72,73)))))))),((((74,75),76),(77,(78,((80,(81,(((82,83),(84,85)),(86,(87,((((((88,96),92,94),(89,90),91,95,97),98),93),99)))))),(100,101))))),79))))),(((102,103),104),((((105,(106,((107,109),108))),110),(111,((112,((113,114),(115,116,117))),118))),((119,(120,((121,(124,(125,(126,(((127,128),129),((130,131),((132,(134,(135,((136,137),138)))),133))))))),(122,123)))),((((((139,141),140),(((146,147),148),149)),(143,144)),145),142))))));
	TREE 'PAUP_6856' = (((1,2),(3,(4,(5,(6,((7,8),(9,((10,12),11)))))))),(((((13,14),15),((16,(17,(18,(((20,((21,(((26,((27,28),29)),((30,31),32)),33)),25)),24),(22,23))))),19)),(((34,35),(36,(37,((38,39),((40,41,(42,43)),(44,((45,(49,(50,51))),((46,48),47)))))))),((52,(53,((((((54,(58,(63,64))),55),57),56),59),(60,(61,62))))),((65,(66,(67,(68,(69,(70,(71,(72,73)))))))),((((74,75),76),(77,(78,((80,(81,(((82,83),(84,85)),(86,(87,(((((((88,96),(89,90),92,94),97),91,95),93),98),99)))))),(100,101))))),79))))),(((102,103),104),((((105,(106,((107,109),108))),110),(111,((112,((113,114),(115,116,117))),118))),((119,(120,((121,(124,(125,(126,(((127,128),129),((130,131),((132,(134,(135,((136,137),138)))),133))))))),(122,123)))),((((((139,141),140),(((146,147),148),149)),(143,144)),145),142))))));
	TREE 'PAUP_6987' = (((1,2),(3,(4,(5,(6,((7,8),(9,((10,12),11)))))))),(((((13,14),15),((16,(17,(18,(((20,((21,(((26,((27,28),29)),((30,31),32)),33)),25)),24),(22,23))))),19)),(((34,35),(36,(37,((38,39),((40,41,(42,43)),(44,((45,(49,(50,51))),((46,48),47)))))))),((52,(53,((((((54,(58,(63,64))),55),57),56),59),(60,(61,62))))),((65,(66,(67,(68,(69,(70,(71,(72,73)))))))),((((74,75),76),(77,(78,((80,(81,(((82,83),(84,85)),(86,(87,((((88,96),(89,90),91,93,95,97),92,94),98,99)))))),(100,101))))),79))))),(((102,103),104),((((105,(106,((107,109),108))),110),(111,((112,((113,114),(115,116,117))),118))),((119,(120,((121,(124,(125,(126,(((127,128),129),((130,131),((132,(134,(135,((136,137),138)))),133))))))),(122,123)))),((((((139,141),140),(((146,147),148),149)),(143,144)),145),142))))));
	TREE 'PAUP_7219' = (((1,2),(3,(4,(5,(6,((7,8),(9,((10,12),11)))))))),(((((13,14),15),((16,(17,(18,(((20,((21,(((26,((27,28),29)),((30,31),32)),33)),25)),24),(22,23))))),19)),(((34,35),(36,(37,((38,39),((40,41,(42,43)),(44,(45,((((46,(47,48)),51),50),49)))))))),((52,(53,(((((54,(55,57)),(63,64)),58),56,59),(60,(61,62))))),((65,(66,(67,(68,(69,(70,(71,(72,73)))))))),((((74,75),76),(77,(78,((80,(81,(((82,83),(84,85)),(86,(87,(((((((((88,96),92),94),(89,90)),97),91,95),93),98),99)))))),(100,101))))),79))))),(((102,103),104),((((105,(106,((107,109),108))),110),(111,((112,((113,114),(115,116,117))),118))),((119,(120,((121,(124,(125,(126,(((127,128),129),((130,131),((132,(134,(135,((136,137),138)))),133))))))),(122,123)))),((((((139,141),140),(((146,147),148),149)),(143,144)),145),142))))));
	TREE 'PAUP_7384' = (((1,2),(3,(4,(5,(6,((7,8),(9,((10,12),11)))))))),(((((13,14),15),((16,(17,(18,(((20,((21,(((26,((27,28),29)),((30,31),32)),33)),25)),24),(22,23))))),19)),(((34,35),(36,(37,((38,39),((40,41,(42,43)),(44,(45,((((46,(47,48)),51),50),49)))))))),((52,(53,((((((54,(58,(63,64))),55),57),56),59),(60,(61,62))))),((65,(66,(67,(68,(69,(70,(71,(72,73)))))))),((((74,75),76),(77,(78,((80,(81,(((82,83),(84,85)),(86,(87,((((((((88,96),92),93,94),(89,90)),97),91,95),98),99)))))),(100,101))))),79))))),(((102,103),104),((((105,(106,((107,109),108))),110),(111,((112,((113,114),(115,116,117))),118))),((119,(120,((121,(124,(125,(126,(((127,128),129),((130,131),((132,(134,(135,((136,137),138)))),133))))))),(122,123)))),((((((139,141),140),(((146,147),148),149)),(143,144)),145),142))))));
	TREE 'PAUP_7490' = (((1,2),(3,(4,(5,(6,((7,8),(9,((10,12),11)))))))),(((((13,14),15),((16,(17,(18,(((20,((21,(((26,((27,28),29)),((30,31),32)),33)),25)),24),(22,23))))),19)),(((34,35),(36,(37,((38,39),((40,41,(42,43)),(44,(45,((((46,(47,48)),51),50),49)))))))),((52,(53,((((((54,(58,(63,64))),55),57),56),59),(60,(61,62))))),((65,(66,(67,(68,(69,(70,(71,(72,73)))))))),((((74,75),76),(77,(78,((80,(81,(((82,83),(84,85)),(86,(87,((((((((((88,96),92),94),(89,90)),97),91),95),93),98),99)))))),(100,101))))),79))))),(((102,103),104),((((105,(106,((107,109),108))),110),(111,((112,((113,114),(115,116,117))),118))),((119,(120,((121,(124,(125,(126,(((127,128),129),((130,131),((132,(134,(135,((136,137),138)))),133))))))),(122,123)))),((((((139,141),140),(((146,147),148),149)),(143,144)),145),142))))));
	TREE 'PAUP_7495' = (((1,2),(3,(4,(5,(6,((7,8),(9,((10,12),11)))))))),(((((13,14),15),((16,(17,(18,(((20,((21,(((26,((27,28),29)),((30,31),32)),33)),25)),24),(22,23))))),19)),(((34,35),(36,(37,((38,39),((40,41,(42,43)),(44,(45,((((46,(47,48)),51),50),49)))))))),((52,(53,((((((54,(58,(63,64))),55),57),56),59),(60,(61,62))))),((65,(66,(67,(68,(69,(70,(71,(72,73)))))))),((((74,75),76),(77,(78,((80,(81,(((82,83),(84,85)),(86,(87,(((((((((88,96),92),94),(89,90)),97),95),93),91,98),99)))))),(100,101))))),79))))),(((102,103),104),((((105,(106,((107,109),108))),110),(111,((112,((113,114),(115,116,117))),118))),((119,(120,((121,(124,(125,(126,(((127,128),129),((130,131),((132,(134,(135,((136,137),138)))),133))))))),(122,123)))),((((((139,141),140),(((146,147),148),149)),(143,144)),145),142))))));
	TREE 'PAUP_7623' = (((1,2),(3,(4,(5,(6,((7,8),(9,((10,12),11)))))))),(((((13,14),15),((16,(17,(18,(((20,((21,(((26,((27,28),29)),((30,31),32)),33)),25)),24),(22,23))))),19)),(((34,35),(36,(37,((38,39),((40,41,(42,43)),(44,(45,((((46,(47,48)),51),50),49)))))))),((52,(53,((((((54,(58,(63,64))),55),57),56),59),(60,(61,62))))),((65,(66,(67,(68,(69,(70,(71,(72,73)))))))),((((74,75),76),(77,(78,((80,(81,(((82,83),(84,85)),(86,(87,(((((((88,92),96),91,95),(89,90),94,97),93),98),99)))))),(100,101))))),79))))),(((102,103),104),((((105,(106,((107,109),108))),110),(111,((112,((113,114),(115,116,117))),118))),((119,(120,((121,(124,(125,(126,(((127,128),129),((130,131),((132,(134,(135,((136,137),138)))),133))))))),(122,123)))),((((((139,141),140),(((146,147),148),149)),(143,144)),145),142))))));
	TREE 'PAUP_7795' = (((1,2),(3,(4,(5,(6,((7,8),(9,((10,12),11)))))))),(((((13,14),15),((16,(17,(18,(((20,((21,(((26,((27,28),29)),((30,31),32)),33)),25)),24),(22,23))))),19)),(((34,35),(36,(37,((38,39),((40,41,(42,43)),(44,(45,((((46,(47,48)),51),50),49)))))))),((52,(53,((((((54,(58,(63,64))),55),57),56),59),(60,(61,62))))),((65,(66,(67,(68,(69,(70,(71,(72,73)))))))),((((74,75),76),(77,(78,((80,(81,(((82,83),(84,85)),(86,(87,(((((88,96),92,94),98),(89,90),91,93,95,97),99)))))),(100,101))))),79))))),(((102,103),104),((((105,(106,((107,109),108))),110),(111,((112,((113,114),(115,116,117))),118))),((119,(120,((121,(124,(125,(126,(((127,128),129),((130,131),((132,(134,(135,((136,137),138)))),133))))))),(122,123)))),((((((139,141),140),(((146,147),148),149)),(143,144)),145),142))))));
	TREE 'PAUP_7908' = (((1,2),(3,(4,(5,(6,((7,8),(9,((10,12),11)))))))),(((((13,14),15),((16,(17,(18,(((20,((21,(((26,((27,28),29)),((30,31),32)),33)),25)),24),(22,23))))),19)),(((34,35),(36,(37,((38,39),((40,41,(42,43)),(44,(45,((((46,48),50),47,51),49)))))))),((52,(53,((((((54,(58,(63,64))),55),57),56),59),(60,(61,62))))),((65,(66,(67,(68,(69,(70,(71,(72,73)))))))),((((74,75),76),(77,(78,((80,(81,(((82,83),(84,85)),(86,(87,(((((((((88,96),94),92),97),(89,90)),91,95),93),98),99)))))),(100,101))))),79))))),(((102,103),104),((((105,(106,((107,109),108))),110),(111,((112,((113,114),(115,116,117))),118))),((119,(120,((121,(124,(125,(126,(((127,128),129),((130,131),((132,(134,(135,((136,137),138)))),133))))))),(122,123)))),((((((139,141),140),(((146,147),148),149)),(143,144)),145),142))))));
	TREE 'PAUP_7976' = (((1,2),(3,(4,(5,(6,((7,8),(9,((10,12),11)))))))),(((((13,14),15),((16,(17,(18,(((20,((21,(((26,((27,28),29)),((30,31),32)),33)),25)),24),(22,23))))),19)),(((34,35),(36,(37,((38,39),((40,41,(42,43)),(44,(45,((((46,(47,48)),50),51),49)))))))),((52,(53,(((((54,(58,(63,64))),55),56,57),59),(60,(61,62))))),((65,(66,(67,(68,(69,(70,(71,(72,73)))))))),((((74,75),76),(77,(78,((80,(81,(((82,83),(84,85)),(86,(87,(((((((((88,96),94),92),97),(89,90)),91,95),93),98),99)))))),(100,101))))),79))))),(((102,103),104),((((105,(106,((107,109),108))),110),(111,((112,((113,114),(115,116,117))),118))),((119,(120,((121,(124,(125,(126,(((127,128),129),((130,131),((132,(134,(135,((136,137),138)))),133))))))),(122,123)))),((((((139,141),140),(((146,147),148),149)),(143,144)),145),142))))));
	TREE 'PAUP_8035' = (((1,2),(3,(4,(5,(6,((7,8),(9,((10,12),11)))))))),(((((13,14),15),((16,(17,(18,(((20,((21,(((26,((27,28),29)),((30,31),32)),33)),25)),24),(22,23))))),19)),(((34,35),(36,(37,((38,39),((40,41,(42,43)),(44,(45,((((46,(47,48)),50),51),49)))))))),((52,(53,(((((54,(63,64)),58),59),((55,57),56)),(60,(61,62))))),((65,(66,(67,(68,(69,(70,(71,(72,73)))))))),((((74,75),76),(77,(78,((80,(81,(((82,83),(84,85)),(86,(87,(((((((((88,96),94),92),97),(89,90)),91,95),93),98),99)))))),(100,101))))),79))))),(((102,103),104),((((105,(106,((107,109),108))),110),(111,((112,((113,114),(115,116,117))),118))),((119,(120,((121,(124,(125,(126,(((127,128),129),((130,131),((132,(134,(135,((136,137),138)))),133))))))),(122,123)))),((((((139,141),140),(((146,147),148),149)),(143,144)),145),142))))));
	TREE 'PAUP_8132' = (((1,2),(3,(4,(5,(6,((7,8),(9,((10,12),11)))))))),(((((13,14),15),((16,(17,(18,(((20,((21,(((26,((27,28),29)),((30,31),32)),33)),25)),24),(22,23))))),19)),(((34,35),(36,(37,((38,39),((40,41,(42,43)),(44,(45,((((46,(47,48)),50),51),49)))))))),((52,(53,((((((54,(58,(63,64))),55),57),56),59),(60,(61,62))))),((65,(66,(67,(68,(69,(70,(71,(72,73)))))))),((((74,75),76),(77,(78,((80,(81,(((82,83),(84,85)),(86,(87,(((((((((88,96),94),92),93),97),(89,90)),91,95),98),99)))))),(100,101))))),79))))),(((102,103),104),((((105,(106,((107,109),108))),110),(111,((112,((113,114),(115,116,117))),118))),((119,(120,((121,(124,(125,(126,(((127,128),129),((130,131),((132,(134,(135,((136,137),138)))),133))))))),(122,123)))),((((((139,141),140),(((146,147),148),149)),(143,144)),145),142))))));
	TREE 'PAUP_8140' = (((1,2),(3,(4,(5,(6,((7,8),(9,((10,12),11)))))))),(((((13,14),15),((16,(17,(18,(((20,((21,(((26,((27,28),29)),((30,31),32)),33)),25)),24),(22,23))))),19)),(((34,35),(36,(37,((38,39),((40,41,(42,43)),(44,(45,((((46,(47,48)),50),51),49)))))))),((52,(53,((((((54,(58,(63,64))),55),57),56),59),(60,(61,62))))),((65,(66,(67,(68,(69,(70,(71,(72,73)))))))),((((74,75),76),(77,(78,((80,(81,(((82,83),(84,85)),(86,(87,(((((((((88,96),94),92),97),(89,90)),91),95),93,98),99)))))),(100,101))))),79))))),(((102,103),104),((((105,(106,((107,109),108))),110),(111,((112,((113,114),(115,116,117))),118))),((119,(120,((121,(124,(125,(126,(((127,128),129),((130,131),((132,(134,(135,((136,137),138)))),133))))))),(122,123)))),((((((139,141),140),(((146,147),148),149)),(143,144)),145),142))))));
	TREE 'PAUP_8274' = (((1,2),(3,(4,(5,(6,((7,8),(9,((10,12),11)))))))),(((((13,14),15),((16,(17,(18,(((20,((21,(((26,((27,28),29)),((30,31),32)),33)),25)),24),(22,23))))),19)),(((34,35),(36,(37,((38,39),((40,41,(42,43)),(44,(45,((((46,(47,48)),50),51),49)))))))),((52,(53,((((((54,(58,(63,64))),55),57),56),59),(60,(61,62))))),((65,(66,(67,(68,(69,(70,(71,(72,73)))))))),((((74,75),76),(77,(78,((80,(81,(((82,83),(84,85)),(86,(87,((((((((88,96),92,97),94),(89,90)),91,95),93),98),99)))))),(100,101))))),79))))),(((102,103),104),((((105,(106,((107,109),108))),110),(111,((112,((113,114),(115,116,117))),118))),((119,(120,((121,(124,(125,(126,(((127,128),129),((130,131),((132,(134,(135,((136,137),138)))),133))))))),(122,123)))),((((((139,141),140),(((146,147),148),149)),(143,144)),145),142))))));
	TREE 'PAUP_8450' = (((1,2),(3,(4,(5,(6,((7,8),(9,((10,12),11)))))))),(((((13,14),15),((16,(17,(18,(((20,((21,(((26,((27,28),29)),((30,31),32)),33)),25)),24),(22,23))))),19)),(((34,35),(36,(37,((38,39),((40,41,(42,43)),(44,(45,((((46,(47,48)),50),51),49)))))))),((52,(53,((((((54,(58,(63,64))),55),57),56),59),(60,(61,62))))),((65,(66,(67,(68,(69,(70,(71,(72,73)))))))),((((74,75),76),(77,(78,((80,(81,(((82,83),(84,85)),(86,(87,((((((((88,93,96),94),92),97),(89,90)),91,95),98),99)))))),(100,101))))),79))))),(((102,103),104),((((105,(106,((107,109),108))),110),(111,((112,((113,114),(115,116,117))),118))),((119,(120,((121,(124,(125,(126,(((127,128),129),((130,131),((132,(134,(135,((136,137),138)))),133))))))),(122,123)))),((((((139,141),140),(((146,147),148),149)),(143,144)),145),142))))));
	TREE 'PAUP_8474' = (((1,2),(3,(4,(5,(6,((7,8),(9,((10,12),11)))))))),(((((13,14),15),((16,(17,(18,(((20,((21,(((26,((27,28),29)),((30,31),32)),33)),25)),24),(22,23))))),19)),(((34,35),(36,(37,((38,39),((40,41,(42,43)),(44,(45,((((46,(47,48)),50),51),49)))))))),((52,(53,((((((54,(58,(63,64))),55),57),56),59),(60,(61,62))))),((65,(66,(67,(68,(69,(70,(71,(72,73)))))))),((((74,75),76),(77,(78,((80,(81,(((82,83),(84,85)),(86,(87,((((((((88,91,95,96),94),92),97),(89,90)),93),98),99)))))),(100,101))))),79))))),(((102,103),104),((((105,(106,((107,109),108))),110),(111,((112,((113,114),(115,116,117))),118))),((119,(120,((121,(124,(125,(126,(((127,128),129),((130,131),((132,(134,(135,((136,137),138)))),133))))))),(122,123)))),((((((139,141),140),(((146,147),148),149)),(143,144)),145),142))))));
	TREE 'PAUP_8529' = (((1,2),(3,(4,(5,(6,((7,8),(9,((10,12),11)))))))),(((((13,14),15),((16,(17,(18,(((20,((21,(((26,((27,28),29)),((30,31),32)),33)),25)),24),(22,23))))),19)),(((34,35),(36,(37,((38,39),((40,41,(42,43)),(44,(45,((((46,(47,48)),50),51),49)))))))),((52,(53,((((((54,(58,(63,64))),55),57),56),59),(60,(61,62))))),((65,(66,(67,(68,(69,(70,(71,(72,73)))))))),((((74,75),76),(77,(78,((80,(81,(((82,83),(84,85)),(86,(87,(((88,96),92,94,97),(89,90),91,93,95,98,99)))))),(100,101))))),79))))),(((102,103),104),((((105,(106,((107,109),108))),110),(111,((112,((113,114),(115,116,117))),118))),((119,(120,((121,(124,(125,(126,(((127,128),129),((130,131),((132,(134,(135,((136,137),138)))),133))))))),(122,123)))),((((((139,141),140),(((146,147),148),149)),(143,144)),145),142))))));
	TREE 'PAUP_8805' = (((1,2),(3,(4,(5,(6,((7,8),(9,((10,12),11)))))))),(((((13,14),15),((16,(17,(18,(((20,((21,(((26,((27,28),29)),((30,31),32)),33)),25)),24),(22,23))))),19)),(((34,35),(36,(37,((38,39),((40,41,(42,43)),(44,(45,((((46,47),48),(50,51)),49)))))))),((52,(53,((((((54,55,58),(63,64)),57),56),59),(60,(61,62))))),((65,(66,(67,(68,(69,(70,(71,(72,73)))))))),(((74,75,76),(77,(78,((80,(81,(((82,83),(84,85)),(86,(87,((((((((((88,96),94),92),(89,90)),97),95),91),93),98),99)))))),(100,101))))),79))))),(((102,103),104),((((105,(106,((107,109),108))),110),(111,((112,((113,114),(115,116,117))),118))),((119,(120,((121,(124,(125,(126,(((127,128),129),((130,131),((132,(134,(135,((136,137),138)))),133))))))),(122,123)))),((((((139,141),140),(((146,147),148),149)),(143,144)),145),142))))));
	TREE 'PAUP_8856' = (((1,2),(3,(4,(5,(6,((7,8),(9,((10,12),11)))))))),(((((13,14),15),((16,(17,(18,(((20,((21,(((26,((27,28),29)),((30,31),32)),33)),25)),24),(22,23))))),19)),(((34,35),(36,(37,((38,39),((40,41,(42,43)),(44,(45,((((46,47),48),(50,51)),49)))))))),((52,(53,((((((54,(58,(63,64))),55),57),56),59),(60,(61,62))))),((65,(66,(67,(68,(69,(70,(71,(72,73)))))))),(((74,75,76),(77,(78,((80,(81,(((82,83),(84,85)),(86,(87,(((((((88,96),94),92),(89,90)),91,93,95,97),98),99)))))),(100,101))))),79))))),(((102,103),104),((((105,(106,((107,109),108))),110),(111,((112,((113,114),(115,116,117))),118))),((119,(120,((121,(124,(125,(126,(((127,128),129),((130,131),((132,(134,(135,((136,137),138)))),133))))))),(122,123)))),((((((139,141),140),(((146,147),148),149)),(143,144)),145),142))))));
	TREE 'PAUP_8943' = (((1,2),(3,(4,(5,(6,((7,8),(9,((10,12),11)))))))),(((((13,14),15),((16,(17,(18,(((20,((21,(((26,((27,28),29)),((30,31),32)),33)),25)),24),(22,23))))),19)),(((34,35),(36,(37,((38,39),((40,41,(42,43)),(44,(45,((((46,47),48),(50,51)),49)))))))),((52,(53,((((((54,(58,(63,64))),55),57),56),59),(60,(61,62))))),((65,(66,(67,(68,(69,(70,(71,(72,73)))))))),(((74,75,76),(77,(78,((80,(81,(((82,83),(84,85)),(86,(87,(((((((((88,96),94),92),(89,90),91),97),95),93),98),99)))))),(100,101))))),79))))),(((102,103),104),((((105,(106,((107,109),108))),110),(111,((112,((113,114),(115,116,117))),118))),((119,(120,((121,(124,(125,(126,(((127,128),129),((130,131),((132,(134,(135,((136,137),138)))),133))))))),(122,123)))),((((((139,141),140),(((146,147),148),149)),(143,144)),145),142))))));
	TREE 'PAUP_9116' = (((1,2),(3,(4,(5,(6,((7,8),(9,((10,12),11)))))))),(((((13,14),15),((16,(17,(18,(((20,((21,(((26,((27,28),29)),((30,31),32)),33)),25)),24),(22,23))))),19)),(((34,35),(36,(37,((38,39),((40,41,(42,43)),(44,(45,((((46,47),48),(50,51)),49)))))))),((52,(53,((((((54,(58,(63,64))),55),57),56),59),(60,(61,62))))),((65,(66,(67,(68,(69,(70,(71,(72,73)))))))),(((74,75,76),(77,(78,((80,(81,(((82,83),(84,85)),(86,(87,((((((((((88,94),92),(89,90)),97),96),95),91),93),98),99)))))),(100,101))))),79))))),(((102,103),104),((((105,(106,((107,109),108))),110),(111,((112,((113,114),(115,116,117))),118))),((119,(120,((121,(124,(125,(126,(((127,128),129),((130,131),((132,(134,(135,((136,137),138)))),133))))))),(122,123)))),((((((139,141),140),(((146,147),148),149)),(143,144)),145),142))))));
	TREE 'PAUP_9364' = (((1,2),(3,(4,(5,(6,((7,8),(9,((10,12),11)))))))),(((((13,14),15),((16,(17,(18,(((20,((21,(((26,((27,28),29)),((30,31),32)),33)),25)),24),(22,23))))),19)),(((34,35),(36,(37,((38,39),((40,41,(42,43)),(44,(45,((((46,47),48),(50,51)),49)))))))),((52,(53,((((((54,(58,(63,64))),55),57),56),59),(60,(61,62))))),((65,(66,(67,(68,(69,(70,(71,(72,73)))))))),(((74,75,76),(77,(78,((80,(81,(((82,83),(84,85)),(86,(87,((((88,96),92,94),99),(89,90),91,93,95,97,98)))))),(100,101))))),79))))),(((102,103),104),((((105,(106,((107,109),108))),110),(111,((112,((113,114),(115,116,117))),118))),((119,(120,((121,(124,(125,(126,(((127,128),129),((130,131),((132,(134,(135,((136,137),138)))),133))))))),(122,123)))),((((((139,141),140),(((146,147),148),149)),(143,144)),145),142))))));
	TREE 'PAUP_9568' = (((1,2),(3,(4,(5,(6,((7,8),(9,((10,12),11)))))))),(((((13,14),15),((16,(17,(18,(((20,((21,(((26,((27,28),29)),((30,31),32)),33)),25)),24),(22,23))))),19)),(((34,35),(36,(37,((38,39),((40,41,(42,43)),(44,(45,((((46,47),48),49),(50,51))))))))),((52,(53,(((54,(58,(63,64))),(((55,57),56),59)),(60,(61,62))))),((65,(66,(67,(68,(69,(70,(71,(72,73)))))))),((((74,75),76),(77,(78,((80,(81,(((82,83),(84,85)),(86,(87,((((((((((88,96),94),92),97),(89,90)),91),95),93),98),99)))))),(100,101))))),79))))),(((102,103),104),((((105,(106,((107,109),108))),110),(111,((112,((113,114),(115,116,117))),118))),((119,(120,((121,(124,(125,(126,(((127,128),129),((130,131),((132,(134,(135,((136,137),138)))),133))))))),(122,123)))),((((((139,141),140),(((146,147),148),149)),(143,144)),145),142))))));
	TREE 'PAUP_9697' = (((1,2),(3,(4,(5,(6,((7,8),(9,((10,12),11)))))))),(((((13,14),15),((16,(17,(18,(((20,((21,(((26,((27,28),29)),((30,31),32)),33)),25)),24),(22,23))))),19)),(((34,35),(36,(37,((38,39),((40,41,(42,43)),(44,(45,((((46,47),48),49),(50,51))))))))),((52,(53,((((((54,(58,(63,64))),55),57),56),59),(60,(61,62))))),((65,(66,(67,(68,(69,(70,(71,(72,73)))))))),((((74,75),76),(77,(78,((80,(81,(((82,83),(84,85)),(86,(87,(((((((((88,96),94),92),97),(89,90)),91),93),98),95,99)))))),(100,101))))),79))))),(((102,103),104),((((105,(106,((107,109),108))),110),(111,((112,((113,114),(115,116,117))),118))),((119,(120,((121,(124,(125,(126,(((127,128),129),((130,131),((132,(134,(135,((136,137),138)))),133))))))),(122,123)))),((((((139,141),140),(((146,147),148),149)),(143,144)),145),142))))));
	TREE 'PAUP_10194' = (((1,2),(3,(4,(5,(6,((7,8),(9,((10,12),11)))))))),(((((13,14),15),((16,(17,(18,(((20,((21,(((26,((27,28),29)),((30,31),32)),33)),25)),24),(22,23))))),19)),(((34,35),(36,(37,((38,39),((40,41,(42,43)),(44,(45,((((46,47),48),49),(50,51))))))))),((52,(53,((((((54,(58,(63,64))),55),57),56),59),(60,(61,62))))),((65,(66,(67,(68,(69,(70,(71,(72,73)))))))),((((74,75),76),(77,(78,((80,(81,(((82,83),(84,85)),(86,(87,(((((((((88,96),92),97),(89,90)),91),95),93,94),98),99)))))),(100,101))))),79))))),(((102,103),104),((((105,(106,((107,109),108))),110),(111,((112,((113,114),(115,116,117))),118))),((119,(120,((121,(124,(125,(126,(((127,128),129),((130,131),((132,(134,(135,((136,137),138)))),133))))))),(122,123)))),((((((139,141),140),(((146,147),148),149)),(143,144)),145),142))))));
	TREE 'PAUP_10353' = (((1,2),(3,(4,(5,(6,((7,8),(9,((10,12),11)))))))),(((((13,14),15),((16,(17,(18,(((20,((21,(((26,((27,28),29)),((30,31),32)),33)),25)),24),(22,23))))),19)),(((34,35),(36,(37,((38,39),((40,41,(42,43)),(44,(45,((((46,48),47),(50,51)),49)))))))),((52,(53,(((((54,55),(63,64)),58),56,57,59),(60,(61,62))))),((65,(66,(67,(68,(69,(70,(71,(72,73)))))))),(((74,75,76),(77,(78,((80,(81,(((82,83),(84,85)),(86,(87,((((((((((88,96),92),94),97),(89,90)),95),91),93),98),99)))))),(100,101))))),79))))),(((102,103),104),((((105,(106,((107,109),108))),110),(111,((112,((113,114),(115,116,117))),118))),((119,(120,((121,(124,(125,(126,(((127,128),129),((130,131),((132,(134,(135,((136,137),138)))),133))))))),(122,123)))),((((((139,141),140),(((146,147),148),149)),(143,144)),145),142))))));
	TREE 'PAUP_10545' = (((1,2),(3,(4,(5,(6,((7,8),(9,((10,12),11)))))))),(((((13,14),15),((16,(17,(18,(((20,((21,(((26,((27,28),29)),((30,31),32)),33)),25)),24),(22,23))))),19)),(((34,35),(36,(37,((38,39),((40,41,(42,43)),(44,(45,((((46,48),47),(50,51)),49)))))))),((52,(53,((((((54,(58,(63,64))),55),57),56),59),(60,(61,62))))),((65,(66,(67,(68,(69,(70,(71,(72,73)))))))),(((74,75,76),(77,(78,((80,(81,(((82,83),(84,85)),(86,(87,(((((((88,96),(89,90),94,95,97),92),91),93),98),99)))))),(100,101))))),79))))),(((102,103),104),((((105,(106,((107,109),108))),110),(111,((112,((113,114),(115,116,117))),118))),((119,(120,((121,(124,(125,(126,(((127,128),129),((130,131),((132,(134,(135,((136,137),138)))),133))))))),(122,123)))),((((((139,141),140),(((146,147),148),149)),(143,144)),145),142))))));
	TREE 'PAUP_10658' = (((1,2),(3,(4,(5,(6,((7,8),(9,((10,12),11)))))))),(((((13,14),15),((16,(17,(18,(((20,((21,(((26,((27,28),29)),((30,31),32)),33)),25)),24),(22,23))))),19)),(((34,35),(36,(37,((38,39),((40,41,(42,43)),(44,(45,((((46,48),47),(50,51)),49)))))))),((52,(53,((((((54,(58,(63,64))),55),57),56),59),(60,(61,62))))),((65,(66,(67,(68,(69,(70,(71,(72,73)))))))),(((74,75,76),(77,(78,((80,(81,(((82,83),(84,85)),(86,(87,(((((((((88,96),94),92),95),(89,90),97),91),93),98),99)))))),(100,101))))),79))))),(((102,103),104),((((105,(106,((107,109),108))),110),(111,((112,((113,114),(115,116,117))),118))),((119,(120,((121,(124,(125,(126,(((127,128),129),((130,131),((132,(134,(135,((136,137),138)))),133))))))),(122,123)))),((((((139,141),140),(((146,147),148),149)),(143,144)),145),142))))));
	TREE 'PAUP_10693' = (((1,2),(3,(4,(5,(6,((7,8),(9,((10,12),11)))))))),(((((13,14),15),((16,(17,(18,(((20,((21,(((26,((27,28),29)),((30,31),32)),33)),25)),24),(22,23))))),19)),(((34,35),(36,(37,((38,39),((40,41,(42,43)),(44,(45,((((46,48),47),(50,51)),49)))))))),((52,(53,((((((54,(58,(63,64))),55),57),56),59),(60,(61,62))))),((65,(66,(67,(68,(69,(70,(71,(72,73)))))))),(((74,75,76),(77,(78,((80,(81,(((82,83),(84,85)),(86,(87,((((((((88,92,96),(89,90)),94,97),95),91),93),98),99)))))),(100,101))))),79))))),(((102,103),104),((((105,(106,((107,109),108))),110),(111,((112,((113,114),(115,116,117))),118))),((119,(120,((121,(124,(125,(126,(((127,128),129),((130,131),((132,(134,(135,((136,137),138)))),133))))))),(122,123)))),((((((139,141),140),(((146,147),148),149)),(143,144)),145),142))))));
	TREE 'PAUP_10702' = (((1,2),(3,(4,(5,(6,((7,8),(9,((10,12),11)))))))),(((((13,14),15),((16,(17,(18,(((20,((21,(((26,((27,28),29)),((30,31),32)),33)),25)),24),(22,23))))),19)),(((34,35),(36,(37,((38,39),((40,41,(42,43)),(44,(45,((((46,48),47),(50,51)),49)))))))),((52,(53,((((((54,(58,(63,64))),55),57),56),59),(60,(61,62))))),((65,(66,(67,(68,(69,(70,(71,(72,73)))))))),(((74,75,76),(77,(78,((80,(81,(((82,83),(84,85)),(86,(87,((((((((((88,96),94),97),92),(89,90)),95),91),93),98),99)))))),(100,101))))),79))))),(((102,103),104),((((105,(106,((107,109),108))),110),(111,((112,((113,114),(115,116,117))),118))),((119,(120,((121,(124,(125,(126,(((127,128),129),((130,131),((132,(134,(135,((136,137),138)))),133))))))),(122,123)))),((((((139,141),140),(((146,147),148),149)),(143,144)),145),142))))));
	TREE 'PAUP_10722' = (((1,2),(3,(4,(5,(6,((7,8),(9,((10,12),11)))))))),(((((13,14),15),((16,(17,(18,(((20,((21,(((26,((27,28),29)),((30,31),32)),33)),25)),24),(22,23))))),19)),(((34,35),(36,(37,((38,39),((40,41,(42,43)),(44,(45,((((46,48),47),(50,51)),49)))))))),((52,(53,((((54,(55,56,57,59)),58),(63,64)),(60,(61,62))))),((65,(66,(67,(68,(69,(70,(71,(72,73)))))))),(((74,75,76),(77,(78,((80,(81,(((82,83),(84,85)),(86,(87,((((((((((88,96),92),94),97),(89,90)),95),91),93),98),99)))))),(100,101))))),79))))),(((102,103),104),((((105,(106,((107,109),108))),110),(111,((112,((113,114),(115,116,117))),118))),((119,(120,((121,(124,(125,(126,(((127,128),129),((130,131),((132,(134,(135,((136,137),138)))),133))))))),(122,123)))),((((((139,141),140),(((146,147),148),149)),(143,144)),145),142))))));
	TREE 'PAUP_10894' = (((1,2),(3,(4,(5,(6,((7,8),(9,((10,12),11)))))))),(((((13,14),15),((16,(17,(18,(((20,((21,(((26,((27,28),29)),((30,31),32)),33)),25)),24),(22,23))))),19)),(((34,35),(36,(37,((38,39),((40,41,(42,43)),(44,(45,((((46,48),47),(50,51)),49)))))))),((52,(53,((((((54,(58,(63,64))),55),57),56),59),(60,(61,62))))),((65,(66,(67,(68,(69,(70,(71,(72,73)))))))),(((74,75,76),(77,(78,((80,(81,(((82,83),(84,85)),(86,(87,(((((88,96),(89,90),94,97),92),99),91,93,95,98)))))),(100,101))))),79))))),(((102,103),104),((((105,(106,((107,109),108))),110),(111,((112,((113,114),(115,116,117))),118))),((119,(120,((121,(124,(125,(126,(((127,128),129),((130,131),((132,(134,(135,((136,137),138)))),133))))))),(122,123)))),((((((139,141),140),(((146,147),148),149)),(143,144)),145),142))))));
	TREE 'PAUP_10898' = (((1,2),(3,(4,(5,(6,((7,8),(9,((10,12),11)))))))),(((((13,14),15),((16,(17,(18,(((20,((21,(((26,((27,28),29)),((30,31),32)),33)),25)),24),(22,23))))),19)),(((34,35),(36,(37,((38,39),((40,41,(42,43)),(44,(45,((((46,48),47),(50,51)),49)))))))),((52,(53,((((((54,(58,(63,64))),55),57),56),59),(60,(61,62))))),((65,(66,(67,(68,(69,(70,(71,(72,73)))))))),(((74,75,76),(77,(78,((80,(81,(((82,83),(84,85)),(86,(87,(((((88,(89,90),92,94,97),96),98),91,93,95),99)))))),(100,101))))),79))))),(((102,103),104),((((105,(106,((107,109),108))),110),(111,((112,((113,114),(115,116,117))),118))),((119,(120,((121,(124,(125,(126,(((127,128),129),((130,131),((132,(134,(135,((136,137),138)))),133))))))),(122,123)))),((((((139,141),140),(((146,147),148),149)),(143,144)),145),142))))));
	TREE 'PAUP_11196' = (((1,2),(3,(4,(5,(6,((7,8),(9,((10,12),11)))))))),(((((13,14),15),((16,(17,(18,(((20,((21,(((26,((27,28),29)),((30,31),32)),33)),25)),24),(22,23))))),19)),(((34,35),(36,(37,((38,39),((40,41,(42,43)),(44,(45,((((46,48),47),49),(50,51))))))))),((52,(53,((((((54,55,58),57),(63,64)),56),59),(60,(61,62))))),((65,(66,(67,(68,(69,(70,(71,(72,73)))))))),((((74,75),76),(77,(78,((80,(81,(((82,83),(84,85)),(86,(87,(((((((((88,96),92,94),97),(89,90)),95),91),93),98),99)))))),(100,101))))),79))))),(((102,103),104),((((105,(106,((107,109),108))),110),(111,((112,((113,114),(115,116,117))),118))),((119,(120,((121,(124,(125,(126,(((127,128),129),((130,131),((132,(134,(135,((136,137),138)))),133))))))),(122,123)))),((((((139,141),140),(((146,147),148),149)),(143,144)),145),142))))));
	TREE 'PAUP_11388' = (((1,2),(3,(4,(5,(6,((7,8),(9,((10,12),11)))))))),(((((13,14),15),((16,(17,(18,(((20,((21,(((26,((27,28),29)),((30,31),32)),33)),25)),24),(22,23))))),19)),(((34,35),(36,(37,((38,39),((40,41,(42,43)),(44,(45,((((46,48),47),49),(50,51))))))))),((52,(53,((((((54,(58,(63,64))),55),57),56),59),(60,(61,62))))),((65,(66,(67,(68,(69,(70,(71,(72,73)))))))),((((74,75),76),(77,(78,((80,(81,(((82,83),(84,85)),(86,(87,((((((((88,96),(89,90),92,94),97),95),91),93),98),99)))))),(100,101))))),79))))),(((102,103),104),((((105,(106,((107,109),108))),110),(111,((112,((113,114),(115,116,117))),118))),((119,(120,((121,(124,(125,(126,(((127,128),129),((130,131),((132,(134,(135,((136,137),138)))),133))))))),(122,123)))),((((((139,141),140),(((146,147),148),149)),(143,144)),145),142))))));
	TREE 'PAUP_11393' = (((1,2),(3,(4,(5,(6,((7,8),(9,((10,12),11)))))))),(((((13,14),15),((16,(17,(18,(((20,((21,(((26,((27,28),29)),((30,31),32)),33)),25)),24),(22,23))))),19)),(((34,35),(36,(37,((38,39),((40,41,(42,43)),(44,(45,((((46,48),47),49),(50,51))))))))),((52,(53,((((((54,(58,(63,64))),55),57),56),59),(60,(61,62))))),((65,(66,(67,(68,(69,(70,(71,(72,73)))))))),((((74,75),76),(77,(78,((80,(81,(((82,83),(84,85)),(86,(87,(((((((((88,(89,90)),96),92,94),97),95),91),93),98),99)))))),(100,101))))),79))))),(((102,103),104),((((105,(106,((107,109),108))),110),(111,((112,((113,114),(115,116,117))),118))),((119,(120,((121,(124,(125,(126,(((127,128),129),((130,131),((132,(134,(135,((136,137),138)))),133))))))),(122,123)))),((((((139,141),140),(((146,147),148),149)),(143,144)),145),142))))));
	TREE 'PAUP_11810' = (((1,2),(3,(4,(5,(6,((7,8),(9,((10,12),11)))))))),(((((13,14),15),((16,(17,(18,(((20,((21,(((26,((27,28),29)),((30,31),32)),33)),25)),24),(22,23))))),19)),(((34,35),(36,(37,((38,39),((40,41,(42,43)),(44,(45,((((46,47),(48,50)),51),49)))))))),((52,(53,((((((54,(58,(63,64))),55),57),56),59),(60,(61,62))))),((65,(66,(67,(68,(69,(70,(71,(72,73)))))))),(((74,75,76),(77,(78,((80,(81,(((82,83),(84,85)),(86,(87,(((((((((88,96),92,94),97),(89,90)),95),91),93),98),99)))))),(100,101))))),79))))),(((102,103),104),((((105,(106,((107,109),108))),110),(111,((112,((113,114),(115,116,117))),118))),((119,(120,((121,(124,(125,(126,(((127,128),129),((130,131),((132,(134,(135,((136,137),138)))),133))))))),(122,123)))),((((((139,141),140),(((146,147),148),149)),(143,144)),145),142))))));
	TREE 'PAUP_11966' = (((1,2),(3,(4,(5,(6,((7,8),(9,((10,12),11)))))))),(((((13,14),15),((16,(17,(18,(((20,((21,(((26,((27,28),29)),((30,31),32)),33)),25)),24),(22,23))))),19)),(((34,35),(36,(37,((38,39),((40,41,(42,43)),(44,(45,(((((46,47),48),51),50),49)))))))),((52,(53,((((54,((55,(58,(63,64))),57)),56),59),(60,(61,62))))),((65,(66,(67,(68,(69,(70,(71,(72,73)))))))),(((74,75,76),(77,(78,((80,(81,(((82,83),(84,85)),(86,(87,(((((((((88,96),92,94),97),(89,90)),95),91),93),98),99)))))),(100,101))))),79))))),(((102,103),104),((((105,(106,((107,109),108))),110),(111,((112,((113,114),(115,116,117))),118))),((119,(120,((121,(124,(125,(126,(((127,128),129),((130,131),((132,(134,(135,((136,137),138)))),133))))))),(122,123)))),((((((139,141),140),(((146,147),148),149)),(143,144)),145),142))))));
	TREE 'PAUP_12014' = (((1,2),(3,(4,(5,(6,((7,8),(9,((10,12),11)))))))),(((((13,14),15),((16,(17,(18,(((20,((21,(((26,((27,28),29)),((30,31),32)),33)),25)),24),(22,23))))),19)),(((34,35),(36,(37,((38,39),((40,41,(42,43)),(44,(45,(((((46,47),48),51),50),49)))))))),((52,(53,((((((54,(58,(63,64))),55),57),56),59),(60,(61,62))))),((65,(66,(67,(68,(69,(70,(71,(72,73)))))))),(((74,75,76),(77,(78,((80,(81,(((82,83),(84,85)),(86,(87,((((((((88,96),92,94),97),(89,90)),95),93),91),98,99)))))),(100,101))))),79))))),(((102,103),104),((((105,(106,((107,109),108))),110),(111,((112,((113,114),(115,116,117))),118))),((119,(120,((121,(124,(125,(126,(((127,128),129),((130,131),((132,(134,(135,((136,137),138)))),133))))))),(122,123)))),((((((139,141),140),(((146,147),148),149)),(143,144)),145),142))))));
	TREE 'PAUP_12076' = (((1,2),(3,(4,(5,(6,((7,8),(9,((10,12),11)))))))),(((((13,14),15),((16,(17,(18,(((20,((21,(((26,((27,28),29)),((30,31),32)),33)),25)),24),(22,23))))),19)),(((34,35),(36,(37,((38,39),((40,41,(42,43)),(44,(45,(((((46,47),48),51),50),49)))))))),((52,(53,((((((54,(58,(63,64))),55),57),56),59),(60,(61,62))))),((65,(66,(67,(68,(69,(70,(71,(72,73)))))))),(((74,75,76),(77,(78,((80,(81,(((82,83),(84,85)),(86,(87,(((((((((88,96),92,94),97),(89,90)),95),93),98),99),91)))))),(100,101))))),79))))),(((102,103),104),((((105,(106,((107,109),108))),110),(111,((112,((113,114),(115,116,117))),118))),((119,(120,((121,(124,(125,(126,(((127,128),129),((130,131),((132,(134,(135,((136,137),138)))),133))))))),(122,123)))),((((((139,141),140),(((146,147),148),149)),(143,144)),145),142))))));
	TREE 'PAUP_12227' = (((1,2),(3,(4,(5,(6,((7,8),(9,((10,12),11)))))))),(((((13,14),15),((16,(17,(18,(((20,((21,(((26,((27,28),29)),((30,31),32)),33)),25)),24),(22,23))))),19)),(((34,35),(36,(37,((38,39),((40,41,(42,43)),(44,(45,(((((46,47),48),51),50),49)))))))),((52,(53,((((((54,(58,(63,64))),55),57),56),59),(60,(61,62))))),((65,(66,(67,(68,(69,(70,(71,(72,73)))))))),(((74,75,76),(77,(78,((80,(81,(((82,83),(84,85)),(86,(87,(((((((((88,96),94),92),(89,90),97),95),91),93),98),99)))))),(100,101))))),79))))),(((102,103),104),((((105,(106,((107,109),108))),110),(111,((112,((113,114),(115,116,117))),118))),((119,(120,((121,(124,(125,(126,(((127,128),129),((130,131),((132,(134,(135,((136,137),138)))),133))))))),(122,123)))),((((((139,141),140),(((146,147),148),149)),(143,144)),145),142))))));
	TREE 'PAUP_12229' = (((1,2),(3,(4,(5,(6,((7,8),(9,((10,12),11)))))))),(((((13,14),15),((16,(17,(18,(((20,((21,(((26,((27,28),29)),((30,31),32)),33)),25)),24),(22,23))))),19)),(((34,35),(36,(37,((38,39),((40,41,(42,43)),(44,(45,(((((46,47),48),51),50),49)))))))),((52,(53,((((((54,(58,(63,64))),55),57),56),59),(60,(61,62))))),((65,(66,(67,(68,(69,(70,(71,(72,73)))))))),(((74,75,76),(77,(78,((80,(81,(((82,83),(84,85)),(86,(87,((((((((88,92,94),96),(89,90),97),95),91),93),98),99)))))),(100,101))))),79))))),(((102,103),104),((((105,(106,((107,109),108))),110),(111,((112,((113,114),(115,116,117))),118))),((119,(120,((121,(124,(125,(126,(((127,128),129),((130,131),((132,(134,(135,((136,137),138)))),133))))))),(122,123)))),((((((139,141),140),(((146,147),148),149)),(143,144)),145),142))))));
	TREE 'PAUP_12247' = (((1,2),(3,(4,(5,(6,((7,8),(9,((10,12),11)))))))),(((((13,14),15),((16,(17,(18,(((20,((21,(((26,((27,28),29)),((30,31),32)),33)),25)),24),(22,23))))),19)),(((34,35),(36,(37,((38,39),((40,41,(42,43)),(44,(45,(((((46,47),48),51),50),49)))))))),((52,(53,((((((54,(58,(63,64))),55),57),56),59),(60,(61,62))))),((65,(66,(67,(68,(69,(70,(71,(72,73)))))))),(((74,75,76),(77,(78,((80,(81,(((82,83),(84,85)),(86,(87,((((((88,92,94),96),(89,90),91,95,97),93),98),99)))))),(100,101))))),79))))),(((102,103),104),((((105,(106,((107,109),108))),110),(111,((112,((113,114),(115,116,117))),118))),((119,(120,((121,(124,(125,(126,(((127,128),129),((130,131),((132,(134,(135,((136,137),138)))),133))))))),(122,123)))),((((((139,141),140),(((146,147),148),149)),(143,144)),145),142))))));
	TREE 'PAUP_12322' = (((1,2),(3,(4,(5,(6,((7,8),(9,((10,12),11)))))))),(((((13,14),15),((16,(17,(18,(((20,((21,(((26,((27,28),29)),((30,31),32)),33)),25)),24),(22,23))))),19)),(((34,35),(36,(37,((38,39),((40,41,(42,43)),(44,(45,(((((46,47),48),51),50),49)))))))),((52,(53,((((((54,(58,(63,64))),55),57),56),59),(60,(61,62))))),((65,(66,(67,(68,(69,(70,(71,(72,73)))))))),(((74,75,76),(77,(78,((80,(81,(((82,83),(84,85)),(86,(87,(((88,(89,90),91,92,93,94,95,97,98),96),99)))))),(100,101))))),79))))),(((102,103),104),((((105,(106,((107,109),108))),110),(111,((112,((113,114),(115,116,117))),118))),((119,(120,((121,(124,(125,(126,(((127,128),129),((130,131),((132,(134,(135,((136,137),138)))),133))))))),(122,123)))),((((((139,141),140),(((146,147),148),149)),(143,144)),145),142))))));
	TREE 'PAUP_12342' = (((1,2),(3,(4,(5,(6,((7,8),(9,((10,12),11)))))))),(((((13,14),15),((16,(17,(18,(((20,((21,(((26,((27,28),29)),((30,31),32)),33)),25)),24),(22,23))))),19)),(((34,35),(36,(37,((38,39),((40,41,(42,43)),(44,(45,(((((46,47),48),51),50),49)))))))),((52,(53,((((((54,(58,(63,64))),55),57),56),59),(60,(61,62))))),((65,(66,(67,(68,(69,(70,(71,(72,73)))))))),(((74,75,76),(77,(78,((80,(81,(((82,83),(84,85)),(86,(87,((((88,(89,90),91,92,93,94,95,97),96),98),99)))))),(100,101))))),79))))),(((102,103),104),((((105,(106,((107,109),108))),110),(111,((112,((113,114),(115,116,117))),118))),((119,(120,((121,(124,(125,(126,(((127,128),129),((130,131),((132,(134,(135,((136,137),138)))),133))))))),(122,123)))),((((((139,141),140),(((146,147),148),149)),(143,144)),145),142))))));
	TREE 'PAUP_12413' = (((1,2),(3,(4,(5,(6,((7,8),(9,((10,12),11)))))))),(((((13,14),15),((16,(17,(18,(((20,((21,(((26,((27,28),29)),((30,31),32)),33)),25)),24),(22,23))))),19)),(((34,35),(36,(37,((38,39),((40,41,(42,43)),(44,(45,(((((46,47),48),51),50),49)))))))),((52,(53,((((((54,(58,(63,64))),55),57),56),59),(60,(61,62))))),((65,(66,(67,(68,(69,(70,(71,(72,73)))))))),(((74,75,76),(77,(78,((80,(81,(((82,83),(84,85)),(86,(87,((((((88,96),(89,90),95,97),94),92),91,93,98),99)))))),(100,101))))),79))))),(((102,103),104),((((105,(106,((107,109),108))),110),(111,((112,((113,114),(115,116,117))),118))),((119,(120,((121,(124,(125,(126,(((127,128),129),((130,131),((132,(134,(135,((136,137),138)))),133))))))),(122,123)))),((((((139,141),140),(((146,147),148),149)),(143,144)),145),142))))));
	TREE 'PAUP_12435' = (((1,2),(3,(4,(5,(6,((7,8),(9,((10,12),11)))))))),(((((13,14),15),((16,(17,(18,(((20,((21,(((26,((27,28),29)),((30,31),32)),33)),25)),24),(22,23))))),19)),(((34,35),(36,(37,((38,39),((40,41,(42,43)),(44,(45,(((((46,47),48),51),50),49)))))))),((52,(53,((((((54,(58,(63,64))),55),57),56),59),(60,(61,62))))),((65,(66,(67,(68,(69,(70,(71,(72,73)))))))),(((74,75,76),(77,(78,((80,(81,(((82,83),(84,85)),(86,(87,(((((((88,96),(89,90),97),92),94),91,93,95),98),99)))))),(100,101))))),79))))),(((102,103),104),((((105,(106,((107,109),108))),110),(111,((112,((113,114),(115,116,117))),118))),((119,(120,((121,(124,(125,(126,(((127,128),129),((130,131),((132,(134,(135,((136,137),138)))),133))))))),(122,123)))),((((((139,141),140),(((146,147),148),149)),(143,144)),145),142))))));
	TREE 'PAUP_12545' = (((1,2),(3,(4,(5,(6,((7,8),(9,((10,12),11)))))))),(((((13,14),15),((16,(17,(18,(((20,((21,(((26,((27,28),29)),((30,31),32)),33)),25)),24),(22,23))))),19)),(((34,35),(36,(37,((38,39),((40,41,(42,43)),(44,(45,(((((46,47),48),51),50),49)))))))),((52,(53,((((((54,(58,(63,64))),55),57),56),59),(60,(61,62))))),((65,(66,(67,(68,(69,(70,(71,(72,73)))))))),(((74,75,76),(77,(78,((80,(81,(((82,83),(84,85)),(86,(87,((((((((((88,96),94),97),(89,90)),95),91),92),93),98),99)))))),(100,101))))),79))))),(((102,103),104),((((105,(106,((107,109),108))),110),(111,((112,((113,114),(115,116,117))),118))),((119,(120,((121,(124,(125,(126,(((127,128),129),((130,131),((132,(134,(135,((136,137),138)))),133))))))),(122,123)))),((((((139,141),140),(((146,147),148),149)),(143,144)),145),142))))));
	TREE 'PAUP_12587' = (((1,2),(3,(4,(5,(6,((7,8),(9,((10,12),11)))))))),(((((13,14),15),((16,(17,(18,(((20,((21,(((26,((27,28),29)),((30,31),32)),33)),25)),24),(22,23))))),19)),(((34,35),(36,(37,((38,39),((40,41,(42,43)),(44,(45,(((((46,47),51),48),50),49)))))))),((52,(53,((((((54,(58,(63,64))),55),57),56),59),(60,(61,62))))),((65,(66,(67,(68,(69,(70,(71,(72,73)))))))),((((74,75),76),(77,(78,((80,(81,(((82,83),(84,85)),(86,(87,(((((((88,96),92,94),(89,90),97),91,95),93),98),99)))))),(100,101))))),79))))),(((102,103),104),((((105,(106,((107,109),108))),110),(111,((112,((113,114),(115,116,117))),118))),((119,(120,((121,(124,(125,(126,(((127,128),129),((130,131),((132,(134,(135,((136,137),138)))),133))))))),(122,123)))),((((((139,141),140),(((146,147),148),149)),(143,144)),145),142))))));
	TREE 'PAUP_12618' = (((1,2),(3,(4,(5,(6,((7,8),(9,((10,12),11)))))))),(((((13,14),15),((16,(17,(18,(((20,((21,(((26,((27,28),29)),((30,31),32)),33)),25)),24),(22,23))))),19)),(((34,35),(36,(37,((38,39),((40,41,(42,43)),(44,(45,(((((46,47),48),50),51),49)))))))),((52,(53,((((((54,(58,(63,64))),55),57),56),59),(60,(61,62))))),((65,(66,(67,(68,(69,(70,(71,(72,73)))))))),((((74,75),76),(((77,(80,(81,(((82,83),(84,85)),(86,(87,(((((((88,96),92,94),(89,90),97),91,95),93),98),99))))))),(100,101)),78)),79))))),(((102,103),104),((((105,(106,((107,109),108))),110),(111,((112,((113,114),(115,116,117))),118))),((119,(120,((121,(124,(125,(126,(((127,128),129),((130,131),((132,(134,(135,((136,137),138)))),133))))))),(122,123)))),((((((139,141),140),(((146,147),148),149)),(143,144)),145),142))))));
	TREE 'PAUP_12922' = (((1,2),(3,(4,(5,(6,((7,8),(9,((10,12),11)))))))),(((((13,14),15),((16,(17,(18,(((20,((21,(((26,((27,28),29)),((30,31),32)),33)),25)),24),(22,23))))),19)),(((34,35),(36,(37,((38,39),((40,41,(42,43)),(44,(45,(((((46,47),48),50),51),49)))))))),((52,(53,((((((54,(58,(63,64))),55),57),56),59),(60,(61,62))))),((65,(66,(67,(68,(69,(70,(71,(72,73)))))))),((((74,75),76),(77,(78,((80,(81,(((82,83),(84,85)),(86,(87,((((((88,96),(89,90),97),92,94),98),91,93,95),99)))))),(100,101))))),79))))),(((102,103),104),((((105,(106,((107,109),108))),110),(111,((112,((113,114),(115,116,117))),118))),((119,(120,((121,(124,(125,(126,(((127,128),129),((130,131),((132,(134,(135,((136,137),138)))),133))))))),(122,123)))),((((((139,141),140),(((146,147),148),149)),(143,144)),145),142))))));
	TREE 'PAUP_13001' = (((1,2),(3,(4,(5,(6,((7,8),(9,((10,12),11)))))))),(((((13,14),15),((16,(17,(18,(((20,((21,(((26,((27,28),29)),((30,31),32)),33)),25)),24),(22,23))))),19)),(((34,35),(36,(37,((38,39),((40,41,(42,43)),(44,(45,(((((46,47),48),50),51),49)))))))),((52,(53,((((((54,(58,(63,64))),55),57),56),59),(60,(61,62))))),((65,(66,(67,(68,(69,(70,(71,(72,73)))))))),((((74,75),76),(77,(78,((80,(81,(((82,83),(84,85)),(86,(87,(((((((88,96),94),92),(89,90),91,95,97),93),98),99)))))),(100,101))))),79))))),(((102,103),104),((((105,(106,((107,109),108))),110),(111,((112,((113,114),(115,116,117))),118))),((119,(120,((121,(124,(125,(126,(((127,128),129),((130,131),((132,(134,(135,((136,137),138)))),133))))))),(122,123)))),((((((139,141),140),(((146,147),148),149)),(143,144)),145),142))))));
	TREE 'PAUP_13046' = (((1,2),(3,(4,(5,(6,((7,8),(9,((10,12),11)))))))),(((((13,14),15),((16,(17,(18,(((20,((21,(((26,((27,28),29)),((30,31),32)),33)),25)),24),(22,23))))),19)),(((34,35),(36,(37,((38,39),((40,41,(42,43)),(44,(45,(((((46,47),48),50),51),49)))))))),((52,(53,((((((54,(58,(63,64))),55),57),56),59),(60,(61,62))))),((65,(66,(67,(68,(69,(70,(71,(72,73)))))))),((((74,75),76),(77,(78,((80,(81,(((82,83),(84,85)),(86,(87,((((((((88,96),92,94),97),91,95),93),98),(89,90)),99)))))),(100,101))))),79))))),(((102,103),104),((((105,(106,((107,109),108))),110),(111,((112,((113,114),(115,116,117))),118))),((119,(120,((121,(124,(125,(126,(((127,128),129),((130,131),((132,(134,(135,((136,137),138)))),133))))))),(122,123)))),((((((139,141),140),(((146,147),148),149)),(143,144)),145),142))))));
	TREE 'PAUP_13270' = (((1,2),(3,(4,(5,(6,((7,8),(9,((10,12),11)))))))),(((((13,14),15),((16,(17,(18,(((20,((21,(((26,((27,28),29)),((30,31),32)),33)),25)),24),(22,23))))),19)),(((34,35),(36,(37,((38,39),((40,41,(42,43)),(44,(45,(((((46,48),47),51),50),49)))))))),((52,(53,((((((54,(58,(63,64))),55),57),59),56),(60,(61,62))))),((65,(66,(67,(68,(69,(70,(71,(72,73)))))))),(((74,75,76),(77,(78,((80,(81,(((82,83),(84,85)),(86,(87,((((((((88,96),92,94),(89,90),97),95),91),93),98),99)))))),(100,101))))),79))))),(((102,103),104),((((105,(106,((107,109),108))),110),(111,((112,((113,114),(115,116,117))),118))),((119,(120,((121,(124,(125,(126,(((127,128),129),((130,131),((132,(134,(135,((136,137),138)))),133))))))),(122,123)))),((((((139,141),140),(((146,147),148),149)),(143,144)),145),142))))));
	TREE 'PAUP_13369' = (((1,2),(3,(4,(5,(6,((7,8),(9,((10,12),11)))))))),(((((13,14),15),((16,(17,(18,(((20,((21,(((26,((27,28),29)),((30,31),32)),33)),25)),24),(22,23))))),19)),(((34,35),(36,(37,((38,39),((40,41,(42,43)),(44,(45,(((((46,48),47),51),50),49)))))))),((52,(53,((54,(((55,(58,(63,64))),57),56),59),(60,(61,62))))),((65,(66,(67,(68,(69,(70,(71,(72,73)))))))),(((74,75,76),(77,(78,((80,(81,(((82,83),(84,85)),(86,(87,((((((((88,96),92,94),(89,90),97),95),91),93),98),99)))))),(100,101))))),79))))),(((102,103),104),((((105,(106,((107,109),108))),110),(111,((112,((113,114),(115,116,117))),118))),((119,(120,((121,(124,(125,(126,(((127,128),129),((130,131),((132,(134,(135,((136,137),138)))),133))))))),(122,123)))),((((((139,141),140),(((146,147),148),149)),(143,144)),145),142))))));
	TREE 'PAUP_13414' = (((1,2),(3,(4,(5,(6,((7,8),(9,((10,12),11)))))))),(((((13,14),15),((16,(17,(18,(((20,((21,(((26,((27,28),29)),((30,31),32)),33)),25)),24),(22,23))))),19)),(((34,35),(36,(37,((38,39),((40,41,(42,43)),(44,(45,(((((46,48),47),51),50),49)))))))),((52,(53,((((((54,(58,(63,64))),55),57),56),59),(60,(61,62))))),((65,(66,(67,(68,(69,(70,(71,(72,73)))))))),(((74,75,76),(77,(78,((80,(81,(((82,83),(84,85)),(86,(87,(((((((88,96),92,94),(89,90),97),95),93),91),98,99)))))),(100,101))))),79))))),(((102,103),104),((((105,(106,((107,109),108))),110),(111,((112,((113,114),(115,116,117))),118))),((119,(120,((121,(124,(125,(126,(((127,128),129),((130,131),((132,(134,(135,((136,137),138)))),133))))))),(122,123)))),((((((139,141),140),(((146,147),148),149)),(143,144)),145),142))))));
	TREE 'PAUP_13609' = (((1,2),(3,(4,(5,(6,((7,8),(9,((10,12),11)))))))),(((((13,14),15),((16,(17,(18,(((20,((21,(((26,((27,28),29)),((30,31),32)),33)),25)),24),(22,23))))),19)),(((34,35),(36,(37,((38,39),((40,41,(42,43)),(44,(45,(((((46,48),47),51),50),49)))))))),((52,(53,((((((54,(58,(63,64))),55),57),56),59),(60,(61,62))))),((65,(66,(67,(68,(69,(70,(71,(72,73)))))))),(((74,75,76),(77,(78,((80,(81,(((82,83),(84,85)),(86,(87,((((((((88,96),94),92),(89,90),95,97),91),93),98),99)))))),(100,101))))),79))))),(((102,103),104),((((105,(106,((107,109),108))),110),(111,((112,((113,114),(115,116,117))),118))),((119,(120,((121,(124,(125,(126,(((127,128),129),((130,131),((132,(134,(135,((136,137),138)))),133))))))),(122,123)))),((((((139,141),140),(((146,147),148),149)),(143,144)),145),142))))));
	TREE 'PAUP_13686' = (((1,2),(3,(4,(5,(6,((7,8),(9,((10,12),11)))))))),(((((13,14),15),((16,(17,(18,(((20,((21,(((26,((27,28),29)),((30,31),32)),33)),25)),24),(22,23))))),19)),(((34,35),(36,(37,((38,39),((40,41,(42,43)),(44,(45,(((((46,48),47),51),50),49)))))))),((52,(53,((((((54,(58,(63,64))),55),57),56),59),(60,(61,62))))),((65,(66,(67,(68,(69,(70,(71,(72,73)))))))),(((74,75,76),(77,(78,((80,(81,(((82,83),(84,85)),(86,(87,(((((((((88,94),96),92),(89,90),97),95),91),93),98),99)))))),(100,101))))),79))))),(((102,103),104),((((105,(106,((107,109),108))),110),(111,((112,((113,114),(115,116,117))),118))),((119,(120,((121,(124,(125,(126,(((127,128),129),((130,131),((132,(134,(135,((136,137),138)))),133))))))),(122,123)))),((((((139,141),140),(((146,147),148),149)),(143,144)),145),142))))));
	TREE 'PAUP_13749' = (((1,2),(3,(4,(5,(6,((7,8),(9,((10,12),11)))))))),(((((13,14),15),((16,(17,(18,(((20,((21,(((26,((27,28),29)),((30,31),32)),33)),25)),24),(22,23))))),19)),(((34,35),(36,(37,((38,39),((40,41,(42,43)),(44,(45,(((((46,48),47),51),50),49)))))))),((52,(53,((((((54,(58,(63,64))),55),57),56),59),(60,(61,62))))),((65,(66,(67,(68,(69,(70,(71,(72,73)))))))),(((74,75,76),(77,(78,((80,(81,(((82,83),(84,85)),(86,(87,(((88,96),(89,90),91,92,93,94,95,97),98,99)))))),(100,101))))),79))))),(((102,103),104),((((105,(106,((107,109),108))),110),(111,((112,((113,114),(115,116,117))),118))),((119,(120,((121,(124,(125,(126,(((127,128),129),((130,131),((132,(134,(135,((136,137),138)))),133))))))),(122,123)))),((((((139,141),140),(((146,147),148),149)),(143,144)),145),142))))));
	TREE 'PAUP_13773' = (((1,2),(3,(4,(5,(6,((7,8),(9,((10,12),11)))))))),(((((13,14),15),((16,(17,(18,(((20,((21,(((26,((27,28),29)),((30,31),32)),33)),25)),24),(22,23))))),19)),(((34,35),(36,(37,((38,39),((40,41,(42,43)),(44,(45,(((((46,48),47),51),50),49)))))))),((52,(53,((((((54,(58,(63,64))),55),57),56),59),(60,(61,62))))),((65,(66,(67,(68,(69,(70,(71,(72,73)))))))),(((74,75,76),(77,(78,((80,(81,(((82,83),(84,85)),(86,(87,((((((88,96),(89,90),91,95,97),94),92),93,98),99)))))),(100,101))))),79))))),(((102,103),104),((((105,(106,((107,109),108))),110),(111,((112,((113,114),(115,116,117))),118))),((119,(120,((121,(124,(125,(126,(((127,128),129),((130,131),((132,(134,(135,((136,137),138)))),133))))))),(122,123)))),((((((139,141),140),(((146,147),148),149)),(143,144)),145),142))))));
	TREE 'PAUP_13828' = (((1,2),(3,(4,(5,(6,((7,8),(9,((10,12),11)))))))),(((((13,14),15),((16,(17,(18,(((20,((21,(((26,((27,28),29)),((30,31),32)),33)),25)),24),(22,23))))),19)),(((34,35),(36,(37,((38,39),((40,41,(42,43)),(44,(45,(((((46,48),47),51),50),49)))))))),((52,(53,((((((54,(58,(63,64))),55),57),56),59),(60,(61,62))))),((65,(66,(67,(68,(69,(70,(71,(72,73)))))))),(((74,75,76),(77,(78,((80,(81,(((82,83),(84,85)),(86,(87,((((((88,96),(89,90),97),94),92),99),91,93,95,98)))))),(100,101))))),79))))),(((102,103),104),((((105,(106,((107,109),108))),110),(111,((112,((113,114),(115,116,117))),118))),((119,(120,((121,(124,(125,(126,(((127,128),129),((130,131),((132,(134,(135,((136,137),138)))),133))))))),(122,123)))),((((((139,141),140),(((146,147),148),149)),(143,144)),145),142))))));
	TREE 'PAUP_13888' = (((1,2),(3,(4,(5,(6,((7,8),(9,((10,12),11)))))))),(((((13,14),15),((16,(17,(18,(((20,((21,(((26,((27,28),29)),((30,31),32)),33)),25)),24),(22,23))))),19)),(((34,35),(36,(37,((38,39),((40,41,(42,43)),(44,(45,(((((46,48),47),51),50),49)))))))),((52,(53,((((((54,(58,(63,64))),55),57),56),59),(60,(61,62))))),((65,(66,(67,(68,(69,(70,(71,(72,73)))))))),(((74,75,76),(77,(78,((80,(81,(((82,83),(84,85)),(86,(87,(((88,98),(89,90),91,92,93,94,95,96,97),99)))))),(100,101))))),79))))),(((102,103),104),((((105,(106,((107,109),108))),110),(111,((112,((113,114),(115,116,117))),118))),((119,(120,((121,(124,(125,(126,(((127,128),129),((130,131),((132,(134,(135,((136,137),138)))),133))))))),(122,123)))),((((((139,141),140),(((146,147),148),149)),(143,144)),145),142))))));
	TREE 'PAUP_13893' = (((1,2),(3,(4,(5,(6,((7,8),(9,((10,12),11)))))))),(((((13,14),15),((16,(17,(18,(((20,((21,(((26,((27,28),29)),((30,31),32)),33)),25)),24),(22,23))))),19)),(((34,35),(36,(37,((38,39),((40,41,(42,43)),(44,(45,(((((46,47),48),51),50),49)))))))),((52,(53,((((((54,(58,(63,64))),55),57),56),59),(60,(61,62))))),((65,(66,(67,(68,(69,(70,(71,(72,73)))))))),((((74,75),76),(77,(78,((80,(81,(((82,83),(84,85)),(86,(87,((((((((((88,96),92),94),(89,90)),97),95),91),93),98),99)))))),(100,101))))),79))))),(((102,103),104),((((105,(106,((107,109),108))),110),(111,((112,((113,114),(115,116,117))),118))),((119,(120,((121,(124,(125,(126,(((127,128),129),((130,131),((132,(134,(135,((136,137),138)))),133))))))),(122,123)))),((((((139,141),140),(((146,147),148),149)),(143,144)),145),142))))));
	TREE 'PAUP_13934' = (((1,2),(3,(4,(5,(6,((7,8),(9,((10,12),11)))))))),(((((13,14),15),((16,(17,(18,(((20,((21,(((26,((27,28),29)),((30,31),32)),33)),25)),24),(22,23))))),19)),(((34,35),(36,(37,((38,39),((40,41,(42,43)),(44,(45,((46,(((47,48),50),51)),49)))))))),((52,(53,((((((54,(58,(63,64))),55),57),56),59),(60,(61,62))))),((65,(66,(67,(68,(69,(70,(71,(72,73)))))))),((((74,75),76),(77,(78,((80,(81,(((82,83),(84,85)),(86,(87,((((((((((88,96),92),94),(89,90)),97),95),91),93),98),99)))))),(100,101))))),79))))),(((102,103),104),((((105,(106,((107,109),108))),110),(111,((112,((113,114),(115,116,117))),118))),((119,(120,((121,(124,(125,(126,(((127,128),129),((130,131),((132,(134,(135,((136,137),138)))),133))))))),(122,123)))),((((((139,141),140),(((146,147),148),149)),(143,144)),145),142))))));
	TREE 'PAUP_14414' = (((1,2),(3,(4,(5,(6,((7,8),(9,((10,12),11)))))))),(((((13,14),15),((16,(17,(18,(((20,((21,(((26,((27,28),29)),((30,31),32)),33)),25)),24),(22,23))))),19)),(((34,35),(36,(37,((38,39),((40,41,(42,43)),(44,(45,(((((46,48),47),50),51),49)))))))),((52,(53,((((((54,(58,(63,64))),55),57),56),59),(60,(61,62))))),((65,(66,(67,(68,(69,(70,(71,(72,73)))))))),((((74,75),76),(77,(78,((80,(81,(((82,83),(84,85)),(86,(87,(((((((((88,96),92),94),(89,90),99),97),95),91),93),98)))))),(100,101))))),79))))),(((102,103),104),((((105,(106,((107,109),108))),110),(111,((112,((113,114),(115,116,117))),118))),((119,(120,((121,(124,(125,(126,(((127,128),129),((130,131),((132,(134,(135,((136,137),138)))),133))))))),(122,123)))),((((((139,141),140),(((146,147),148),149)),(143,144)),145),142))))));
	TREE 'PAUP_14564' = (((1,2),(3,(4,(5,(6,((7,8),(9,((10,12),11)))))))),(((((13,14),15),((16,(17,(18,(((20,((21,(((26,((27,28),29)),((30,31),32)),33)),25)),24),(22,23))))),19)),(((34,35),(36,(37,((38,39),((40,41,(42,43)),(44,(45,(((((46,48),47),50),51),49)))))))),((52,(53,((((((54,(58,(63,64))),55),57),56),59),(60,(61,62))))),((65,(66,(67,(68,(69,(70,(71,(72,73)))))))),((((74,75),76),(77,(78,((80,(81,(((82,83),(84,85)),(86,(87,((((88,(89,90),92,94,96,97),91,93,95),98),99)))))),(100,101))))),79))))),(((102,103),104),((((105,(106,((107,109),108))),110),(111,((112,((113,114),(115,116,117))),118))),((119,(120,((121,(124,(125,(126,(((127,128),129),((130,131),((132,(134,(135,((136,137),138)))),133))))))),(122,123)))),((((((139,141),140),(((146,147),148),149)),(143,144)),145),142))))));
	TREE 'PAUP_14745' = (((1,2),(3,(4,(5,(6,((7,8),(9,((10,12),11)))))))),(((((13,14),15),((16,(17,(18,(((20,((21,(((26,((27,28),29)),((30,31),32)),33)),25)),24),(22,23))))),19)),(((34,35),(36,(37,((38,39),((40,41,(42,43)),(44,((45,(49,(50,51))),(46,(47,48))))))))),((52,(53,(((((54,(58,(63,64)),59),55),57),56),(60,(61,62))))),((65,(66,(67,(68,(69,(70,(71,(72,73)))))))),(((74,75,76),(77,(78,((80,(81,(((82,83),(84,85)),(86,(87,(((((((((88,96),92),94),97),(89,90)),91,95),93),98),99)))))),(100,101))))),79))))),(((102,103),104),((((105,(106,((107,109),108))),110),(111,((112,((113,114),(115,116,117))),118))),((119,(120,((121,(124,(125,(126,(((127,128),129),((130,131),((132,(134,(135,((136,137),138)))),133))))))),(122,123)))),((((((139,141),140),(((146,147),148),149)),(143,144)),145),142))))));
	TREE 'PAUP_14781' = (((1,2),(3,(4,(5,(6,((7,8),(9,((10,12),11)))))))),(((((13,14),15),((16,(17,(18,(((20,((21,(((26,((27,28),29)),((30,31),32)),33)),25)),24),(22,23))))),19)),(((34,35),(36,(37,((38,39),((40,41,(42,43)),(44,((45,(49,(50,51))),(46,(47,48))))))))),((52,(53,(((((54,(55,57)),(63,64)),58),56,59),(60,(61,62))))),((65,(66,(67,(68,(69,(70,(71,(72,73)))))))),(((74,75,76),(77,(78,((80,(81,(((82,83),(84,85)),(86,(87,(((((((((88,96),92),94),97),(89,90)),91,95),93),98),99)))))),(100,101))))),79))))),(((102,103),104),((((105,(106,((107,109),108))),110),(111,((112,((113,114),(115,116,117))),118))),((119,(120,((121,(124,(125,(126,(((127,128),129),((130,131),((132,(134,(135,((136,137),138)))),133))))))),(122,123)))),((((((139,141),140),(((146,147),148),149)),(143,144)),145),142))))));
	TREE 'PAUP_14813' = (((1,2),(3,(4,(5,(6,((7,8),(9,((10,12),11)))))))),(((((13,14),15),((16,(17,(18,(((20,((21,(((26,((27,28),29)),((30,31),32)),33)),25)),24),(22,23))))),19)),(((34,35),(36,(37,((38,39),((40,41,(42,43)),(44,((45,(49,(50,51))),(46,(47,48))))))))),((52,(53,(((((54,55),58),(63,64)),56,57,59),(60,(61,62))))),((65,(66,(67,(68,(69,(70,(71,(72,73)))))))),(((74,75,76),(77,(78,((80,(81,(((82,83),(84,85)),(86,(87,(((((((((88,96),92),94),97),(89,90)),91,95),93),98),99)))))),(100,101))))),79))))),(((102,103),104),((((105,(106,((107,109),108))),110),(111,((112,((113,114),(115,116,117))),118))),((119,(120,((121,(124,(125,(126,(((127,128),129),((130,131),((132,(134,(135,((136,137),138)))),133))))))),(122,123)))),((((((139,141),140),(((146,147),148),149)),(143,144)),145),142))))));
	TREE 'PAUP_14842' = (((1,2),(3,(4,(5,(6,((7,8),(9,((10,12),11)))))))),(((((13,14),15),((16,(17,(18,(((20,((21,(((26,((27,28),29)),((30,31),32)),33)),25)),24),(22,23))))),19)),(((34,35),(36,(37,((38,39),((40,41,(42,43)),(44,((45,(49,(50,51))),(46,(47,48))))))))),((52,(53,(((((54,58,(63,64)),56),(55,57)),59),(60,(61,62))))),((65,(66,(67,(68,(69,(70,(71,(72,73)))))))),(((74,75,76),(77,(78,((80,(81,(((82,83),(84,85)),(86,(87,(((((((((88,96),92),94),97),(89,90)),91,95),93),98),99)))))),(100,101))))),79))))),(((102,103),104),((((105,(106,((107,109),108))),110),(111,((112,((113,114),(115,116,117))),118))),((119,(120,((121,(124,(125,(126,(((127,128),129),((130,131),((132,(134,(135,((136,137),138)))),133))))))),(122,123)))),((((((139,141),140),(((146,147),148),149)),(143,144)),145),142))))));
	TREE 'PAUP_14870' = (((1,2),(3,(4,(5,(6,((7,8),(9,((10,12),11)))))))),(((((13,14),15),((16,(17,(18,(((20,((21,(((26,((27,28),29)),((30,31),32)),33)),25)),24),(22,23))))),19)),(((34,35),(36,(37,((38,39),((40,41,(42,43)),(44,((45,(49,(50,51))),(46,(47,48))))))))),((52,(53,((((((54,55,58),57),(63,64)),56),59),(60,(61,62))))),((65,(66,(67,(68,(69,(70,(71,(72,73)))))))),(((74,75,76),(77,(78,((80,(81,(((82,83),(84,85)),(86,(87,(((((((((88,96),92),94),97),(89,90)),91,95),93),98),99)))))),(100,101))))),79))))),(((102,103),104),((((105,(106,((107,109),108))),110),(111,((112,((113,114),(115,116,117))),118))),((119,(120,((121,(124,(125,(126,(((127,128),129),((130,131),((132,(134,(135,((136,137),138)))),133))))))),(122,123)))),((((((139,141),140),(((146,147),148),149)),(143,144)),145),142))))));
	TREE 'PAUP_15008' = (((1,2),(3,(4,(5,(6,((7,8),(9,((10,12),11)))))))),(((((13,14),15),((16,(17,(18,(((20,((21,(((26,((27,28),29)),((30,31),32)),33)),25)),24),(22,23))))),19)),(((34,35),(36,(37,((38,39),((40,41,(42,43)),(44,((45,(49,(50,51))),(46,(47,48))))))))),((52,(53,((((((54,(58,(63,64))),55),57),56),59),(60,(61,62))))),((65,(66,(67,(68,(69,(70,(71,(72,73)))))))),(((74,75,76),(77,(78,((80,(81,(((82,83),(84,85)),(86,(87,((((((88,96),92),94),(89,90),97),91,93,95,98),99)))))),(100,101))))),79))))),(((102,103),104),((((105,(106,((107,109),108))),110),(111,((112,((113,114),(115,116,117))),118))),((119,(120,((121,(124,(125,(126,(((127,128),129),((130,131),((132,(134,(135,((136,137),138)))),133))))))),(122,123)))),((((((139,141),140),(((146,147),148),149)),(143,144)),145),142))))));
	TREE 'PAUP_15171' = (((1,2),(3,(4,(5,(6,((7,8),(9,((10,12),11)))))))),(((((13,14),15),((16,(17,(18,(((20,((21,(((26,((27,28),29)),((30,31),32)),33)),25)),24),(22,23))))),19)),(((34,35),(36,(37,((38,39),((40,41,(42,43)),(44,((45,(49,(50,51))),(46,(47,48))))))))),((52,(53,((((((54,(58,(63,64))),55),57),56),59),(60,(61,62))))),((65,(66,(67,(68,(69,(70,(71,(72,73)))))))),(((74,75,76),(77,(78,((80,(81,(((82,83),(84,85)),(86,(87,(((((((((88,92),96),97),94),(89,90)),91,95),93),98),99)))))),(100,101))))),79))))),(((102,103),104),((((105,(106,((107,109),108))),110),(111,((112,((113,114),(115,116,117))),118))),((119,(120,((121,(124,(125,(126,(((127,128),129),((130,131),((132,(134,(135,((136,137),138)))),133))))))),(122,123)))),((((((139,141),140),(((146,147),148),149)),(143,144)),145),142))))));
	TREE 'PAUP_15174' = (((1,2),(3,(4,(5,(6,((7,8),(9,((10,12),11)))))))),(((((13,14),15),((16,(17,(18,(((20,((21,(((26,((27,28),29)),((30,31),32)),33)),25)),24),(22,23))))),19)),(((34,35),(36,(37,((38,39),((40,41,(42,43)),(44,((45,(49,(50,51))),(46,(47,48))))))))),((52,(53,((((((54,(58,(63,64))),55),57),56),59),(60,(61,62))))),((65,(66,(67,(68,(69,(70,(71,(72,73)))))))),(((74,75,76),(77,(78,((80,(81,(((82,83),(84,85)),(86,(87,(((((((88,92,96),94,97),(89,90)),91,95),93),98),99)))))),(100,101))))),79))))),(((102,103),104),((((105,(106,((107,109),108))),110),(111,((112,((113,114),(115,116,117))),118))),((119,(120,((121,(124,(125,(126,(((127,128),129),((130,131),((132,(134,(135,((136,137),138)))),133))))))),(122,123)))),((((((139,141),140),(((146,147),148),149)),(143,144)),145),142))))));
	TREE 'PAUP_15207' = (((1,2),(3,(4,(5,(6,((7,8),(9,((10,12),11)))))))),(((((13,14),15),((16,(17,(18,(((20,((21,(((26,((27,28),29)),((30,31),32)),33)),25)),24),(22,23))))),19)),(((34,35),(36,(37,((38,39),((40,41,(42,43)),(44,((45,(49,(50,51))),(46,(47,48))))))))),((52,(53,((((((54,(58,(63,64))),55),57),56),59),(60,(61,62))))),((65,(66,(67,(68,(69,(70,(71,(72,73)))))))),(((74,75,76),(77,(78,((80,(81,(((82,83),(84,85)),(86,(87,(((((((88,97),92,94,96),(89,90)),91,95),93),98),99)))))),(100,101))))),79))))),(((102,103),104),((((105,(106,((107,109),108))),110),(111,((112,((113,114),(115,116,117))),118))),((119,(120,((121,(124,(125,(126,(((127,128),129),((130,131),((132,(134,(135,((136,137),138)))),133))))))),(122,123)))),((((((139,141),140),(((146,147),148),149)),(143,144)),145),142))))));
	TREE 'PAUP_15223' = (((1,2),(3,(4,(5,(6,((7,8),(9,((10,12),11)))))))),(((((13,14),15),((16,(17,(18,(((20,((21,(((26,((27,28),29)),((30,31),32)),33)),25)),24),(22,23))))),19)),(((34,35),(36,(37,((38,39),((40,41,(42,43)),(44,((45,(49,(50,51))),(46,(47,48))))))))),((52,(53,((((((54,(58,(63,64))),55),57),56),59),(60,(61,62))))),((65,(66,(67,(68,(69,(70,(71,(72,73)))))))),(((74,75,76),(77,(78,((80,(81,(((82,83),(84,85)),(86,(87,((88,(89,90),91,92,93,94,95,97,98,99),96)))))),(100,101))))),79))))),(((102,103),104),((((105,(106,((107,109),108))),110),(111,((112,((113,114),(115,116,117))),118))),((119,(120,((121,(124,(125,(126,(((127,128),129),((130,131),((132,(134,(135,((136,137),138)))),133))))))),(122,123)))),((((((139,141),140),(((146,147),148),149)),(143,144)),145),142))))));
	TREE 'PAUP_15322' = (((1,2),(3,(4,(5,(6,((7,8),(9,((10,12),11)))))))),(((((13,14),15),((16,(17,(18,(((20,((21,(((26,((27,28),29)),((30,31),32)),33)),25)),24),(22,23))))),19)),(((34,35),(36,(37,((38,39),((40,41,(42,43)),(44,((45,(49,(50,51))),(46,(47,48))))))))),((52,(53,((((((54,(58,(63,64))),55),57),56),59),(60,(61,62))))),((65,(66,(67,(68,(69,(70,(71,(72,73)))))))),(((74,75,76),(77,(78,((80,(81,(((82,83),(84,85)),(86,(87,((((((((((88,96),91),92),94),97),(89,90)),95),93),98),99)))))),(100,101))))),79))))),(((102,103),104),((((105,(106,((107,109),108))),110),(111,((112,((113,114),(115,116,117))),118))),((119,(120,((121,(124,(125,(126,(((127,128),129),((130,131),((132,(134,(135,((136,137),138)))),133))))))),(122,123)))),((((((139,141),140),(((146,147),148),149)),(143,144)),145),142))))));
	TREE 'PAUP_15361' = (((1,2),(3,(4,(5,(6,((7,8),(9,((10,12),11)))))))),(((((13,14),15),((16,(17,(18,(((20,((21,(((26,((27,28),29)),((30,31),32)),33)),25)),24),(22,23))))),19)),(((34,35),(36,(37,((38,39),((40,41,(42,43)),(44,((45,(49,(50,51))),(46,(47,48))))))))),((52,(53,((((((54,(58,(63,64))),55),57),56),59),(60,(61,62))))),((65,(66,(67,(68,(69,(70,(71,(72,73)))))))),(((74,75,76),(77,(78,((80,(81,(((82,83),(84,85)),(86,(87,((((((((88,92,94),96),91),95),(89,90),97),93),98),99)))))),(100,101))))),79))))),(((102,103),104),((((105,(106,((107,109),108))),110),(111,((112,((113,114),(115,116,117))),118))),((119,(120,((121,(124,(125,(126,(((127,128),129),((130,131),((132,(134,(135,((136,137),138)))),133))))))),(122,123)))),((((((139,141),140),(((146,147),148),149)),(143,144)),145),142))))));
	TREE 'PAUP_15495' = (((1,2),(3,(4,(5,(6,((7,8),(9,((10,12),11)))))))),(((((13,14),15),((16,(17,(18,(((20,((21,(((26,((27,28),29)),((30,31),32)),33)),25)),24),(22,23))))),19)),(((34,35),(36,(37,((38,39),((40,41,(42,43)),(44,((((45,48),47),46),(49,(50,51))))))))),((52,(53,((((((54,(55,57)),(63,64)),58),56),59),(60,(61,62))))),((65,(66,(67,(68,(69,(70,(71,(72,73)))))))),((((74,76),75),(77,(78,((80,(81,(((82,83),(84,85)),(86,(87,((((((((((88,96),92),94),97),(89,90)),91),95),93),98),99)))))),(100,101))))),79))))),(((102,103),104),((((105,(106,((107,109),108))),110),(111,((112,((113,114),(115,116,117))),118))),((119,(120,((121,(124,(125,(126,(((127,128),129),((130,131),((132,(134,(135,((136,137),138)))),133))))))),(122,123)))),((((((139,141),140),(((146,147),148),149)),(143,144)),145),142))))));
	TREE 'PAUP_15552' = (((1,2),(3,(4,(5,(6,((7,8),(9,((10,12),11)))))))),(((((13,14),15),((16,(17,(18,(((20,((21,(((26,((27,28),29)),((30,31),32)),33)),25)),24),(22,23))))),19)),(((34,35),(36,(37,((38,39),((40,41,(42,43)),(44,((((45,48),47),46),(49,(50,51))))))))),((52,(53,(((((54,(58,(63,64))),56),(55,57)),59),(60,(61,62))))),((65,(66,(67,(68,(69,(70,(71,(72,73)))))))),((((74,76),75),(77,(78,((80,(81,(((82,83),(84,85)),(86,(87,((((((((((88,96),92),94),97),(89,90)),91),95),93),98),99)))))),(100,101))))),79))))),(((102,103),104),((((105,(106,((107,109),108))),110),(111,((112,((113,114),(115,116,117))),118))),((119,(120,((121,(124,(125,(126,(((127,128),129),((130,131),((132,(134,(135,((136,137),138)))),133))))))),(122,123)))),((((((139,141),140),(((146,147),148),149)),(143,144)),145),142))))));
	TREE 'PAUP_15659' = (((1,2),(3,(4,(5,(6,((7,8),(9,((10,12),11)))))))),(((((13,14),15),((16,(17,(18,(((20,((21,(((26,((27,28),29)),((30,31),32)),33)),25)),24),(22,23))))),19)),(((34,35),(36,(37,((38,39),((40,41,(42,43)),(44,((((45,48),47),46),(49,(50,51))))))))),((52,(53,((((((54,(58,(63,64))),55),57),56),59),(60,(61,62))))),((65,(66,(67,(68,(69,(70,(71,(72,73)))))))),((((74,76),75),(77,(78,((80,(81,(((82,83),(84,85)),(86,(87,((((((((((88,96),92),94),97),(89,90)),95),91),98),93),99)))))),(100,101))))),79))))),(((102,103),104),((((105,(106,((107,109),108))),110),(111,((112,((113,114),(115,116,117))),118))),((119,(120,((121,(124,(125,(126,(((127,128),129),((130,131),((132,(134,(135,((136,137),138)))),133))))))),(122,123)))),((((((139,141),140),(((146,147),148),149)),(143,144)),145),142))))));
	TREE 'PAUP_15731' = (((1,2),(3,(4,(5,(6,((7,8),(9,((10,12),11)))))))),(((((13,14),15),((16,(17,(18,(((20,((21,(((26,((27,28),29)),((30,31),32)),33)),25)),24),(22,23))))),19)),(((34,35),(36,(37,((38,39),((40,41,(42,43)),(44,((((45,48),47),46),(49,(50,51))))))))),((52,(53,((((((54,(58,(63,64))),55),57),56),59),(60,(61,62))))),((65,(66,(67,(68,(69,(70,(71,(72,73)))))))),((((74,76),75),(77,(78,((80,(81,(((82,83),(84,85)),(86,(87,(((((((((88,96),92),94),(89,90),97),95),91),93),98),99)))))),(100,101))))),79))))),(((102,103),104),((((105,(106,((107,109),108))),110),(111,((112,((113,114),(115,116,117))),118))),((119,(120,((121,(124,(125,(126,(((127,128),129),((130,131),((132,(134,(135,((136,137),138)))),133))))))),(122,123)))),((((((139,141),140),(((146,147),148),149)),(143,144)),145),142))))));
	TREE 'PAUP_15870' = (((1,2),(3,(4,(5,(6,((7,8),(9,((10,12),11)))))))),(((((13,14),15),((16,(17,(18,(((20,((21,(((26,((27,28),29)),((30,31),32)),33)),25)),24),(22,23))))),19)),(((34,35),(36,(37,((38,39),((40,41,(42,43)),(44,((((45,48),47),46),(49,(50,51))))))))),((52,(53,((((((54,(58,(63,64))),55),57),56),59),(60,(61,62))))),((65,(66,(67,(68,(69,(70,(71,(72,73)))))))),((((74,76),75),(77,(78,((80,(81,(((82,83),(84,85)),(86,(87,((((((((88,96),92),91),(89,90),94,97),95),93),98),99)))))),(100,101))))),79))))),(((102,103),104),((((105,(106,((107,109),108))),110),(111,((112,((113,114),(115,116,117))),118))),((119,(120,((121,(124,(125,(126,(((127,128),129),((130,131),((132,(134,(135,((136,137),138)))),133))))))),(122,123)))),((((((139,141),140),(((146,147),148),149)),(143,144)),145),142))))));
	TREE 'PAUP_15883' = (((1,2),(3,(4,(5,(6,((7,8),(9,((10,12),11)))))))),(((((13,14),15),((16,(17,(18,(((20,((21,(((26,((27,28),29)),((30,31),32)),33)),25)),24),(22,23))))),19)),(((34,35),(36,(37,((38,39),((40,41,(42,43)),(44,((((45,48),47),46),(49,(50,51))))))))),((52,(53,((((((54,(58,(63,64))),55),57),56),59),(60,(61,62))))),((65,(66,(67,(68,(69,(70,(71,(72,73)))))))),((((74,76),75),(77,(78,((80,(81,(((82,83),(84,85)),(86,(87,(((((((88,96),91),(89,90),92,94,97),95),93),98),99)))))),(100,101))))),79))))),(((102,103),104),((((105,(106,((107,109),108))),110),(111,((112,((113,114),(115,116,117))),118))),((119,(120,((121,(124,(125,(126,(((127,128),129),((130,131),((132,(134,(135,((136,137),138)))),133))))))),(122,123)))),((((((139,141),140),(((146,147),148),149)),(143,144)),145),142))))));
	TREE 'PAUP_16068' = (((1,2),(3,(4,(5,(6,((7,8),(9,((10,12),11)))))))),(((((13,14),15),((16,(17,(18,(((20,((21,(((26,((27,28),29)),((30,31),32)),33)),25)),24),(22,23))))),19)),(((34,35),(36,(37,((38,39),((40,41,(42,43)),(44,((((45,48),47),46),(49,(50,51))))))))),((52,(53,((((((54,(58,(63,64))),55),57),56),59),(60,(61,62))))),((65,(66,(67,(68,(69,(70,(71,(72,73)))))))),((((74,76),75),(77,(78,((80,(81,(((82,83),(84,85)),(86,(87,((((((88,(89,90),92,94,97),96),93),91,95),98),99)))))),(100,101))))),79))))),(((102,103),104),((((105,(106,((107,109),108))),110),(111,((112,((113,114),(115,116,117))),118))),((119,(120,((121,(124,(125,(126,(((127,128),129),((130,131),((132,(134,(135,((136,137),138)))),133))))))),(122,123)))),((((((139,141),140),(((146,147),148),149)),(143,144)),145),142))))));
	TREE 'PAUP_16247' = (((1,2),(3,(4,(5,(6,((7,8),(9,((10,12),11)))))))),(((((13,14),15),((16,(17,(18,(((20,((21,(((26,((27,28),29)),((30,31),32)),33)),25)),24),(22,23))))),19)),(((34,35),(36,(37,((38,39),((40,41,(42,43)),(44,(((45,(47,48)),46),(49,(50,51))))))))),((52,(53,((((54,(55,56,57)),(58,(63,64))),59),(60,(61,62))))),((65,(66,(67,(68,(69,(70,(71,(72,73)))))))),(((74,75,76),(77,(78,((80,(81,(((82,83),(84,85)),(86,(87,(((((((((88,96),92,94),(89,90)),97),91),95),93),98),99)))))),(100,101))))),79))))),(((102,103),104),((((105,(106,((107,109),108))),110),(111,((112,((113,114),(115,116,117))),118))),((119,(120,((121,(124,(125,(126,(((127,128),129),((130,131),((132,(134,(135,((136,137),138)))),133))))))),(122,123)))),((((((139,141),140),(((146,147),148),149)),(143,144)),145),142))))));
	TREE 'PAUP_16516' = (((1,2),(3,(4,(5,(6,((7,8),(9,((10,12),11)))))))),(((((13,14),15),((16,(17,(18,(((20,((21,(((26,((27,28),29)),((30,31),32)),33)),25)),24),(22,23))))),19)),(((34,35),(36,(37,((38,39),((40,41,(42,43)),(44,(((45,(47,48)),46),(49,(50,51))))))))),((52,(53,((((((54,(58,(63,64))),55),57),56),59),(60,(61,62))))),((65,(66,(67,(68,(69,(70,(71,(72,73)))))))),(((74,75,76),(77,(78,((80,(81,(((82,83),(84,85)),(86,(87,(((((((88,96),(89,90),92,94,97),91),95),93),98),99)))))),(100,101))))),79))))),(((102,103),104),((((105,(106,((107,109),108))),110),(111,((112,((113,114),(115,116,117))),118))),((119,(120,((121,(124,(125,(126,(((127,128),129),((130,131),((132,(134,(135,((136,137),138)))),133))))))),(122,123)))),((((((139,141),140),(((146,147),148),149)),(143,144)),145),142))))));
	TREE 'PAUP_16606' = (((1,2),(3,(4,(5,(6,((7,8),(9,((10,12),11)))))))),(((((13,14),15),((16,(17,(18,(((20,((21,(((26,((27,28),29)),((30,31),32)),33)),25)),24),(22,23))))),19)),(((34,35),(36,(37,((38,39),((40,41,(42,43)),(44,(((45,(47,48)),46),(49,(50,51))))))))),((52,(53,((((((54,(58,(63,64))),55),57),56),59),(60,(61,62))))),((65,(66,(67,(68,(69,(70,(71,(72,73)))))))),(((74,75,76),(77,(78,((80,(81,(((82,83),(84,85)),(86,(87,(((((88,(89,90),92,94,96),91,95,97),93),98),99)))))),(100,101))))),79))))),(((102,103),104),((((105,(106,((107,109),108))),110),(111,((112,((113,114),(115,116,117))),118))),((119,(120,((121,(124,(125,(126,(((127,128),129),((130,131),((132,(134,(135,((136,137),138)))),133))))))),(122,123)))),((((((139,141),140),(((146,147),148),149)),(143,144)),145),142))))));
	TREE 'PAUP_16619' = (((1,2),(3,(4,(5,(6,((7,8),(9,((10,12),11)))))))),(((((13,14),15),((16,(17,(18,(((20,((21,(((26,((27,28),29)),((30,31),32)),33)),25)),24),(22,23))))),19)),(((34,35),(36,(37,((38,39),((40,41,(42,43)),(44,(((45,(47,48)),46),(49,(50,51))))))))),((52,(53,((((((54,(58,(63,64))),55),57),56),59),(60,(61,62))))),((65,(66,(67,(68,(69,(70,(71,(72,73)))))))),(((74,75,76),(77,(78,((80,(81,(((82,83),(84,85)),(86,(87,((((((((((88,96),94),92),97),(89,90)),91),95),93),98),99)))))),(100,101))))),79))))),(((102,103),104),((((105,(106,((107,109),108))),110),(111,((112,((113,114),(115,116,117))),118))),((119,(120,((121,(124,(125,(126,(((127,128),129),((130,131),((132,(134,(135,((136,137),138)))),133))))))),(122,123)))),((((((139,141),140),(((146,147),148),149)),(143,144)),145),142))))));
	TREE 'PAUP_16677' = (((1,2),(3,(4,(5,(6,((7,8),(9,((10,12),11)))))))),(((((13,14),15),((16,(17,(18,(((20,((21,(((26,((27,28),29)),((30,31),32)),33)),25)),24),(22,23))))),19)),(((34,35),(36,(37,((38,39),((40,41,(42,43)),(44,(((45,(47,48)),46),(49,(50,51))))))))),((52,(53,((((((54,(58,(63,64))),55),57),56),59),(60,(61,62))))),((65,(66,(67,(68,(69,(70,(71,(72,73)))))))),(((74,75,76),(77,(78,((80,(81,(((82,83),(84,85)),(86,(87,(((((((((88,92,94),(89,90)),97),96),91),95),93),98),99)))))),(100,101))))),79))))),(((102,103),104),((((105,(106,((107,109),108))),110),(111,((112,((113,114),(115,116,117))),118))),((119,(120,((121,(124,(125,(126,(((127,128),129),((130,131),((132,(134,(135,((136,137),138)))),133))))))),(122,123)))),((((((139,141),140),(((146,147),148),149)),(143,144)),145),142))))));
	TREE 'PAUP_16686' = (((1,2),(3,(4,(5,(6,((7,8),(9,((10,12),11)))))))),(((((13,14),15),((16,(17,(18,(((20,((21,(((26,((27,28),29)),((30,31),32)),33)),25)),24),(22,23))))),19)),(((34,35),(36,(37,((38,39),((40,41,(42,43)),(44,(((45,(47,48)),46),(49,(50,51))))))))),((52,(53,((((54,(55,56,57,59)),58),(63,64)),(60,(61,62))))),((65,(66,(67,(68,(69,(70,(71,(72,73)))))))),(((74,75,76),(77,(78,((80,(81,(((82,83),(84,85)),(86,(87,(((((((((88,96),92,94),(89,90)),97),91),95),93),98),99)))))),(100,101))))),79))))),(((102,103),104),((((105,(106,((107,109),108))),110),(111,((112,((113,114),(115,116,117))),118))),((119,(120,((121,(124,(125,(126,(((127,128),129),((130,131),((132,(134,(135,((136,137),138)))),133))))))),(122,123)))),((((((139,141),140),(((146,147),148),149)),(143,144)),145),142))))));
	TREE 'PAUP_16775' = (((1,2),(3,(4,(5,(6,((7,8),(9,((10,12),11)))))))),(((((13,14),15),((16,(17,(18,(((20,((21,(((26,((27,28),29)),((30,31),32)),33)),25)),24),(22,23))))),19)),(((34,35),(36,(37,((38,39),((40,41,(42,43)),(44,(((45,(47,48)),46),(49,(50,51))))))))),((52,(53,((((((54,(58,(63,64))),55),57),56),59),(60,(61,62))))),((65,(66,(67,(68,(69,(70,(71,(72,73)))))))),(((74,75,76),(77,(78,((80,(81,(((82,83),(84,85)),(86,(87,(((88,(89,90),91,92,94,95,96,97),93,98),99)))))),(100,101))))),79))))),(((102,103),104),((((105,(106,((107,109),108))),110),(111,((112,((113,114),(115,116,117))),118))),((119,(120,((121,(124,(125,(126,(((127,128),129),((130,131),((132,(134,(135,((136,137),138)))),133))))))),(122,123)))),((((((139,141),140),(((146,147),148),149)),(143,144)),145),142))))));
	TREE 'PAUP_16876' = (((1,2),(3,(4,(5,(6,((7,8),(9,((10,12),11)))))))),(((((13,14),15),((16,(17,(18,(((20,((21,(((26,((27,28),29)),((30,31),32)),33)),25)),24),(22,23))))),19)),(((34,35),(36,(37,((38,39),((40,41,(42,43)),(44,(((45,(47,48)),46),(49,(50,51))))))))),((52,(53,((((((54,(58,(63,64))),55),57),56),59),(60,(61,62))))),((65,(66,(67,(68,(69,(70,(71,(72,73)))))))),(((74,75,76),(77,(78,((80,(81,(((82,83),(84,85)),(86,(87,(((88,96),(89,90),92,94),91,93,95,97,98,99)))))),(100,101))))),79))))),(((102,103),104),((((105,(106,((107,109),108))),110),(111,((112,((113,114),(115,116,117))),118))),((119,(120,((121,(124,(125,(126,(((127,128),129),((130,131),((132,(134,(135,((136,137),138)))),133))))))),(122,123)))),((((((139,141),140),(((146,147),148),149)),(143,144)),145),142))))));
	TREE 'PAUP_16892' = (((1,2),(3,(4,(5,(6,((7,8),(9,((10,12),11)))))))),(((((13,14),15),((16,(17,(18,(((20,((21,(((26,((27,28),29)),((30,31),32)),33)),25)),24),(22,23))))),19)),(((34,35),(36,(37,((38,39),((40,41,(42,43)),(44,(((45,(47,48)),46),(49,(50,51))))))))),((52,(53,((((((54,(58,(63,64))),55),57),56),59),(60,(61,62))))),((65,(66,(67,(68,(69,(70,(71,(72,73)))))))),(((74,75,76),(77,(78,((80,(81,(((82,83),(84,85)),(86,(87,((88,(89,90),92,94,96),91,93,95,97,98,99)))))),(100,101))))),79))))),(((102,103),104),((((105,(106,((107,109),108))),110),(111,((112,((113,114),(115,116,117))),118))),((119,(120,((121,(124,(125,(126,(((127,128),129),((130,131),((132,(134,(135,((136,137),138)))),133))))))),(122,123)))),((((((139,141),140),(((146,147),148),149)),(143,144)),145),142))))));
	TREE 'PAUP_17096' = (((1,2),(3,(4,(5,(6,((7,8),(9,((10,12),11)))))))),(((((13,14),15),((16,(17,(18,(((20,((21,(((26,((27,28),29)),((30,31),32)),33)),25)),24),(22,23))))),19)),(((34,35),(36,(37,((38,39),((40,41,(42,43)),(44,(((45,(47,48)),46),(49,(50,51))))))))),((52,(53,(((((54,(63,64)),58),((55,57),56)),59),(60,(61,62))))),((65,(66,(67,(68,(69,(70,(71,(72,73)))))))),((((74,75),76),(77,(78,((80,(81,(((82,83),(84,85)),(86,(87,(((((((((88,96),92,94),(89,90)),97),95),91),93),98),99)))))),(100,101))))),79))))),(((102,103),104),((((105,(106,((107,109),108))),110),(111,((112,((113,114),(115,116,117))),118))),((119,(120,((121,(124,(125,(126,(((127,128),129),((130,131),((132,(134,(135,((136,137),138)))),133))))))),(122,123)))),((((((139,141),140),(((146,147),148),149)),(143,144)),145),142))))));
	TREE 'PAUP_17108' = (((1,2),(3,(4,(5,(6,((7,8),(9,((10,12),11)))))))),(((((13,14),15),((16,(17,(18,(((20,((21,(((26,((27,28),29)),((30,31),32)),33)),25)),24),(22,23))))),19)),(((34,35),(36,(37,((38,39),((40,41,(42,43)),(44,(((45,(47,48)),46),(49,(50,51))))))))),((52,(53,(((((54,55),57),56),((58,(63,64)),59)),(60,(61,62))))),((65,(66,(67,(68,(69,(70,(71,(72,73)))))))),((((74,75),76),(77,(78,((80,(81,(((82,83),(84,85)),(86,(87,(((((((((88,96),92,94),(89,90)),97),95),91),93),98),99)))))),(100,101))))),79))))),(((102,103),104),((((105,(106,((107,109),108))),110),(111,((112,((113,114),(115,116,117))),118))),((119,(120,((121,(124,(125,(126,(((127,128),129),((130,131),((132,(134,(135,((136,137),138)))),133))))))),(122,123)))),((((((139,141),140),(((146,147),148),149)),(143,144)),145),142))))));
	TREE 'PAUP_17125' = (((1,2),(3,(4,(5,(6,((7,8),(9,((10,12),11)))))))),(((((13,14),15),((16,(17,(18,(((20,((21,(((26,((27,28),29)),((30,31),32)),33)),25)),24),(22,23))))),19)),(((34,35),(36,(37,((38,39),((40,41,(42,43)),(44,(((45,(47,48)),46),(49,(50,51))))))))),((52,(53,((((((54,(63,64)),(55,58)),57),56),59),(60,(61,62))))),((65,(66,(67,(68,(69,(70,(71,(72,73)))))))),((((74,75),76),(77,(78,((80,(81,(((82,83),(84,85)),(86,(87,(((((((((88,96),92,94),(89,90)),97),95),91),93),98),99)))))),(100,101))))),79))))),(((102,103),104),((((105,(106,((107,109),108))),110),(111,((112,((113,114),(115,116,117))),118))),((119,(120,((121,(124,(125,(126,(((127,128),129),((130,131),((132,(134,(135,((136,137),138)))),133))))))),(122,123)))),((((((139,141),140),(((146,147),148),149)),(143,144)),145),142))))));
	TREE 'PAUP_17169' = (((1,2),(3,(4,(5,(6,((7,8),(9,((10,12),11)))))))),(((((13,14),15),((16,(17,(18,(((20,((21,(((26,((27,28),29)),((30,31),32)),33)),25)),24),(22,23))))),19)),(((34,35),(36,(37,((38,39),((40,41,(42,43)),(44,(((45,(47,48)),46),(49,(50,51))))))))),((52,(53,((((((54,(58,(63,64))),55),57),56),59),(60,(61,62))))),((65,(66,(67,(68,(69,(70,(71,(72,73)))))))),((((74,75),76),(77,(78,((80,(81,(((82,83),(84,85)),(86,(87,(((((((88,96),92,94),(89,90)),91,93,95),97),98),99)))))),(100,101))))),79))))),(((102,103),104),((((105,(106,((107,109),108))),110),(111,((112,((113,114),(115,116,117))),118))),((119,(120,((121,(124,(125,(126,(((127,128),129),((130,131),((132,(134,(135,((136,137),138)))),133))))))),(122,123)))),((((((139,141),140),(((146,147),148),149)),(143,144)),145),142))))));
	TREE 'PAUP_17212' = (((1,2),(3,(4,(5,(6,((7,8),(9,((10,12),11)))))))),(((((13,14),15),((16,(17,(18,(((20,((21,(((26,((27,28),29)),((30,31),32)),33)),25)),24),(22,23))))),19)),(((34,35),(36,(37,((38,39),((40,41,(42,43)),(44,(((45,(47,48)),46),(49,(50,51))))))))),((52,(53,((((((54,(58,(63,64))),55),57),56),59),(60,(61,62))))),((65,(66,(67,(68,(69,(70,(71,(72,73)))))))),((((74,75),76),(77,(78,((80,(81,(((82,83),(84,85)),(86,(87,(((((((88,96),92,94),91,95,97),(89,90)),98),93),99)))))),(100,101))))),79))))),(((102,103),104),((((105,(106,((107,109),108))),110),(111,((112,((113,114),(115,116,117))),118))),((119,(120,((121,(124,(125,(126,(((127,128),129),((130,131),((132,(134,(135,((136,137),138)))),133))))))),(122,123)))),((((((139,141),140),(((146,147),148),149)),(143,144)),145),142))))));
	TREE 'PAUP_17288' = (((1,2),(3,(4,(5,(6,((7,8),(9,((10,12),11)))))))),(((((13,14),15),((16,(17,(18,(((20,((21,(((26,((27,28),29)),((30,31),32)),33)),25)),24),(22,23))))),19)),(((34,35),(36,(37,((38,39),((40,41,(42,43)),(44,(((45,(47,48)),46),(49,(50,51))))))))),((52,(53,((((((54,(58,(63,64))),55),57),56),59),(60,(61,62))))),((65,(66,(67,(68,(69,(70,(71,(72,73)))))))),((((74,75),76),(77,(78,((80,(81,(((82,83),(84,85)),(86,(87,(((((((88,96),(89,90),97),92,94),91,95),93),98),99)))))),(100,101))))),79))))),(((102,103),104),((((105,(106,((107,109),108))),110),(111,((112,((113,114),(115,116,117))),118))),((119,(120,((121,(124,(125,(126,(((127,128),129),((130,131),((132,(134,(135,((136,137),138)))),133))))))),(122,123)))),((((((139,141),140),(((146,147),148),149)),(143,144)),145),142))))));
	TREE 'PAUP_17917' = (((1,2),(3,(4,(5,(6,((7,8),(9,((10,12),11)))))))),(((((13,14),15),((16,(17,(18,(((20,((21,(((26,((27,28),29)),((30,31),32)),33)),25)),24),(22,23))))),19)),(((34,35),(36,(37,((38,39),((40,41,(42,43)),(44,(((45,46),(47,48)),(49,(50,51))))))))),((52,(53,((((((54,(58,(63,64))),55),57),56),59),(60,(61,62))))),((65,(66,(67,(68,(69,(70,(71,(72,73)))))))),((((74,76),75),(77,(78,((80,(81,(((82,83),(84,85)),(86,(87,((((((((((88,96),92),94),97),(89,90)),91),95),93),98),99)))))),(100,101))))),79))))),(((102,103),104),((((105,(106,((107,109),108))),110),(111,((112,((113,114),(115,116,117))),118))),((119,(120,((121,(124,(125,(126,(((127,129),128),((130,131),((132,(134,(135,((136,137),138)))),133))))))),(122,123)))),((((((139,141),140),(((146,147),148),149)),(143,144)),145),142))))));
	TREE 'PAUP_18018' = (((1,2),(3,(4,(5,(6,((7,8),(9,((10,12),11)))))))),(((((13,14),15),((16,(17,(18,(((20,((21,(((26,((27,28),29)),((30,31),32)),33)),25)),24),(22,23))))),19)),(((34,35),(36,(37,((38,39),((40,41,(42,43)),(44,(((45,46),(47,48)),(49,(50,51))))))))),((52,(53,((((((54,(58,(63,64))),55),57),56),59),(60,(61,62))))),((65,(66,(67,(68,(69,(70,(71,(72,73)))))))),((((74,76),75),(77,(78,((80,(81,(((82,83),(84,85)),(86,(87,((((((((88,96),92),(89,90),94,97),91),95),93),98),99)))))),(100,101))))),79))))),(((102,103),104),((((105,(106,((107,109),108))),110),(111,((112,((113,114),(115,116,117))),118))),((119,(120,((121,(124,(125,(126,(((127,128),129),((130,131),((132,(134,(135,((136,137),138)))),133))))))),(122,123)))),((((((139,141),140),(((146,147),148),149)),(143,144)),145),142))))));
	TREE 'PAUP_18245' = (((1,2),(3,(4,(5,(6,((7,8),(9,((10,12),11)))))))),(((((13,14),15),((16,(17,(18,(((20,((21,(((26,((27,28),29)),((30,31),32)),33)),25)),24),(22,23))))),19)),(((34,35),(36,(37,((38,39),((40,41,(42,43)),(44,(((45,46),(47,48)),(49,(50,51))))))))),((52,(53,((((((54,(58,(63,64))),55),57),56),59),(60,(61,62))))),((65,(66,(67,(68,(69,(70,(71,(72,73)))))))),((((74,76),75),(77,(78,((80,(81,(((82,83),(84,85)),(86,(87,(((((((88,96),92),(89,90),91,95,97),94),98),93),99)))))),(100,101))))),79))))),(((102,103),104),((((105,(106,((107,109),108))),110),(111,((112,((113,114),(115,116,117))),118))),((119,(120,((121,(124,(125,(126,(((127,128),129),((130,131),((132,(134,(135,((136,137),138)))),133))))))),(122,123)))),((((((139,141),140),(((146,147),148),149)),(143,144)),145),142))))));
	TREE 'PAUP_18377' = (((1,2),(3,(4,(5,(6,((7,8),(9,((10,12),11)))))))),(((((13,14),15),((16,(17,(18,(((20,((21,(((26,((27,28),29)),((30,31),32)),33)),25)),24),(22,23))))),19)),(((34,35),(36,(37,((38,39),((40,41,(42,43)),(44,(((45,46),(47,48)),(49,(50,51))))))))),((52,(53,((((((54,(58,(63,64))),55),57),56),59),(60,(61,62))))),((65,(66,(67,(68,(69,(70,(71,(72,73)))))))),((((74,76),75),(77,(78,((80,(81,(((82,83),(84,85)),(86,(87,((((88,96),92,94,97),(89,90),91,93,95,98),99)))))),(100,101))))),79))))),(((102,103),104),((((105,(106,((107,109),108))),110),(111,((112,((113,114),(115,116,117))),118))),((119,(120,((121,(124,(125,(126,(((127,128),129),((130,131),((132,(134,(135,((136,137),138)))),133))))))),(122,123)))),((((((139,141),140),(((146,147),148),149)),(143,144)),145),142))))));
	TREE 'PAUP_18380' = (((1,2),(3,(4,(5,(6,((7,8),(9,((10,12),11)))))))),(((((13,14),15),((16,(17,(18,(((20,((21,(((26,((27,28),29)),((30,31),32)),33)),25)),24),(22,23))))),19)),(((34,35),(36,(37,((38,39),((40,41,(42,43)),(44,(((45,46),(47,48)),(49,(50,51))))))))),((52,(53,((((((54,(58,(63,64))),55),57),56),59),(60,(61,62))))),((65,(66,(67,(68,(69,(70,(71,(72,73)))))))),((((74,76),75),(77,(78,((80,(81,(((82,83),(84,85)),(86,(87,((((((88,92,94,97),96),93),(89,90),91,95),98),99)))))),(100,101))))),79))))),(((102,103),104),((((105,(106,((107,109),108))),110),(111,((112,((113,114),(115,116,117))),118))),((119,(120,((121,(124,(125,(126,(((127,128),129),((130,131),((132,(134,(135,((136,137),138)))),133))))))),(122,123)))),((((((139,141),140),(((146,147),148),149)),(143,144)),145),142))))));
	TREE 'PAUP_18456' = (((1,2),(3,(4,(5,(6,((7,8),(9,((10,12),11)))))))),(((((13,14),15),((16,(17,(18,(((20,((21,(((26,((27,28),29)),((30,31),32)),33)),25)),24),(22,23))))),19)),(((34,35),(36,(37,((38,39),((40,41,(42,43)),(44,(((45,46),(47,48)),(49,(50,51))))))))),((52,(53,((((((54,(58,(63,64))),55),57),56),59),(60,(61,62))))),((65,(66,(67,(68,(69,(70,(71,(72,73)))))))),((((74,76),75),(77,(78,((80,(81,(((82,83),(84,85)),(86,(87,(((((88,96),93),(89,90),91,92,94,95,97),98),99)))))),(100,101))))),79))))),(((102,103),104),((((105,(106,((107,109),108))),110),(111,((112,((113,114),(115,116,117))),118))),((119,(120,((121,(124,(125,(126,(((127,128),129),((130,131),((132,(134,(135,((136,137),138)))),133))))))),(122,123)))),((((((139,141),140),(((146,147),148),149)),(143,144)),145),142))))));
	TREE 'PAUP_18558' = (((1,2),(3,(4,(5,(6,((7,8),(9,((10,12),11)))))))),(((((13,14),15),((16,(17,(18,(((20,((21,(((26,((27,28),29)),((30,31),32)),33)),25)),24),(22,23))))),19)),(((34,35),(36,(37,((38,39),((40,41,(42,43)),(44,((45,((46,48),47)),(49,(50,51))))))))),((52,(53,((((((54,(55,57)),58),(63,64)),59),56),(60,(61,62))))),((65,(66,(67,(68,(69,(70,(71,(72,73)))))))),((((74,75),76),(77,(78,((80,(81,(((82,83),(84,85)),(86,(87,((((((((((88,96),94),92),(89,90)),97),95),91),93),98),99)))))),(100,101))))),79))))),(((102,103),104),((((105,(106,((107,109),108))),110),(111,((112,((113,114),(115,116,117))),118))),((119,(120,((121,(124,(125,(126,(((127,128),129),((130,131),((132,(134,(135,((136,137),138)))),133))))))),(122,123)))),((((((139,141),140),(((146,147),148),149)),(143,144)),145),142))))));
	TREE 'PAUP_18846' = (((1,2),(3,(4,(5,(6,((7,8),(9,((10,12),11)))))))),(((((13,14),15),((16,(17,(18,(((20,((21,(((26,((27,28),29)),((30,31),32)),33)),25)),24),(22,23))))),19)),(((34,35),(36,(37,((38,39),((40,41,(42,43)),(44,((45,((46,48),47)),(49,(50,51))))))))),((52,(53,((((((54,(58,(63,64))),55),57),56),59),(60,(61,62))))),((65,(66,(67,(68,(69,(70,(71,(72,73)))))))),((((74,75),76),(77,(78,((80,(81,(((82,83),(84,85)),(86,(87,((((((((((88,97),96),94),92),(89,90)),95),91),93),98),99)))))),(100,101))))),79))))),(((102,103),104),((((105,(106,((107,109),108))),110),(111,((112,((113,114),(115,116,117))),118))),((119,(120,((121,(124,(125,(126,(((127,128),129),((130,131),((132,(134,(135,((136,137),138)))),133))))))),(122,123)))),((((((139,141),140),(((146,147),148),149)),(143,144)),145),142))))));
	TREE 'PAUP_19106' = (((1,2),(3,(4,(5,(6,((7,8),(9,((10,12),11)))))))),(((((13,14),15),((16,(17,(18,(((20,((21,(((26,((27,28),29)),((30,31),32)),33)),25)),24),(22,23))))),19)),(((34,35),(36,(37,((38,39),((40,41,(42,43)),(44,((45,((46,48),47)),(49,(50,51))))))))),((52,(53,((((((54,(58,(63,64))),55),57),56),59),(60,(61,62))))),((65,(66,(67,(68,(69,(70,(71,(72,73)))))))),((((74,75),76),(77,(78,((80,(81,(((82,83),(84,85)),(86,(87,((((((88,96),94),(89,90),92,97),98),91,93,95),99)))))),(100,101))))),79))))),(((102,103),104),((((105,(106,((107,109),108))),110),(111,((112,((113,114),(115,116,117))),118))),((119,(120,((121,(124,(125,(126,(((127,128),129),((130,131),((132,(134,(135,((136,137),138)))),133))))))),(122,123)))),((((((139,141),140),(((146,147),148),149)),(143,144)),145),142))))));
	TREE 'PAUP_19279' = (((1,2),(3,(4,(5,(6,((7,8),(9,((10,12),11)))))))),(((((13,14),15),((16,(17,(18,(((20,((21,(((26,((27,28),29)),((30,31),32)),33)),25)),24),(22,23))))),19)),(((34,35),(36,(37,((38,39),((40,41,(42,43)),(44,((((45,46),48),47),(49,(50,51))))))))),((52,(53,((((((54,(58,(63,64))),55),57),56),59),(60,(61,62))))),((65,(66,(67,(68,(69,(70,(71,(72,73)))))))),((((74,75),76),(77,(78,((80,(81,(((82,83),(84,85)),(86,(87,((((((((88,96),94),92),(89,90),97),91,95),93),98),99)))))),(100,101))))),79))))),(((102,103),104),((((105,(106,((107,109),108))),110),(111,((112,((113,114),(115,116,117))),118))),((119,(120,((121,(124,(125,(126,(((127,128),129),((130,131),((132,(134,(135,((136,137),138)))),133))))))),(122,123)))),((((((139,141),140),(((146,147),148),149)),(143,144)),145),142))))));
	TREE 'PAUP_19391' = (((1,2),(3,(4,(5,(6,((7,8),(9,((10,12),11)))))))),(((((13,14),15),((16,(17,(18,(((20,((21,(((26,((27,28),29)),((30,31),32)),33)),25)),24),(22,23))))),19)),(((34,35),(36,(37,((38,39),((40,41,(42,43)),(44,(((45,48),(46,47)),(49,(50,51))))))))),((52,(53,((((((54,(58,(63,64))),57),55),56),59),(60,(61,62))))),((65,(66,(67,(68,(69,(70,(71,(72,73)))))))),((((74,75),76),(77,(78,((80,(81,(((82,83),(84,85)),(86,(87,((((((((88,96),94),92),(89,90),97),91,95),93),98),99)))))),(100,101))))),79))))),(((102,103),104),((((105,(106,((107,109),108))),110),(111,((112,((113,114),(115,116,117))),118))),((119,(120,((121,(124,(125,(126,(((127,128),129),((130,131),((132,(134,(135,((136,137),138)))),133))))))),(122,123)))),((((((139,141),140),(((146,147),148),149)),(143,144)),145),142))))));
	TREE 'PAUP_19446' = (((1,2),(3,(4,(5,(6,((7,8),(9,((10,12),11)))))))),(((((13,14),15),((16,(17,(18,(((20,((21,(((26,((27,28),29)),((30,31),32)),33)),25)),24),(22,23))))),19)),(((34,35),(36,(37,((38,39),((40,41,(42,43)),(44,(((45,48),(46,47)),(49,(50,51))))))))),((52,(53,((((((54,(58,(63,64))),55),57),56),59),(60,(61,62))))),((65,(66,(67,(68,(69,(70,(71,(72,73)))))))),((((74,75),76),(77,(78,((80,(81,(((82,83),(84,85)),(86,(87,(((((88,96),94),92),91,93,95,98,99),(89,90),97)))))),(100,101))))),79))))),(((102,103),104),((((105,(106,((107,109),108))),110),(111,((112,((113,114),(115,116,117))),118))),((119,(120,((121,(124,(125,(126,(((127,128),129),((130,131),((132,(134,(135,((136,137),138)))),133))))))),(122,123)))),((((((139,141),140),(((146,147),148),149)),(143,144)),145),142))))));
	TREE 'PAUP_19545' = (((1,2),(3,(4,(5,(6,((7,8),(9,((10,12),11)))))))),(((((13,14),15),((16,(17,(18,(((20,((21,(((26,((27,28),29)),((30,31),32)),33)),25)),24),(22,23))))),19)),(((34,35),(36,(37,((38,39),((40,41,(42,43)),(44,(((45,48),(46,47)),(49,(50,51))))))))),((52,(53,((((((54,(58,(63,64))),55),57),56),59),(60,(61,62))))),((65,(66,(67,(68,(69,(70,(71,(72,73)))))))),((((74,75),76),(77,(78,((80,(81,(((82,83),(84,85)),(86,(87,((((((88,96),(89,90),91,92,95,97),94),93),98),99)))))),(100,101))))),79))))),(((102,103),104),((((105,(106,((107,109),108))),110),(111,((112,((113,114),(115,116,117))),118))),((119,(120,((121,(124,(125,(126,(((127,128),129),((130,131),((132,(134,(135,((136,137),138)))),133))))))),(122,123)))),((((((139,141),140),(((146,147),148),149)),(143,144)),145),142))))));
	TREE 'PAUP_19665' = (((1,2),(3,(4,(5,(6,((7,8),(9,((10,12),11)))))))),(((((13,14),15),((16,(17,(18,(((20,((21,(((26,((27,28),29)),((30,31),32)),33)),25)),24),(22,23))))),19)),(((34,35),(36,(37,((38,39),((40,41,(42,43)),(44,(((45,48),(46,47)),(49,(50,51))))))))),((52,(53,((((((54,(58,(63,64))),55),57),56),59),(60,(61,62))))),((65,(66,(67,(68,(69,(70,(71,(72,73)))))))),((((74,75),76),(77,(78,((80,(81,(((82,83),(84,85)),(86,(87,((((((((88,96),94),92),91,95),(89,90),97),93),98),99)))))),(100,101))))),79))))),(((102,103),104),((((105,(106,((107,109),108))),110),(111,((112,((113,114),(115,116,117))),118))),((119,(120,((121,(124,(125,(126,(((127,128),129),((130,131),((132,(134,(135,((136,137),138)))),133))))))),(122,123)))),((((((139,141),140),(((146,147),148),149)),(143,144)),145),142))))));
	TREE 'PAUP_19715' = (((1,2),(3,(4,(5,(6,((7,8),(9,((10,12),11)))))))),(((((13,14),15),((16,(17,(18,(((20,((21,(((26,((27,28),29)),((30,31),32)),33)),25)),24),(22,23))))),19)),(((34,35),(36,(37,((38,39),((40,41,(42,43)),(44,(((45,48),(46,47)),(49,(50,51))))))))),((52,(53,((((((54,(58,(63,64))),55),57),56),59),(60,(61,62))))),((65,(66,(67,(68,(69,(70,(71,(72,73)))))))),((((74,75),76),(77,(78,((80,(81,(((82,83),(84,85)),(86,(87,(((((((((88,96),94),92),97),91,95),93),(89,90)),98),99)))))),(100,101))))),79))))),(((102,103),104),((((105,(106,((107,109),108))),110),(111,((112,((113,114),(115,116,117))),118))),((119,(120,((121,(124,(125,(126,(((127,128),129),((130,131),((132,(134,(135,((136,137),138)))),133))))))),(122,123)))),((((((139,141),140),(((146,147),148),149)),(143,144)),145),142))))));
	TREE 'PAUP_19739' = (((1,2),(3,(4,(5,(6,((7,8),(9,((10,12),11)))))))),(((((13,14),15),((16,(17,(18,(((20,((21,(((26,((27,28),29)),((30,31),32)),33)),25)),24),(22,23))))),19)),(((34,35),(36,(37,((38,39),((40,41,(42,43)),(44,(((45,48),(46,47)),(49,(50,51))))))))),((52,(53,((((((54,(58,(63,64))),55),57),56),59),(60,(61,62))))),((65,(66,(67,(68,(69,(70,(71,(72,73)))))))),((((74,75),76),(77,(78,((80,(81,(((82,83),(84,85)),(86,(87,((((((((88,94),96),(89,90),97),92),91,95),93),98),99)))))),(100,101))))),79))))),(((102,103),104),((((105,(106,((107,109),108))),110),(111,((112,((113,114),(115,116,117))),118))),((119,(120,((121,(124,(125,(126,(((127,128),129),((130,131),((132,(134,(135,((136,137),138)))),133))))))),(122,123)))),((((((139,141),140),(((146,147),148),149)),(143,144)),145),142))))));
	TREE 'PAUP_19835' = (((1,2),(3,(4,(5,(6,((7,8),(9,((10,12),11)))))))),(((((13,14),15),((16,(17,(18,(((20,((21,(((26,((27,28),29)),((30,31),32)),33)),25)),24),(22,23))))),19)),(((34,35),(36,(37,((38,39),((40,41,(42,43)),(44,(((45,48),(46,47)),(49,(50,51))))))))),((52,(53,((((((54,(58,(63,64))),55),57),56),59),(60,(61,62))))),((65,(66,(67,(68,(69,(70,(71,(72,73)))))))),((((74,75),76),(77,(78,((80,(81,(((82,83),(84,85)),(86,(87,(((88,(89,90),91,92,93,94,95,96,97),98),99)))))),(100,101))))),79))))),(((102,103),104),((((105,(106,((107,109),108))),110),(111,((112,((113,114),(115,116,117))),118))),((119,(120,((121,(124,(125,(126,(((127,128),129),((130,131),((132,(134,(135,((136,137),138)))),133))))))),(122,123)))),((((((139,141),140),(((146,147),148),149)),(143,144)),145),142))))));
	TREE 'PAUP_19837' = (((1,2),(3,(4,(5,(6,((7,8),(9,((10,12),11)))))))),(((((13,14),15),((16,(17,(18,(((20,((21,(((26,((27,28),29)),((30,31),32)),33)),25)),24),(22,23))))),19)),(((34,35),(36,(37,((38,39),((40,41,(42,43)),(44,(((45,48),(46,47)),(49,(50,51))))))))),((52,(53,((((((54,(58,(63,64))),55),57),56),59),(60,(61,62))))),((65,(66,(67,(68,(69,(70,(71,(72,73)))))))),((((74,75),76),(77,(78,((80,(81,(((82,83),(84,85)),(86,(87,(((88,(89,90),91,92,93,94,95,97),96),98,99)))))),(100,101))))),79))))),(((102,103),104),((((105,(106,((107,109),108))),110),(111,((112,((113,114),(115,116,117))),118))),((119,(120,((121,(124,(125,(126,(((127,128),129),((130,131),((132,(134,(135,((136,137),138)))),133))))))),(122,123)))),((((((139,141),140),(((146,147),148),149)),(143,144)),145),142))))));
	TREE 'PAUP_19932' = (((1,2),(3,(4,(5,(6,((7,8),(9,((10,12),11)))))))),(((((13,14),15),((16,(17,(18,(((20,((21,(((26,((27,28),29)),((30,31),32)),33)),25)),24),(22,23))))),19)),(((34,35),(36,(37,((38,39),((40,41,(42,43)),(44,(((45,(46,47)),48),(49,(50,51))))))))),((52,(53,(((54,(55,56,57,59)),(58,(63,64))),(60,(61,62))))),((65,(66,(67,(68,(69,(70,(71,(72,73)))))))),(((74,75,76),(77,(78,((80,(81,(((82,83),(84,85)),(86,(87,(((((((((88,96),92),94),97),(89,90)),91,95),93),98),99)))))),(100,101))))),79))))),(((102,103),104),((((105,(106,((107,109),108))),110),(111,((112,((113,114),(115,116,117))),118))),((119,(120,((121,(124,(125,(126,(((127,128),129),((130,131),((132,(134,(135,((136,137),138)))),133))))))),(122,123)))),((((((139,141),140),(((146,147),148),149)),(143,144)),145),142))))));
	TREE 'PAUP_20012' = (((1,2),(3,(4,(5,(6,((7,8),(9,((10,12),11)))))))),(((((13,14),15),((16,(17,(18,(((20,((21,(((26,((27,28),29)),((30,31),32)),33)),25)),24),(22,23))))),19)),(((34,35),(36,(37,((38,39),((40,41,(42,43)),(44,(((45,(46,47)),48),(49,(50,51))))))))),((52,(53,(((((54,55),58),(63,64)),56,57,59),(60,(61,62))))),((65,(66,(67,(68,(69,(70,(71,(72,73)))))))),(((74,75,76),(77,(78,((80,(81,(((82,83),(84,85)),(86,(87,(((((((((88,96),92),94),97),(89,90)),91,95),93),98),99)))))),(100,101))))),79))))),(((102,103),104),((((105,(106,((107,109),108))),110),(111,((112,((113,114),(115,116,117))),118))),((119,(120,((121,(124,(125,(126,(((127,128),129),((130,131),((132,(134,(135,((136,137),138)))),133))))))),(122,123)))),((((((139,141),140),(((146,147),148),149)),(143,144)),145),142))))));
	TREE 'PAUP_20019' = (((1,2),(3,(4,(5,(6,((7,8),(9,((10,12),11)))))))),(((((13,14),15),((16,(17,(18,((20,((21,(((26,((27,28),29)),((30,31),32)),33)),(24,25))),(22,23))))),19)),(((34,35),(36,(37,((38,39),((40,41,(42,43)),(44,(((45,(46,47)),48),(49,(50,51))))))))),((52,(53,((((((54,(58,(63,64))),55),57),56),59),(60,(61,62))))),((65,(66,(67,(68,(69,(70,(71,(72,73)))))))),(((74,75,76),(77,(78,((80,(81,(((82,83),(84,85)),(86,(87,(((((((((88,96),92),94),97),(89,90)),91,95),93),98),99)))))),(100,101))))),79))))),(((102,103),104),((((105,(106,((107,109),108))),110),(111,((112,((113,114),(115,116,117))),118))),((119,(120,((121,(124,(125,(126,(((127,128),129),((130,131),((132,(134,(135,((136,137),138)))),133))))))),(122,123)))),((((((139,141),140),(((146,147),148),149)),(143,144)),145),142))))));
	TREE 'PAUP_20021' = (((1,2),(3,(4,(5,(6,((7,8),(9,((10,12),11)))))))),(((((13,14),15),((16,(17,(18,((20,((21,(24,(((26,((27,28),29)),((30,31),32)),33))),25)),(22,23))))),19)),(((34,35),(36,(37,((38,39),((40,41,(42,43)),(44,(((45,(46,47)),48),(49,(50,51))))))))),((52,(53,((((((54,(58,(63,64))),55),57),56),59),(60,(61,62))))),((65,(66,(67,(68,(69,(70,(71,(72,73)))))))),(((74,75,76),(77,(78,((80,(81,(((82,83),(84,85)),(86,(87,(((((((((88,96),92),94),97),(89,90)),91,95),93),98),99)))))),(100,101))))),79))))),(((102,103),104),((((105,(106,((107,109),108))),110),(111,((112,((113,114),(115,116,117))),118))),((119,(120,((121,(124,(125,(126,(((127,128),129),((130,131),((132,(134,(135,((136,137),138)))),133))))))),(122,123)))),((((((139,141),140),(((146,147),148),149)),(143,144)),145),142))))));
	TREE 'PAUP_20036' = (((1,2),(3,(4,(5,(6,((7,8),(9,((10,12),11)))))))),(((((13,14),15),((16,(17,(18,(((20,((21,(((26,((27,28),29)),((30,31),32)),33)),25)),24),(22,23))))),19)),(((34,35),(36,(37,((38,39),((40,41,(42,43)),(44,(((45,(46,47)),48),(49,(50,51))))))))),((52,(53,(((((54,58,(63,64)),(55,57)),56),59),(60,(61,62))))),((65,(66,(67,(68,(69,(70,(71,(72,73)))))))),(((74,75,76),(77,(78,((80,(81,(((82,83),(84,85)),(86,(87,(((((((((88,96),92),94),97),(89,90)),91,95),93),98),99)))))),(100,101))))),79))))),(((102,103),104),((((105,(106,((107,109),108))),110),(111,((112,((113,114),(115,116,117))),118))),((119,(120,((121,(124,(125,(126,(((127,128),129),((130,131),((132,(134,(135,((136,137),138)))),133))))))),(122,123)))),((((((139,141),140),(((146,147),148),149)),(143,144)),145),142))))));
	TREE 'PAUP_20102' = (((1,2),(3,(4,(5,(6,((7,8),(9,((10,12),11)))))))),(((((13,14),15),((16,(17,(18,(((20,((21,(((26,((27,28),29)),((30,31),32)),33)),25)),24),(22,23))))),19)),(((34,35),(36,(37,((38,39),((40,41,(42,43)),(44,(((45,(46,47)),48),(49,(50,51))))))))),((52,(53,((((((54,(58,(63,64))),55),57),56),59),(60,(61,62))))),((65,(66,(67,(68,(69,(70,(71,(72,73)))))))),(((74,75,76),(77,(78,((80,(81,(((82,83),(84,85)),(86,(87,(((((88,96),92),94),(89,90),91,93,95,97,98),99)))))),(100,101))))),79))))),(((102,103),104),((((105,(106,((107,109),108))),110),(111,((112,((113,114),(115,116,117))),118))),((119,(120,((121,(124,(125,(126,(((127,128),129),((130,131),((132,(134,(135,((136,137),138)))),133))))))),(122,123)))),((((((139,141),140),(((146,147),148),149)),(143,144)),145),142))))));
	TREE 'PAUP_20298' = (((1,2),(3,(4,(5,(6,((7,8),(9,((10,12),11)))))))),(((((13,14),15),((16,(17,(18,(((20,((21,(((26,((27,28),29)),((30,31),32)),33)),25)),24),(22,23))))),19)),(((34,35),(36,(37,((38,39),((40,41,(42,43)),(44,(((45,(46,47)),48),(49,(50,51))))))))),((52,(53,((((((54,(58,(63,64))),55),57),56),59),(60,(61,62))))),((65,(66,(67,(68,(69,(70,(71,(72,73)))))))),(((74,75,76),(77,(78,((80,(81,(((82,83),(84,85)),(86,(87,(((((((88,96),92,94,97),91,95),(89,90)),93),98),99)))))),(100,101))))),79))))),(((102,103),104),((((105,(106,((107,109),108))),110),(111,((112,((113,114),(115,116,117))),118))),((119,(120,((121,(124,(125,(126,(((127,128),129),((130,131),((132,(134,(135,((136,137),138)))),133))))))),(122,123)))),((((((139,141),140),(((146,147),148),149)),(143,144)),145),142))))));
	TREE 'PAUP_20314' = (((1,2),(3,(4,(5,(6,((7,8),(9,((10,12),11)))))))),(((((13,14),15),((16,(17,(18,(((20,((21,(((26,((27,28),29)),((30,31),32)),33)),25)),24),(22,23))))),19)),(((34,35),(36,(37,((38,39),((40,41,(42,43)),(44,(((45,(46,47)),48),(49,(50,51))))))))),((52,(53,((((((54,(58,(63,64))),55),57),56),59),(60,(61,62))))),((65,(66,(67,(68,(69,(70,(71,(72,73)))))))),(((74,75,76),(77,(78,((80,(81,(((82,83),(84,85)),(86,(87,((((((((88,96),92,94,97),91),95),(89,90)),93),98),99)))))),(100,101))))),79))))),(((102,103),104),((((105,(106,((107,109),108))),110),(111,((112,((113,114),(115,116,117))),118))),((119,(120,((121,(124,(125,(126,(((127,128),129),((130,131),((132,(134,(135,((136,137),138)))),133))))))),(122,123)))),((((((139,141),140),(((146,147),148),149)),(143,144)),145),142))))));
	TREE 'PAUP_20391' = (((1,2),(3,(4,(5,(6,((7,8),(9,((10,12),11)))))))),(((((13,14),15),((16,(17,(18,(((20,((21,(((26,((27,28),29)),((30,31),32)),33)),25)),24),(22,23))))),19)),(((34,35),(36,(37,((38,39),((40,41,(42,43)),(44,(((45,(46,47)),48),(49,(50,51))))))))),((52,(53,((((((54,(58,(63,64))),55),57),56),59),(60,(61,62))))),((65,(66,(67,(68,(69,(70,(71,(72,73)))))))),(((74,75,76),(77,(78,((80,(81,(((82,83),(84,85)),(86,(87,((((((((88,96),94),97),(89,90),92),91,95),93),98),99)))))),(100,101))))),79))))),(((102,103),104),((((105,(106,((107,109),108))),110),(111,((112,((113,114),(115,116,117))),118))),((119,(120,((121,(124,(125,(126,(((127,128),129),((130,131),((132,(134,(135,((136,137),138)))),133))))))),(122,123)))),((((((139,141),140),(((146,147),148),149)),(143,144)),145),142))))));
	TREE 'PAUP_20434' = (((1,2),(3,(4,(5,(6,((7,8),(9,((10,12),11)))))))),(((((13,14),15),((16,(17,(18,(((20,((21,(((26,((27,28),29)),((30,31),32)),33)),25)),24),(22,23))))),19)),(((34,35),(36,(37,((38,39),((40,41,(42,43)),(44,(((45,(46,47)),48),(49,(50,51))))))))),((52,(53,((((((54,(58,(63,64))),55),57),56),59),(60,(61,62))))),((65,(66,(67,(68,(69,(70,(71,(72,73)))))))),(((74,75,76),(77,(78,((80,(81,(((82,83),(84,85)),(86,(87,(((((88,96),92),(89,90),91,93,95,97,98),94),99)))))),(100,101))))),79))))),(((102,103),104),((((105,(106,((107,109),108))),110),(111,((112,((113,114),(115,116,117))),118))),((119,(120,((121,(124,(125,(126,(((127,128),129),((130,131),((132,(134,(135,((136,137),138)))),133))))))),(122,123)))),((((((139,141),140),(((146,147),148),149)),(143,144)),145),142))))));
	TREE 'PAUP_20440' = (((1,2),(3,(4,(5,(6,((7,8),(9,((10,12),11)))))))),(((((13,14),15),((16,(17,(18,(((20,((21,(((26,((27,28),29)),((30,31),32)),33)),25)),24),(22,23))))),19)),(((34,35),(36,(37,((38,39),((40,41,(42,43)),(44,(((45,(46,47)),48),(49,(50,51))))))))),((52,(53,((((((54,(58,(63,64))),55),57),56),59),(60,(61,62))))),((65,(66,(67,(68,(69,(70,(71,(72,73)))))))),(((74,75,76),(77,(78,((80,(81,(((82,83),(84,85)),(86,(87,((((((((88,96),92),94,98),97),(89,90)),91,95),93),99)))))),(100,101))))),79))))),(((102,103),104),((((105,(106,((107,109),108))),110),(111,((112,((113,114),(115,116,117))),118))),((119,(120,((121,(124,(125,(126,(((127,128),129),((130,131),((132,(134,(135,((136,137),138)))),133))))))),(122,123)))),((((((139,141),140),(((146,147),148),149)),(143,144)),145),142))))));
	TREE 'PAUP_20471' = (((1,2),(3,(4,(5,(6,((7,8),(9,((10,12),11)))))))),(((((13,14),15),((16,(17,(18,(((20,((21,(((26,((27,28),29)),((30,31),32)),33)),25)),24),(22,23))))),19)),(((34,35),(36,(37,((38,39),((40,41,(42,43)),(44,(((45,(46,47)),48),(49,(50,51))))))))),((52,(53,((((((54,(58,(63,64))),55),57),56),59),(60,(61,62))))),((65,(66,(67,(68,(69,(70,(71,(72,73)))))))),(((74,75,76),(77,(78,((80,(81,(((82,83),(84,85)),(86,(87,(((((88,96),(89,90),91,94,95,97),92),93,98),99)))))),(100,101))))),79))))),(((102,103),104),((((105,(106,((107,109),108))),110),(111,((112,((113,114),(115,116,117))),118))),((119,(120,((121,(124,(125,(126,(((127,128),129),((130,131),((132,(134,(135,((136,137),138)))),133))))))),(122,123)))),((((((139,141),140),(((146,147),148),149)),(143,144)),145),142))))));
	TREE 'PAUP_20626' = (((1,2),(3,(4,(5,(6,((7,8),(9,((10,12),11)))))))),(((((13,14),15),((16,(17,(18,(((20,((21,(((26,((27,28),29)),((30,31),32)),33)),25)),24),(22,23))))),19)),(((34,35),(36,(37,((38,39),((40,41,(42,43)),(44,(((45,(46,47)),48),(49,(50,51))))))))),((52,(53,((((((54,(58,(63,64))),55),57),56),59),(60,(61,62))))),((65,(66,(67,(68,(69,(70,(71,(72,73)))))))),(((74,75,76),(77,(78,((80,(81,(((82,83),(84,85)),(86,(87,(((88,98),(89,90),91,92,93,94,95,96,97),99)))))),(100,101))))),79))))),(((102,103),104),((((105,(106,((107,109),108))),110),(111,((112,((113,114),(115,116,117))),118))),((119,(120,((121,(124,(125,(126,(((127,128),129),((130,131),((132,(134,(135,((136,137),138)))),133))))))),(122,123)))),((((((139,141),140),(((146,147),148),149)),(143,144)),145),142))))));
	TREE 'PAUP_20628' = (((1,2),(3,(4,(5,(6,((7,8),(9,((10,12),11)))))))),(((((13,14),15),((16,(17,(18,(((20,((21,(((26,((27,28),29)),((30,31),32)),33)),25)),24),(22,23))))),19)),(((34,35),(36,(37,((38,39),((40,41,(42,43)),(44,((45,(46,48),47),(49,(50,51))))))))),((52,(53,((((((54,(58,(63,64))),55),57),56),59),(60,(61,62))))),((65,(66,(67,(68,(69,(70,(71,(72,73)))))))),(((74,75,76),(77,(78,((80,(81,(((82,83),(84,85)),(86,(87,((((((((((88,96),94),92),(89,90)),97),95),91),93),98),99)))))),(100,101))))),79))))),(((102,103),104),((((105,(106,((107,109),108))),110),(111,((112,((113,114),(115,116,117))),118))),((119,(120,((121,(124,(125,(126,(((127,128),129),((130,131),((132,(134,(135,((136,137),138)))),133))))))),(122,123)))),((((((139,141),140),(((146,147),148),149)),(143,144)),145),142))))));
	TREE 'PAUP_20694' = (((1,2),(3,(4,(5,(6,((7,8),(9,((10,12),11)))))))),(((((13,14),15),((16,(17,(18,(((20,((21,(((26,((27,28),29)),((30,31),32)),33)),25)),24),(22,23))))),19)),(((34,35),(36,(37,((38,39),((40,41,(42,43)),(44,((45,((46,47),48)),(49,(50,51))))))))),((52,(53,(((((54,(55,57)),58),(63,64)),56,59),(60,(61,62))))),((65,(66,(67,(68,(69,(70,(71,(72,73)))))))),(((74,75,76),(77,(78,((80,(81,(((82,83),(84,85)),(86,(87,((((((((((88,96),94),92),(89,90)),97),95),91),93),98),99)))))),(100,101))))),79))))),(((102,103),104),((((105,(106,((107,109),108))),110),(111,((112,((113,114),(115,116,117))),118))),((119,(120,((121,(124,(125,(126,(((127,128),129),((130,131),((132,(134,(135,((136,137),138)))),133))))))),(122,123)))),((((((139,141),140),(((146,147),148),149)),(143,144)),145),142))))));
[truncated: 1,548,628 more chars]
