# Supplementary material for: Distributions of extinction times from fossil ages and tree topologies: the example of mid-Permian synapsid extinctions
Source: PeerJ. 2021 Dec 9;9:e12577. doi: 10.7717/peerj.12577 (PMC8667717; doi:10.7717/peerj.12577)
Supplement: Supplemental Information 1 — Archive of the github repository [file peerj-09-12577-s001.zip › DateFBD-master/data/Speciation/CotylosauriaAges.csv]

Limnoscelis_dynatis	(306:304)
Limnoscelis_paludis	(304:302)
Tseajaia_campi	(297:295)
Ambedus_pusillus	(278:276)
Oradectes_sanmiguelensis	(291:289)
Orobates_pabsti	(287:280)
Desmatodon_hollandi	(307.0:303)	(305:298.9)
Desmatodon_hesperis	(305:303)
Silvadectes_absitus	(287:280)
Diadectes_zenos	(303.7:295.5)	(301:299)
Diadectes_tenuitectes	(277:274)
Diadectes_sideropelicus	(300:294)	(294:284)	(283:280)	(280:275)
Eothyris_parkeyi	(279.3:277)
Vaughnictis_smithae	(297:293)
Oedaleops_campi	(302:285)
Casea_halselli	(274:272.3)
Eocasea_martini	(303.7:298.9)
Phreatophasma_aenigmaticum	(272.3:268.8)
Oromycter_dolesorum	(275:274)
Casea_nicholsi	(275:273)
Euromycter_rutenus	(291:258)	S268.8
Caseoides_sanangeloensis	(272.3:268.8)
Caseopsis_agilis	(272.3:268.8)
Casea_broilii	(276:274)
Trichasaurus_texensis	(277:274)
Alierasaurus_ronchii	(274:269)
Cotylorhynchus_romeri	(275:272.3)
Cotylorhynchus_hancocki	(272.3:268.8)
Cotylorhynchus_bransoni	(270:272)
Angelosaurus_greeni	(271:269)
Angelosaurus_romeri	(272.3:268.8)
Angelosaurus_dolani	(272.3:268.8)
Ennatosaurus_tecton	(268.8:265.1)	(268.8:265.1)	S268.8
Apsisaurus_witteri	(290:287)
Ascendonanus_nestleri	(293 :289)
Archaeovenator_hamiltonensis	(303.7:298.9)
Pyozia_mesenensis	(263:258)	S268.8
Mesenosaurus_romeri	(268.8:263)	S268.8
Varanopidae_indet.,_Cabarz_quarry	(304 :302)
Elliotsmithia_longiceps	(265.1:259.8)	S268.8
Heleosaurus_scholtzi	(273:267)	S268.8
Anningia_megalops	(264:261.5)	S268.8
Microvaranops_parentis	(264:261.5)	S268.8
Mycterosaurus_longiceps	(278:276)	(278:276)
Tambacarnifex_unguifalcatus	(287:280)
Aerosaurus_wellesi	(302:285)
Aerosaurus_greenleeorum	(310:300)
Ruthiromia_elcobriensis	(290.1:286)
Varanops_brevirostris	(276:273)	(276:273)	(275:274)
Varanodon_agilis	(270:267)	S268.8
Watongia_meieri	(270:267)	S268.8
Stereorhachis_dominans	(302:299)
Archaeothyris_florensis	(314.6:306.9)
Ophiacodon_uniformis	(290.1:287)	(278:276)
Ophiacodon_mirus	(310:290)
Ophiacodon_navajovicus	(305:302)	(305:302)	(305:302)	(305:302)
Ophiacodon_hilli	(295.5:290.1)
Ophiacodon_retroversus	(294:290)	(290:288)	(288:284)	(284:280)	(282:280)
Ophiacodon_major	(280:276)
Echinerpeton_intermedium	(314.6:306.9)
Varanosaurus_acutirostris	(276:274)
Milosaurus_mccordi	(303.4 :298.9)
Stereophallodon_ciscoensis	(297:294)
Baldwinonus_trux	(304:303)
Ianthasaurus_hardestii	(305:303.7)
Glaucosaurus_megalops	(281:276)
Gordodon_kraineri	(298.9:297)
Lupeosaurus_kayi	(294:290)
Edaphosaurus_novomexicanus	(305:303)	(305:303)
Edaphosaurus_colohistion	(304:299)
Edaphosaurus_boanerges	(290:283.5)	(290:283.5)
Edaphosaurus_pogonias	(277:275)	(277:275)
Edaphosaurus_cruciger	(283.5:280)
Haptodus_garnettensis	(305:303.7)
Haptodus_grandis	(298.9:285)
Haptodus_baylei	(290.1:284)
Pantelosaurus_saxonicus	(290.1:284)
Cutleria_wilmarthi	(290.1:284)
Ianthodon_schultzei	(305:303.7)
Secodontosaurus_obtusidens	(288:283.5)	(288:283.5)	(288:283.5)	(288:283.5)	(283.5:280)	(283.5:280)	(276:274)
Cryptovenator_hirschbergeri	(301:298.9)
Sphenacodon_ferox	(305:301)	(303.7:298.9)	(303.7:298.9)	(288:285)
Sphenacodon_ferocior	(303.7:300)	(300:290)	(290:287)
Ctenospondylus_casei	(280:283)
Ctenospondylus_ninevehensis	(287:280)
Ctenorhachis_jacksoni	(283:280)
Dimetrodon_milleri	(290.1:287)	(290.1:287)
Dimetrodon_limbatus	(287:283.5)	(283.5:279)
Dimetrodon_grandis	(275:274)	(275:274)	(275:274)	(275:274)
Dimetrodon_borealis	(290.1:282)
Dimetrodon_natalis	(287:279.3)	(279.3:277)
Dimetrodon_booneorum	(279.3:277)	(287:277)
Dimetrodon_dollovianus	(280:276)	(280:276)
Dimetrodon_giganhomogenes	(275:274)
Dimetrodon_macrospondylus	(283:280)	(280:276)
Dimetrodon_loomisi	(275:274)	(275:274)
Dimetrodon_angelensis	(272.3:270)
Dimetrodon_occidentalis	(310:290)
Dimetrodon_teutonis	(287:280)	(287:280)
Tetraceratops_insignis	(275:274)
Other_therapsids	S268.8
Mesosaurus_tenuidens	(295:283.5)	(295:283.5)	(295:283.5)	(295:283.5)	(295:283.5)	(295:283.5)	(295:283.5)	(295:283.5)	(295:283.5)
Stereosternum_tumidum	(295:283.5)	(295:283.5)	(295:283.5)	(295:283.5)
Brazilosaurus_sanpauloensis	(295:283.5)	(295:283.5)	(295:283.5)	(295:283.5)
Milleretta_rubidgei	(268.8:257)	S268.8
Broomia_perplexa	(265.1:259.8)	S268.8
Millerosaurus_nuffieldi	(268.8:257)	S268.8
Milleropsis_pricei	(254.2:252.2)	S268.8
Millerosaurus_ornatus	(254.2:252.2)	S268.8
Eunotosaurus_africanus	(265.1:259.8)	S268.8
Acleistorhinus_pterioticus	(275:272.3)
Eudibamus_cursoris	(287:280)
Bolosaurus_striatus	(287:283)
Bolosaurus_grandis	(275:274)
Belebey_chengi	(272:260)	S268.8
Belebey_maximi	(270:268.8)
Belebey_vergrandis	(270:268.8)
Procolophonia	S268.8
Thuringothyris_mahlendorffae	(290.1:279.3)
Concordia_cunninghami	(287:280)
Rhiodenticulatus_heatoni	(300:295)
Romeria_texana	(290.1:287)
Romeria_prima	(294:290.1)
Reiszorhinus_olsoni	(281:276)
Protocaptorhinus_pricei	(285:283)
Saurorictus_australis	(259.8:254.2)	S268.8
Captorhinus_magnus	(275:274)
Captorhinus_aguti	(275:274)
Captorhinus_laticeps	(283:280)	(280:276)
Captorhinikos_chozaensis	(274:272.3)	(274:272.3)
Captorhinikos_parvus	(276:272.3)
Captorhinikos_valensis	(274:273)
Labidosaurus_hamatus	(275:274)
Labidosaurikos_meachami	(275:272.3)
Moradisaurus_grandis	(298.9:252.2)	S268.8
Rothianiscus_multidonta	(272.3:270)
Rothianiscus_robusta	(270:267)	S268.8
Gansurhinus_qingtoushanensis	(272:260)	S268.8
Brouffia_orientalis	(310:307)
Paleothyris_acadiana	(310:307)
Hylonomus_lyelli	(319:317)
Cephalerpeton_ventriarmatum	(309.5:308)	(308.5:307)
Protorothyris_morani	(298:284)
Protorothyris_archeri	(294:290.1)
Anthracodromeus_longipes	(308.5:307)
Petrolacosaurus_kansensis	(305:303.7)	(305:303.7)	(305:303.7)	(305:303.7)	(305:303.7)	(305:303.7)	(305:303.7)	(305:303.7)
Araeoscelis_gracilis	(277:274)
Spinoaequalis_schultzei	(304:301)
Eosuchia	S268.8
