# Supplementary material for: Distributions of extinction times from fossil ages and tree topologies: the example of mid-Permian synapsid extinctions
Source: PeerJ. 2021 Dec 9;9:e12577. doi: 10.7717/peerj.12577 (PMC8667717; doi:10.7717/peerj.12577)
Supplement: Supplemental Information 1 — Archive of the github repository [file peerj-09-12577-s001.zip › DateFBD-master/data/Speciation/CotylosauriaTree.phy]

((('Limnoscelis_dynatis'	'Limnoscelis_paludis')	('Tseajaia_campi'	('Ambedus_pusillus'	('Oradectes_sanmiguelensis'	('Orobates_pabsti'	(('Desmatodon_hollandi'	'Desmatodon_hesperis')	('Silvadectes_absitus'	(('Diadectes_zenos'	'Diadectes_sideropelicus')	'Diadectes_tenuitectes'))))))))	((((('Eothyris_parkeyi'	'Vaughnictis_smithae')	'Oedaleops_campi')	(('Casea_halselli'	('Eocasea_martini'	('Phreatophasma_aenigmaticum'	((('Casea_nicholsi'	(('Euromycter_rutenus'	((('Alierasaurus_ronchii'	(('Cotylorhynchus_romeri'	'Cotylorhynchus_hancocki')	'Cotylorhynchus_bransoni'))	(('Angelosaurus_greeni'	'Angelosaurus_romeri')	'Angelosaurus_dolani'))	'Ennatosaurus_tecton'))	'Trichasaurus_texensis'))	'Casea_broilii')	('Caseoides_sanangeloensis'	'Caseopsis_agilis')))))	'Oromycter_dolesorum'))	((('Apsisaurus_witteri'	'Ascendonanus_nestleri')	('Archaeovenator_hamiltonensis'	('Pyozia_mesenensis'	(('Mesenosaurus_romeri'	'Varanopidae_indet.	_Cabarz_quarry')	((('Elliotsmithia_longiceps'	('Anningia_megalops'	'Microvaranops_parentis'))	'Heleosaurus_scholtzi')	('Mycterosaurus_longiceps'	(('Tambacarnifex_unguifalcatus'	('Aerosaurus_wellesi'	('Aerosaurus_greenleeorum'	'Ruthiromia_elcobriensis')))	('Varanops_brevirostris'
((('Limnoscelis_dynatis'	'Limnoscelis_paludis')	('Tseajaia_campi'	('Ambedus_pusillus'	('Oradectes_sanmiguelensis'	('Orobates_pabsti'	(('Desmatodon_hollandi'	'Desmatodon_hesperis')	('Silvadectes_absitus'	(('Diadectes_zenos'	'Diadectes_sideropelicus')	'Diadectes_tenuitectes'))))))))	((((('Eothyris_parkeyi'	'Vaughnictis_smithae')	'Oedaleops_campi')	(('Casea_halselli'	('Eocasea_martini'	('Phreatophasma_aenigmaticum'	((('Casea_nicholsi'	(('Euromycter_rutenus'	((('Alierasaurus_ronchii'	(('Cotylorhynchus_romeri'	'Cotylorhynchus_hancocki')	'Cotylorhynchus_bransoni'))	(('Angelosaurus_greeni'	'Angelosaurus_romeri')	'Angelosaurus_dolani'))	'Ennatosaurus_tecton'))	'Trichasaurus_texensis'))	'Casea_broilii')	('Caseoides_sanangeloensis'	'Caseopsis_agilis')))))	'Oromycter_dolesorum'))	((('Apsisaurus_witteri'	'Ascendonanus_nestleri')	('Archaeovenator_hamiltonensis'	('Pyozia_mesenensis'	(('Mesenosaurus_romeri'	'Varanopidae_indet.	_Cabarz_quarry')	((('Elliotsmithia_longiceps'	'Heleosaurus_scholtzi')	('Anningia_megalops'	'Microvaranops_parentis'))	('Mycterosaurus_longiceps'	(('Tambacarnifex_unguifalcatus'	('Aerosaurus_wellesi'	('Aerosaurus_greenleeorum'	'Ruthiromia_elcobriensis')))	('Varanops_brevirostris'
((('Limnoscelis_dynatis'	'Limnoscelis_paludis')	('Tseajaia_campi'	('Ambedus_pusillus'	('Oradectes_sanmiguelensis'	('Orobates_pabsti'	(('Desmatodon_hollandi'	'Desmatodon_hesperis')	('Silvadectes_absitus'	(('Diadectes_zenos'	'Diadectes_sideropelicus')	'Diadectes_tenuitectes'))))))))	((((('Eothyris_parkeyi'	'Vaughnictis_smithae')	'Oedaleops_campi')	(('Casea_halselli'	('Eocasea_martini'	('Phreatophasma_aenigmaticum'	((('Casea_nicholsi'	(('Euromycter_rutenus'	((('Alierasaurus_ronchii'	(('Cotylorhynchus_romeri'	'Cotylorhynchus_hancocki')	'Cotylorhynchus_bransoni'))	(('Angelosaurus_greeni'	'Angelosaurus_romeri')	'Angelosaurus_dolani'))	'Ennatosaurus_tecton'))	'Trichasaurus_texensis'))	'Casea_broilii')	('Caseoides_sanangeloensis'	'Caseopsis_agilis')))))	'Oromycter_dolesorum'))	((('Apsisaurus_witteri'	'Ascendonanus_nestleri')	('Archaeovenator_hamiltonensis'	('Pyozia_mesenensis'	(('Mesenosaurus_romeri'	'Varanopidae_indet.	_Cabarz_quarry')	((('Elliotsmithia_longiceps'	'Heleosaurus_scholtzi')	('Anningia_megalops'	'Microvaranops_parentis'))	('Mycterosaurus_longiceps'	(('Tambacarnifex_unguifalcatus'	('Aerosaurus_wellesi'	('Aerosaurus_greenleeorum'	'Ruthiromia_elcobriensis')))	('Varanops_brevirostris'
((('Limnoscelis_dynatis'	'Limnoscelis_paludis')	('Tseajaia_campi'	('Ambedus_pusillus'	('Oradectes_sanmiguelensis'	('Orobates_pabsti'	(('Desmatodon_hollandi'	'Desmatodon_hesperis')	('Silvadectes_absitus'	(('Diadectes_zenos'	'Diadectes_sideropelicus')	'Diadectes_tenuitectes'))))))))	((((('Eothyris_parkeyi'	'Vaughnictis_smithae')	'Oedaleops_campi')	(('Casea_halselli'	('Eocasea_martini'	('Phreatophasma_aenigmaticum'	((('Casea_nicholsi'	(('Euromycter_rutenus'	((('Alierasaurus_ronchii'	(('Cotylorhynchus_romeri'	'Cotylorhynchus_hancocki')	'Cotylorhynchus_bransoni'))	(('Angelosaurus_greeni'	'Angelosaurus_romeri')	'Angelosaurus_dolani'))	'Ennatosaurus_tecton'))	'Trichasaurus_texensis'))	'Casea_broilii')	('Caseoides_sanangeloensis'	'Caseopsis_agilis')))))	'Oromycter_dolesorum'))	((('Apsisaurus_witteri'	'Ascendonanus_nestleri')	('Archaeovenator_hamiltonensis'	('Pyozia_mesenensis'	(('Mesenosaurus_romeri'	'Varanopidae_indet.	_Cabarz_quarry')	(('Elliotsmithia_longiceps'	('Heleosaurus_scholtzi'	('Anningia_megalops'	'Microvaranops_parentis')))	('Mycterosaurus_longiceps'	(('Tambacarnifex_unguifalcatus'	('Aerosaurus_wellesi'	('Aerosaurus_greenleeorum'	'Ruthiromia_elcobriensis')))	('Varanops_brevirostris'
((('Limnoscelis_dynatis'	'Limnoscelis_paludis')	('Tseajaia_campi'	('Ambedus_pusillus'	('Oradectes_sanmiguelensis'	('Orobates_pabsti'	(('Desmatodon_hollandi'	'Desmatodon_hesperis')	('Silvadectes_absitus'	(('Diadectes_zenos'	'Diadectes_sideropelicus')	'Diadectes_tenuitectes'))))))))	((((('Eothyris_parkeyi'	'Vaughnictis_smithae')	'Oedaleops_campi')	(('Casea_halselli'	('Eocasea_martini'	('Phreatophasma_aenigmaticum'	((('Casea_nicholsi'	(('Euromycter_rutenus'	((('Alierasaurus_ronchii'	(('Cotylorhynchus_romeri'	'Cotylorhynchus_hancocki')	'Cotylorhynchus_bransoni'))	(('Angelosaurus_greeni'	'Angelosaurus_romeri')	'Angelosaurus_dolani'))	'Ennatosaurus_tecton'))	'Trichasaurus_texensis'))	'Casea_broilii')	('Caseoides_sanangeloensis'	'Caseopsis_agilis')))))	'Oromycter_dolesorum'))	((('Apsisaurus_witteri'	'Ascendonanus_nestleri')	('Archaeovenator_hamiltonensis'	('Pyozia_mesenensis'	(('Mesenosaurus_romeri'	'Varanopidae_indet.	_Cabarz_quarry')	((('Heleosaurus_scholtzi'	'Elliotsmithia_longiceps')	('Anningia_megalops'	'Microvaranops_parentis'))	('Mycterosaurus_longiceps'	(('Tambacarnifex_unguifalcatus'	('Aerosaurus_wellesi'	('Aerosaurus_greenleeorum'	'Ruthiromia_elcobriensis')))	('Varanops_brevirostris'
((('Limnoscelis_dynatis'	'Limnoscelis_paludis')	('Tseajaia_campi'	('Ambedus_pusillus'	('Oradectes_sanmiguelensis'	('Orobates_pabsti'	(('Desmatodon_hollandi'	'Desmatodon_hesperis')	('Silvadectes_absitus'	(('Diadectes_zenos'	'Diadectes_sideropelicus')	'Diadectes_tenuitectes'))))))))	((((('Eothyris_parkeyi'	'Vaughnictis_smithae')	'Oedaleops_campi')	(('Casea_halselli'	('Eocasea_martini'	('Phreatophasma_aenigmaticum'	((('Casea_nicholsi'	(('Euromycter_rutenus'	((('Alierasaurus_ronchii'	(('Cotylorhynchus_romeri'	'Cotylorhynchus_hancocki')	'Cotylorhynchus_bransoni'))	(('Angelosaurus_greeni'	'Angelosaurus_romeri')	'Angelosaurus_dolani'))	'Ennatosaurus_tecton'))	'Trichasaurus_texensis'))	'Casea_broilii')	('Caseoides_sanangeloensis'	'Caseopsis_agilis')))))	'Oromycter_dolesorum'))	((('Apsisaurus_witteri'	'Ascendonanus_nestleri')	('Archaeovenator_hamiltonensis'	('Pyozia_mesenensis'	(('Mesenosaurus_romeri'	'Varanopidae_indet.	_Cabarz_quarry')	(('Elliotsmithia_longiceps'	(('Anningia_megalops'	'Microvaranops_parentis')	'Heleosaurus_scholtzi'))	('Mycterosaurus_longiceps'	(('Tambacarnifex_unguifalcatus'	('Aerosaurus_wellesi'	('Aerosaurus_greenleeorum'	'Ruthiromia_elcobriensis')))	('Varanops_brevirostris'
((('Limnoscelis_dynatis'	'Limnoscelis_paludis')	('Tseajaia_campi'	('Ambedus_pusillus'	('Oradectes_sanmiguelensis'	('Orobates_pabsti'	(('Desmatodon_hollandi'	'Desmatodon_hesperis')	('Silvadectes_absitus'	(('Diadectes_zenos'	'Diadectes_sideropelicus')	'Diadectes_tenuitectes'))))))))	((((('Eothyris_parkeyi'	'Vaughnictis_smithae')	'Oedaleops_campi')	(('Casea_halselli'	('Eocasea_martini'	('Phreatophasma_aenigmaticum'	((('Casea_nicholsi'	(('Euromycter_rutenus'	((('Alierasaurus_ronchii'	(('Cotylorhynchus_romeri'	'Cotylorhynchus_hancocki')	'Cotylorhynchus_bransoni'))	(('Angelosaurus_greeni'	'Angelosaurus_romeri')	'Angelosaurus_dolani'))	'Ennatosaurus_tecton'))	'Trichasaurus_texensis'))	'Casea_broilii')	('Caseoides_sanangeloensis'	'Caseopsis_agilis')))))	'Oromycter_dolesorum'))	((('Apsisaurus_witteri'	'Ascendonanus_nestleri')	('Archaeovenator_hamiltonensis'	('Pyozia_mesenensis'	(('Mesenosaurus_romeri'	'Varanopidae_indet.	_Cabarz_quarry')	((('Elliotsmithia_longiceps'	('Anningia_megalops'	'Microvaranops_parentis'))	'Heleosaurus_scholtzi')	('Mycterosaurus_longiceps'	(('Tambacarnifex_unguifalcatus'	('Aerosaurus_wellesi'	('Aerosaurus_greenleeorum'	'Ruthiromia_elcobriensis')))	('Varanops_brevirostris'
((('Limnoscelis_dynatis'	'Limnoscelis_paludis')	('Tseajaia_campi'	('Ambedus_pusillus'	('Oradectes_sanmiguelensis'	('Orobates_pabsti'	(('Desmatodon_hollandi'	'Desmatodon_hesperis')	('Silvadectes_absitus'	(('Diadectes_zenos'	'Diadectes_sideropelicus')	'Diadectes_tenuitectes'))))))))	((((('Eothyris_parkeyi'	'Vaughnictis_smithae')	'Oedaleops_campi')	(('Casea_halselli'	('Eocasea_martini'	('Phreatophasma_aenigmaticum'	((('Casea_nicholsi'	(('Euromycter_rutenus'	((('Alierasaurus_ronchii'	(('Cotylorhynchus_romeri'	'Cotylorhynchus_hancocki')	'Cotylorhynchus_bransoni'))	(('Angelosaurus_greeni'	'Angelosaurus_romeri')	'Angelosaurus_dolani'))	'Ennatosaurus_tecton'))	'Trichasaurus_texensis'))	'Casea_broilii')	('Caseoides_sanangeloensis'	'Caseopsis_agilis')))))	'Oromycter_dolesorum'))	((('Apsisaurus_witteri'	'Ascendonanus_nestleri')	('Archaeovenator_hamiltonensis'	('Pyozia_mesenensis'	(('Mesenosaurus_romeri'	'Varanopidae_indet.	_Cabarz_quarry')	(('Elliotsmithia_longiceps'	(('Anningia_megalops'	'Microvaranops_parentis')	'Heleosaurus_scholtzi'))	('Mycterosaurus_longiceps'	(('Tambacarnifex_unguifalcatus'	('Aerosaurus_wellesi'	('Aerosaurus_greenleeorum'	'Ruthiromia_elcobriensis')))	('Varanops_brevirostris'
((('Limnoscelis_dynatis'	'Limnoscelis_paludis')	('Tseajaia_campi'	('Ambedus_pusillus'	('Oradectes_sanmiguelensis'	('Orobates_pabsti'	(('Desmatodon_hollandi'	'Desmatodon_hesperis')	('Silvadectes_absitus'	(('Diadectes_zenos'	'Diadectes_sideropelicus')	'Diadectes_tenuitectes'))))))))	((((('Eothyris_parkeyi'	'Vaughnictis_smithae')	'Oedaleops_campi')	(('Casea_halselli'	('Eocasea_martini'	('Phreatophasma_aenigmaticum'	((('Casea_nicholsi'	(('Euromycter_rutenus'	((('Alierasaurus_ronchii'	(('Cotylorhynchus_romeri'	'Cotylorhynchus_hancocki')	'Cotylorhynchus_bransoni'))	(('Angelosaurus_greeni'	'Angelosaurus_romeri')	'Angelosaurus_dolani'))	'Ennatosaurus_tecton'))	'Trichasaurus_texensis'))	'Casea_broilii')	('Caseoides_sanangeloensis'	'Caseopsis_agilis')))))	'Oromycter_dolesorum'))	((('Apsisaurus_witteri'	'Ascendonanus_nestleri')	('Archaeovenator_hamiltonensis'	('Pyozia_mesenensis'	(('Mesenosaurus_romeri'	'Varanopidae_indet.	_Cabarz_quarry')	(('Elliotsmithia_longiceps'	(('Anningia_megalops'	'Microvaranops_parentis')	'Heleosaurus_scholtzi'))	('Mycterosaurus_longiceps'	((('Tambacarnifex_unguifalcatus'	('Aerosaurus_greenleeorum'	'Ruthiromia_elcobriensis'))	'Aerosaurus_wellesi')	('Varanops_brevirostris'
((('Limnoscelis_dynatis'	'Limnoscelis_paludis')	('Tseajaia_campi'	('Ambedus_pusillus'	('Oradectes_sanmiguelensis'	('Orobates_pabsti'	(('Desmatodon_hollandi'	'Desmatodon_hesperis')	('Silvadectes_absitus'	(('Diadectes_zenos'	'Diadectes_sideropelicus')	'Diadectes_tenuitectes'))))))))	((((('Eothyris_parkeyi'	'Vaughnictis_smithae')	'Oedaleops_campi')	(('Casea_halselli'	('Eocasea_martini'	('Phreatophasma_aenigmaticum'	((('Casea_nicholsi'	(('Euromycter_rutenus'	((('Alierasaurus_ronchii'	(('Cotylorhynchus_romeri'	'Cotylorhynchus_hancocki')	'Cotylorhynchus_bransoni'))	(('Angelosaurus_greeni'	'Angelosaurus_romeri')	'Angelosaurus_dolani'))	'Ennatosaurus_tecton'))	'Trichasaurus_texensis'))	'Casea_broilii')	('Caseoides_sanangeloensis'	'Caseopsis_agilis')))))	'Oromycter_dolesorum'))	((('Apsisaurus_witteri'	'Ascendonanus_nestleri')	('Archaeovenator_hamiltonensis'	('Pyozia_mesenensis'	(('Mesenosaurus_romeri'	'Varanopidae_indet.	_Cabarz_quarry')	((('Heleosaurus_scholtzi'	'Elliotsmithia_longiceps')	('Anningia_megalops'	'Microvaranops_parentis'))	('Mycterosaurus_longiceps'	(((('Tambacarnifex_unguifalcatus'	'Aerosaurus_wellesi')	'Aerosaurus_greenleeorum')	'Ruthiromia_elcobriensis')	('Varanops_brevirostris'
((('Limnoscelis_dynatis'	'Limnoscelis_paludis')	('Tseajaia_campi'	('Ambedus_pusillus'	('Oradectes_sanmiguelensis'	('Orobates_pabsti'	(('Desmatodon_hollandi'	'Desmatodon_hesperis')	('Silvadectes_absitus'	(('Diadectes_zenos'	'Diadectes_sideropelicus')	'Diadectes_tenuitectes'))))))))	((((('Eothyris_parkeyi'	'Vaughnictis_smithae')	'Oedaleops_campi')	(('Casea_halselli'	('Eocasea_martini'	('Phreatophasma_aenigmaticum'	((('Casea_nicholsi'	(('Euromycter_rutenus'	((('Alierasaurus_ronchii'	(('Cotylorhynchus_romeri'	'Cotylorhynchus_hancocki')	'Cotylorhynchus_bransoni'))	(('Angelosaurus_greeni'	'Angelosaurus_romeri')	'Angelosaurus_dolani'))	'Ennatosaurus_tecton'))	'Trichasaurus_texensis'))	'Casea_broilii')	('Caseoides_sanangeloensis'	'Caseopsis_agilis')))))	'Oromycter_dolesorum'))	((('Apsisaurus_witteri'	'Ascendonanus_nestleri')	('Archaeovenator_hamiltonensis'	('Pyozia_mesenensis'	(('Mesenosaurus_romeri'	'Varanopidae_indet.	_Cabarz_quarry')	((('Elliotsmithia_longiceps'	('Anningia_megalops'	'Microvaranops_parentis'))	'Heleosaurus_scholtzi')	('Mycterosaurus_longiceps'	(((('Tambacarnifex_unguifalcatus'	'Aerosaurus_wellesi')	'Aerosaurus_greenleeorum')	'Ruthiromia_elcobriensis')	('Varanops_brevirostris'
((('Limnoscelis_dynatis'	'Limnoscelis_paludis')	('Tseajaia_campi'	('Ambedus_pusillus'	('Oradectes_sanmiguelensis'	('Orobates_pabsti'	(('Desmatodon_hollandi'	'Desmatodon_hesperis')	('Silvadectes_absitus'	(('Diadectes_zenos'	'Diadectes_sideropelicus')	'Diadectes_tenuitectes'))))))))	((((('Eothyris_parkeyi'	'Vaughnictis_smithae')	'Oedaleops_campi')	(('Casea_halselli'	('Eocasea_martini'	('Phreatophasma_aenigmaticum'	((('Casea_nicholsi'	(('Euromycter_rutenus'	((('Alierasaurus_ronchii'	(('Cotylorhynchus_romeri'	'Cotylorhynchus_hancocki')	'Cotylorhynchus_bransoni'))	(('Angelosaurus_greeni'	'Angelosaurus_romeri')	'Angelosaurus_dolani'))	'Ennatosaurus_tecton'))	'Trichasaurus_texensis'))	'Casea_broilii')	('Caseoides_sanangeloensis'	'Caseopsis_agilis')))))	'Oromycter_dolesorum'))	((('Apsisaurus_witteri'	'Ascendonanus_nestleri')	('Archaeovenator_hamiltonensis'	('Pyozia_mesenensis'	(('Mesenosaurus_romeri'	'Varanopidae_indet.	_Cabarz_quarry')	(('Elliotsmithia_longiceps'	('Heleosaurus_scholtzi'	('Anningia_megalops'	'Microvaranops_parentis')))	('Mycterosaurus_longiceps'	(((('Tambacarnifex_unguifalcatus'	'Aerosaurus_wellesi')	'Aerosaurus_greenleeorum')	'Ruthiromia_elcobriensis')	('Varanops_brevirostris'
((('Limnoscelis_dynatis'	'Limnoscelis_paludis')	('Tseajaia_campi'	('Ambedus_pusillus'	('Oradectes_sanmiguelensis'	('Orobates_pabsti'	(('Desmatodon_hollandi'	'Desmatodon_hesperis')	('Silvadectes_absitus'	(('Diadectes_zenos'	'Diadectes_sideropelicus')	'Diadectes_tenuitectes'))))))))	((((('Eothyris_parkeyi'	'Vaughnictis_smithae')	'Oedaleops_campi')	(('Casea_halselli'	('Eocasea_martini'	('Phreatophasma_aenigmaticum'	((('Casea_nicholsi'	(('Euromycter_rutenus'	((('Alierasaurus_ronchii'	(('Cotylorhynchus_romeri'	'Cotylorhynchus_hancocki')	'Cotylorhynchus_bransoni'))	(('Angelosaurus_greeni'	'Angelosaurus_romeri')	'Angelosaurus_dolani'))	'Ennatosaurus_tecton'))	'Trichasaurus_texensis'))	'Casea_broilii')	('Caseoides_sanangeloensis'	'Caseopsis_agilis')))))	'Oromycter_dolesorum'))	((('Apsisaurus_witteri'	'Ascendonanus_nestleri')	('Archaeovenator_hamiltonensis'	('Pyozia_mesenensis'	(('Mesenosaurus_romeri'	'Varanopidae_indet.	_Cabarz_quarry')	((('Elliotsmithia_longiceps'	'Heleosaurus_scholtzi')	('Anningia_megalops'	'Microvaranops_parentis'))	('Mycterosaurus_longiceps'	(((('Tambacarnifex_unguifalcatus'	'Aerosaurus_wellesi')	'Aerosaurus_greenleeorum')	'Ruthiromia_elcobriensis')	('Varanops_brevirostris'
((('Limnoscelis_dynatis'	'Limnoscelis_paludis')	('Tseajaia_campi'	('Ambedus_pusillus'	('Oradectes_sanmiguelensis'	('Orobates_pabsti'	(('Desmatodon_hollandi'	'Desmatodon_hesperis')	('Silvadectes_absitus'	(('Diadectes_zenos'	'Diadectes_sideropelicus')	'Diadectes_tenuitectes'))))))))	((((('Eothyris_parkeyi'	'Vaughnictis_smithae')	'Oedaleops_campi')	(('Casea_halselli'	('Eocasea_martini'	('Phreatophasma_aenigmaticum'	((('Casea_nicholsi'	(('Euromycter_rutenus'	((('Alierasaurus_ronchii'	(('Cotylorhynchus_romeri'	'Cotylorhynchus_hancocki')	'Cotylorhynchus_bransoni'))	(('Angelosaurus_greeni'	'Angelosaurus_romeri')	'Angelosaurus_dolani'))	'Ennatosaurus_tecton'))	'Trichasaurus_texensis'))	'Casea_broilii')	('Caseoides_sanangeloensis'	'Caseopsis_agilis')))))	'Oromycter_dolesorum'))	((('Apsisaurus_witteri'	'Ascendonanus_nestleri')	('Archaeovenator_hamiltonensis'	('Pyozia_mesenensis'	(('Mesenosaurus_romeri'	'Varanopidae_indet.	_Cabarz_quarry')	(('Elliotsmithia_longiceps'	(('Anningia_megalops'	'Microvaranops_parentis')	'Heleosaurus_scholtzi'))	('Mycterosaurus_longiceps'	(((('Tambacarnifex_unguifalcatus'	'Aerosaurus_wellesi')	'Aerosaurus_greenleeorum')	'Ruthiromia_elcobriensis')	('Varanops_brevirostris'
((('Limnoscelis_dynatis'	'Limnoscelis_paludis')	('Tseajaia_campi'	('Ambedus_pusillus'	('Oradectes_sanmiguelensis'	('Orobates_pabsti'	(('Desmatodon_hollandi'	'Desmatodon_hesperis')	('Silvadectes_absitus'	(('Diadectes_zenos'	'Diadectes_sideropelicus')	'Diadectes_tenuitectes'))))))))	((((('Eothyris_parkeyi'	'Vaughnictis_smithae')	'Oedaleops_campi')	(('Casea_halselli'	('Eocasea_martini'	('Phreatophasma_aenigmaticum'	((('Casea_nicholsi'	(('Euromycter_rutenus'	((('Alierasaurus_ronchii'	(('Cotylorhynchus_romeri'	'Cotylorhynchus_hancocki')	'Cotylorhynchus_bransoni'))	(('Angelosaurus_greeni'	'Angelosaurus_romeri')	'Angelosaurus_dolani'))	'Ennatosaurus_tecton'))	'Trichasaurus_texensis'))	'Casea_broilii')	('Caseoides_sanangeloensis'	'Caseopsis_agilis')))))	'Oromycter_dolesorum'))	((('Apsisaurus_witteri'	'Ascendonanus_nestleri')	('Archaeovenator_hamiltonensis'	('Pyozia_mesenensis'	(('Mesenosaurus_romeri'	'Varanopidae_indet.	_Cabarz_quarry')	((('Elliotsmithia_longiceps'	('Anningia_megalops'	'Microvaranops_parentis'))	'Heleosaurus_scholtzi')	('Mycterosaurus_longiceps'	(((('Tambacarnifex_unguifalcatus'	'Aerosaurus_wellesi')	'Aerosaurus_greenleeorum')	'Ruthiromia_elcobriensis')	('Varanops_brevirostris'
((('Limnoscelis_dynatis'	'Limnoscelis_paludis')	('Tseajaia_campi'	('Ambedus_pusillus'	('Oradectes_sanmiguelensis'	('Orobates_pabsti'	(('Desmatodon_hollandi'	'Desmatodon_hesperis')	('Silvadectes_absitus'	(('Diadectes_zenos'	'Diadectes_sideropelicus')	'Diadectes_tenuitectes'))))))))	((((('Eothyris_parkeyi'	'Vaughnictis_smithae')	'Oedaleops_campi')	(('Casea_halselli'	('Eocasea_martini'	('Phreatophasma_aenigmaticum'	((('Casea_nicholsi'	(('Euromycter_rutenus'	((('Alierasaurus_ronchii'	(('Cotylorhynchus_romeri'	'Cotylorhynchus_hancocki')	'Cotylorhynchus_bransoni'))	(('Angelosaurus_greeni'	'Angelosaurus_romeri')	'Angelosaurus_dolani'))	'Ennatosaurus_tecton'))	'Trichasaurus_texensis'))	'Casea_broilii')	('Caseoides_sanangeloensis'	'Caseopsis_agilis')))))	'Oromycter_dolesorum'))	((('Apsisaurus_witteri'	'Ascendonanus_nestleri')	('Archaeovenator_hamiltonensis'	('Pyozia_mesenensis'	(('Mesenosaurus_romeri'	'Varanopidae_indet.	_Cabarz_quarry')	((('Elliotsmithia_longiceps'	'Heleosaurus_scholtzi')	('Anningia_megalops'	'Microvaranops_parentis'))	('Mycterosaurus_longiceps'	(((('Tambacarnifex_unguifalcatus'	'Aerosaurus_wellesi')	'Aerosaurus_greenleeorum')	'Ruthiromia_elcobriensis')	('Varanops_brevirostris'
((('Limnoscelis_dynatis'	'Limnoscelis_paludis')	('Tseajaia_campi'	('Ambedus_pusillus'	('Oradectes_sanmiguelensis'	('Orobates_pabsti'	(('Desmatodon_hollandi'	'Desmatodon_hesperis')	('Silvadectes_absitus'	(('Diadectes_zenos'	'Diadectes_sideropelicus')	'Diadectes_tenuitectes'))))))))	((((('Eothyris_parkeyi'	'Vaughnictis_smithae')	'Oedaleops_campi')	(('Casea_halselli'	('Eocasea_martini'	('Phreatophasma_aenigmaticum'	((('Casea_nicholsi'	(('Euromycter_rutenus'	((('Alierasaurus_ronchii'	(('Cotylorhynchus_romeri'	'Cotylorhynchus_hancocki')	'Cotylorhynchus_bransoni'))	(('Angelosaurus_greeni'	'Angelosaurus_romeri')	'Angelosaurus_dolani'))	'Ennatosaurus_tecton'))	'Trichasaurus_texensis'))	'Casea_broilii')	('Caseoides_sanangeloensis'	'Caseopsis_agilis')))))	'Oromycter_dolesorum'))	((('Apsisaurus_witteri'	'Ascendonanus_nestleri')	('Archaeovenator_hamiltonensis'	('Pyozia_mesenensis'	(('Mesenosaurus_romeri'	'Varanopidae_indet.	_Cabarz_quarry')	((('Heleosaurus_scholtzi'	'Elliotsmithia_longiceps')	('Anningia_megalops'	'Microvaranops_parentis'))	('Mycterosaurus_longiceps'	(((('Tambacarnifex_unguifalcatus'	'Aerosaurus_wellesi')	'Aerosaurus_greenleeorum')	'Ruthiromia_elcobriensis')	('Varanops_brevirostris'
((('Limnoscelis_dynatis'	'Limnoscelis_paludis')	('Tseajaia_campi'	('Ambedus_pusillus'	('Oradectes_sanmiguelensis'	('Orobates_pabsti'	(('Desmatodon_hollandi'	'Desmatodon_hesperis')	('Silvadectes_absitus'	(('Diadectes_zenos'	'Diadectes_sideropelicus')	'Diadectes_tenuitectes'))))))))	((((('Eothyris_parkeyi'	'Vaughnictis_smithae')	'Oedaleops_campi')	(('Casea_halselli'	('Eocasea_martini'	('Phreatophasma_aenigmaticum'	((('Casea_nicholsi'	(('Euromycter_rutenus'	((('Alierasaurus_ronchii'	(('Cotylorhynchus_romeri'	'Cotylorhynchus_hancocki')	'Cotylorhynchus_bransoni'))	(('Angelosaurus_greeni'	'Angelosaurus_romeri')	'Angelosaurus_dolani'))	'Ennatosaurus_tecton'))	'Trichasaurus_texensis'))	'Casea_broilii')	('Caseoides_sanangeloensis'	'Caseopsis_agilis')))))	'Oromycter_dolesorum'))	((('Apsisaurus_witteri'	'Ascendonanus_nestleri')	('Archaeovenator_hamiltonensis'	('Pyozia_mesenensis'	(('Mesenosaurus_romeri'	'Varanopidae_indet.	_Cabarz_quarry')	((('Elliotsmithia_longiceps'	('Anningia_megalops'	'Microvaranops_parentis'))	'Heleosaurus_scholtzi')	('Mycterosaurus_longiceps'	(((('Tambacarnifex_unguifalcatus'	'Aerosaurus_wellesi')	'Aerosaurus_greenleeorum')	'Ruthiromia_elcobriensis')	('Varanops_brevirostris'
((('Limnoscelis_dynatis'	'Limnoscelis_paludis')	('Tseajaia_campi'	('Ambedus_pusillus'	('Oradectes_sanmiguelensis'	('Orobates_pabsti'	(('Desmatodon_hollandi'	'Desmatodon_hesperis')	('Silvadectes_absitus'	(('Diadectes_zenos'	'Diadectes_sideropelicus')	'Diadectes_tenuitectes'))))))))	((((('Eothyris_parkeyi'	'Vaughnictis_smithae')	'Oedaleops_campi')	(('Casea_halselli'	('Eocasea_martini'	('Phreatophasma_aenigmaticum'	((('Casea_nicholsi'	(('Euromycter_rutenus'	((('Alierasaurus_ronchii'	(('Cotylorhynchus_romeri'	'Cotylorhynchus_hancocki')	'Cotylorhynchus_bransoni'))	(('Angelosaurus_greeni'	'Angelosaurus_romeri')	'Angelosaurus_dolani'))	'Ennatosaurus_tecton'))	'Trichasaurus_texensis'))	'Casea_broilii')	('Caseoides_sanangeloensis'	'Caseopsis_agilis')))))	'Oromycter_dolesorum'))	((('Apsisaurus_witteri'	'Ascendonanus_nestleri')	('Archaeovenator_hamiltonensis'	('Pyozia_mesenensis'	(('Mesenosaurus_romeri'	'Varanopidae_indet.	_Cabarz_quarry')	(('Heleosaurus_scholtzi'	('Elliotsmithia_longiceps'	('Anningia_megalops'	'Microvaranops_parentis')))	('Mycterosaurus_longiceps'	(((('Tambacarnifex_unguifalcatus'	'Aerosaurus_wellesi')	'Aerosaurus_greenleeorum')	'Ruthiromia_elcobriensis')	('Varanops_brevirostris'
((('Limnoscelis_dynatis'	'Limnoscelis_paludis')	('Tseajaia_campi'	('Ambedus_pusillus'	('Oradectes_sanmiguelensis'	('Orobates_pabsti'	(('Desmatodon_hollandi'	'Desmatodon_hesperis')	('Silvadectes_absitus'	(('Diadectes_zenos'	'Diadectes_sideropelicus')	'Diadectes_tenuitectes'))))))))	((((('Eothyris_parkeyi'	'Vaughnictis_smithae')	'Oedaleops_campi')	(('Casea_halselli'	('Eocasea_martini'	('Phreatophasma_aenigmaticum'	((('Casea_nicholsi'	(('Euromycter_rutenus'	((('Alierasaurus_ronchii'	(('Cotylorhynchus_romeri'	'Cotylorhynchus_hancocki')	'Cotylorhynchus_bransoni'))	(('Angelosaurus_greeni'	'Angelosaurus_romeri')	'Angelosaurus_dolani'))	'Ennatosaurus_tecton'))	'Trichasaurus_texensis'))	'Casea_broilii')	('Caseoides_sanangeloensis'	'Caseopsis_agilis')))))	'Oromycter_dolesorum'))	((('Apsisaurus_witteri'	'Ascendonanus_nestleri')	('Archaeovenator_hamiltonensis'	('Pyozia_mesenensis'	(('Mesenosaurus_romeri'	'Varanopidae_indet.	_Cabarz_quarry')	(('Heleosaurus_scholtzi'	('Elliotsmithia_longiceps'	('Anningia_megalops'	'Microvaranops_parentis')))	('Mycterosaurus_longiceps'	(((('Tambacarnifex_unguifalcatus'	'Aerosaurus_wellesi')	'Aerosaurus_greenleeorum')	'Ruthiromia_elcobriensis')	('Varanops_brevirostris'
((('Limnoscelis_dynatis'	'Limnoscelis_paludis')	('Tseajaia_campi'	('Ambedus_pusillus'	('Oradectes_sanmiguelensis'	('Orobates_pabsti'	(('Desmatodon_hollandi'	'Desmatodon_hesperis')	('Silvadectes_absitus'	(('Diadectes_zenos'	'Diadectes_sideropelicus')	'Diadectes_tenuitectes'))))))))	((((('Eothyris_parkeyi'	'Vaughnictis_smithae')	'Oedaleops_campi')	(('Casea_halselli'	('Eocasea_martini'	('Phreatophasma_aenigmaticum'	((('Casea_nicholsi'	(('Euromycter_rutenus'	((('Alierasaurus_ronchii'	(('Cotylorhynchus_romeri'	'Cotylorhynchus_hancocki')	'Cotylorhynchus_bransoni'))	(('Angelosaurus_greeni'	'Angelosaurus_romeri')	'Angelosaurus_dolani'))	'Ennatosaurus_tecton'))	'Trichasaurus_texensis'))	'Casea_broilii')	('Caseoides_sanangeloensis'	'Caseopsis_agilis')))))	'Oromycter_dolesorum'))	((('Apsisaurus_witteri'	'Ascendonanus_nestleri')	('Archaeovenator_hamiltonensis'	('Pyozia_mesenensis'	(('Mesenosaurus_romeri'	'Varanopidae_indet.	_Cabarz_quarry')	((('Elliotsmithia_longiceps'	'Heleosaurus_scholtzi')	('Anningia_megalops'	'Microvaranops_parentis'))	('Mycterosaurus_longiceps'	(((('Tambacarnifex_unguifalcatus'	'Aerosaurus_wellesi')	'Ruthiromia_elcobriensis')	'Aerosaurus_greenleeorum')	('Varanops_brevirostris'
((('Limnoscelis_dynatis'	'Limnoscelis_paludis')	('Tseajaia_campi'	('Ambedus_pusillus'	('Oradectes_sanmiguelensis'	('Orobates_pabsti'	(('Desmatodon_hollandi'	'Desmatodon_hesperis')	('Silvadectes_absitus'	(('Diadectes_zenos'	'Diadectes_sideropelicus')	'Diadectes_tenuitectes'))))))))	((((('Eothyris_parkeyi'	'Vaughnictis_smithae')	'Oedaleops_campi')	(('Casea_halselli'	('Eocasea_martini'	('Phreatophasma_aenigmaticum'	((('Casea_nicholsi'	(('Euromycter_rutenus'	((('Alierasaurus_ronchii'	(('Cotylorhynchus_romeri'	'Cotylorhynchus_hancocki')	'Cotylorhynchus_bransoni'))	(('Angelosaurus_greeni'	'Angelosaurus_romeri')	'Angelosaurus_dolani'))	'Ennatosaurus_tecton'))	'Trichasaurus_texensis'))	'Casea_broilii')	('Caseoides_sanangeloensis'	'Caseopsis_agilis')))))	'Oromycter_dolesorum'))	((('Apsisaurus_witteri'	'Ascendonanus_nestleri')	('Archaeovenator_hamiltonensis'	('Pyozia_mesenensis'	(('Mesenosaurus_romeri'	'Varanopidae_indet.	_Cabarz_quarry')	((('Elliotsmithia_longiceps'	('Anningia_megalops'	'Microvaranops_parentis'))	'Heleosaurus_scholtzi')	('Mycterosaurus_longiceps'	(((('Tambacarnifex_unguifalcatus'	'Aerosaurus_wellesi')	'Ruthiromia_elcobriensis')	'Aerosaurus_greenleeorum')	('Varanops_brevirostris'
((('Limnoscelis_dynatis'	'Limnoscelis_paludis')	('Tseajaia_campi'	('Ambedus_pusillus'	('Oradectes_sanmiguelensis'	('Orobates_pabsti'	(('Desmatodon_hollandi'	'Desmatodon_hesperis')	('Silvadectes_absitus'	(('Diadectes_zenos'	'Diadectes_sideropelicus')	'Diadectes_tenuitectes'))))))))	((((('Eothyris_parkeyi'	'Vaughnictis_smithae')	'Oedaleops_campi')	(('Casea_halselli'	('Eocasea_martini'	('Phreatophasma_aenigmaticum'	((('Casea_nicholsi'	(('Euromycter_rutenus'	((('Alierasaurus_ronchii'	(('Cotylorhynchus_romeri'	'Cotylorhynchus_hancocki')	'Cotylorhynchus_bransoni'))	(('Angelosaurus_greeni'	'Angelosaurus_romeri')	'Angelosaurus_dolani'))	'Ennatosaurus_tecton'))	'Trichasaurus_texensis'))	'Casea_broilii')	('Caseoides_sanangeloensis'	'Caseopsis_agilis')))))	'Oromycter_dolesorum'))	((('Apsisaurus_witteri'	'Ascendonanus_nestleri')	('Archaeovenator_hamiltonensis'	('Pyozia_mesenensis'	(('Mesenosaurus_romeri'	'Varanopidae_indet.	_Cabarz_quarry')	(('Heleosaurus_scholtzi'	('Elliotsmithia_longiceps'	('Anningia_megalops'	'Microvaranops_parentis')))	('Mycterosaurus_longiceps'	(((('Tambacarnifex_unguifalcatus'	'Aerosaurus_wellesi')	'Ruthiromia_elcobriensis')	'Aerosaurus_greenleeorum')	('Varanops_brevirostris'
((('Limnoscelis_dynatis'	'Limnoscelis_paludis')	('Tseajaia_campi'	('Ambedus_pusillus'	('Oradectes_sanmiguelensis'	('Orobates_pabsti'	(('Desmatodon_hollandi'	'Desmatodon_hesperis')	('Silvadectes_absitus'	(('Diadectes_zenos'	'Diadectes_sideropelicus')	'Diadectes_tenuitectes'))))))))	((((('Eothyris_parkeyi'	'Vaughnictis_smithae')	'Oedaleops_campi')	(('Casea_halselli'	('Eocasea_martini'	('Phreatophasma_aenigmaticum'	((('Casea_nicholsi'	(('Euromycter_rutenus'	((('Alierasaurus_ronchii'	(('Cotylorhynchus_romeri'	'Cotylorhynchus_hancocki')	'Cotylorhynchus_bransoni'))	(('Angelosaurus_greeni'	'Angelosaurus_romeri')	'Angelosaurus_dolani'))	'Ennatosaurus_tecton'))	'Trichasaurus_texensis'))	'Casea_broilii')	('Caseoides_sanangeloensis'	'Caseopsis_agilis')))))	'Oromycter_dolesorum'))	((('Apsisaurus_witteri'	'Ascendonanus_nestleri')	('Archaeovenator_hamiltonensis'	('Pyozia_mesenensis'	(('Mesenosaurus_romeri'	'Varanopidae_indet.	_Cabarz_quarry')	((('Heleosaurus_scholtzi'	'Elliotsmithia_longiceps')	('Anningia_megalops'	'Microvaranops_parentis'))	('Mycterosaurus_longiceps'	(((('Tambacarnifex_unguifalcatus'	'Aerosaurus_wellesi')	'Ruthiromia_elcobriensis')	'Aerosaurus_greenleeorum')	('Varanops_brevirostris'
((('Limnoscelis_dynatis'	'Limnoscelis_paludis')	('Tseajaia_campi'	('Ambedus_pusillus'	('Oradectes_sanmiguelensis'	('Orobates_pabsti'	(('Desmatodon_hollandi'	'Desmatodon_hesperis')	('Silvadectes_absitus'	(('Diadectes_zenos'	'Diadectes_sideropelicus')	'Diadectes_tenuitectes'))))))))	((((('Eothyris_parkeyi'	'Vaughnictis_smithae')	'Oedaleops_campi')	(('Casea_halselli'	('Eocasea_martini'	('Phreatophasma_aenigmaticum'	((('Casea_nicholsi'	(('Euromycter_rutenus'	((('Alierasaurus_ronchii'	(('Cotylorhynchus_romeri'	'Cotylorhynchus_hancocki')	'Cotylorhynchus_bransoni'))	(('Angelosaurus_greeni'	'Angelosaurus_romeri')	'Angelosaurus_dolani'))	'Ennatosaurus_tecton'))	'Trichasaurus_texensis'))	'Casea_broilii')	('Caseoides_sanangeloensis'	'Caseopsis_agilis')))))	'Oromycter_dolesorum'))	((('Apsisaurus_witteri'	'Ascendonanus_nestleri')	('Archaeovenator_hamiltonensis'	('Pyozia_mesenensis'	(('Mesenosaurus_romeri'	'Varanopidae_indet.	_Cabarz_quarry')	((('Heleosaurus_scholtzi'	'Elliotsmithia_longiceps')	('Anningia_megalops'	'Microvaranops_parentis'))	('Mycterosaurus_longiceps'	(((('Tambacarnifex_unguifalcatus'	'Aerosaurus_wellesi')	'Ruthiromia_elcobriensis')	'Aerosaurus_greenleeorum')	('Varanops_brevirostris'
((('Limnoscelis_dynatis'	'Limnoscelis_paludis')	('Tseajaia_campi'	('Ambedus_pusillus'	('Oradectes_sanmiguelensis'	('Orobates_pabsti'	(('Desmatodon_hollandi'	'Desmatodon_hesperis')	('Silvadectes_absitus'	(('Diadectes_zenos'	'Diadectes_sideropelicus')	'Diadectes_tenuitectes'))))))))	((((('Eothyris_parkeyi'	'Vaughnictis_smithae')	'Oedaleops_campi')	(('Casea_halselli'	('Eocasea_martini'	('Phreatophasma_aenigmaticum'	((('Casea_nicholsi'	(('Euromycter_rutenus'	((('Alierasaurus_ronchii'	(('Cotylorhynchus_romeri'	'Cotylorhynchus_hancocki')	'Cotylorhynchus_bransoni'))	(('Angelosaurus_greeni'	'Angelosaurus_romeri')	'Angelosaurus_dolani'))	'Ennatosaurus_tecton'))	'Trichasaurus_texensis'))	'Casea_broilii')	('Caseoides_sanangeloensis'	'Caseopsis_agilis')))))	'Oromycter_dolesorum'))	((('Apsisaurus_witteri'	'Ascendonanus_nestleri')	('Archaeovenator_hamiltonensis'	('Pyozia_mesenensis'	(('Mesenosaurus_romeri'	'Varanopidae_indet.	_Cabarz_quarry')	(('Elliotsmithia_longiceps'	(('Anningia_megalops'	'Microvaranops_parentis')	'Heleosaurus_scholtzi'))	('Mycterosaurus_longiceps'	(((('Tambacarnifex_unguifalcatus'	'Aerosaurus_wellesi')	'Ruthiromia_elcobriensis')	'Aerosaurus_greenleeorum')	('Varanops_brevirostris'
((('Limnoscelis_dynatis'	'Limnoscelis_paludis')	('Tseajaia_campi'	('Ambedus_pusillus'	('Oradectes_sanmiguelensis'	('Orobates_pabsti'	(('Desmatodon_hollandi'	'Desmatodon_hesperis')	('Silvadectes_absitus'	(('Diadectes_zenos'	'Diadectes_sideropelicus')	'Diadectes_tenuitectes'))))))))	((((('Eothyris_parkeyi'	'Vaughnictis_smithae')	'Oedaleops_campi')	(('Casea_halselli'	('Eocasea_martini'	('Phreatophasma_aenigmaticum'	((('Casea_nicholsi'	(('Euromycter_rutenus'	((('Alierasaurus_ronchii'	(('Cotylorhynchus_romeri'	'Cotylorhynchus_hancocki')	'Cotylorhynchus_bransoni'))	(('Angelosaurus_greeni'	'Angelosaurus_romeri')	'Angelosaurus_dolani'))	'Ennatosaurus_tecton'))	'Trichasaurus_texensis'))	'Casea_broilii')	('Caseoides_sanangeloensis'	'Caseopsis_agilis')))))	'Oromycter_dolesorum'))	((('Apsisaurus_witteri'	'Ascendonanus_nestleri')	('Archaeovenator_hamiltonensis'	('Pyozia_mesenensis'	(('Mesenosaurus_romeri'	'Varanopidae_indet.	_Cabarz_quarry')	((('Heleosaurus_scholtzi'	'Elliotsmithia_longiceps')	('Anningia_megalops'	'Microvaranops_parentis'))	('Mycterosaurus_longiceps'	(((('Tambacarnifex_unguifalcatus'	'Aerosaurus_wellesi')	'Ruthiromia_elcobriensis')	'Aerosaurus_greenleeorum')	('Varanops_brevirostris'
((('Limnoscelis_dynatis'	'Limnoscelis_paludis')	('Tseajaia_campi'	('Ambedus_pusillus'	('Oradectes_sanmiguelensis'	('Orobates_pabsti'	(('Desmatodon_hollandi'	'Desmatodon_hesperis')	('Silvadectes_absitus'	(('Diadectes_zenos'	'Diadectes_sideropelicus')	'Diadectes_tenuitectes'))))))))	((((('Eothyris_parkeyi'	'Vaughnictis_smithae')	'Oedaleops_campi')	(('Casea_halselli'	('Eocasea_martini'	('Phreatophasma_aenigmaticum'	((('Casea_nicholsi'	(('Euromycter_rutenus'	((('Alierasaurus_ronchii'	(('Cotylorhynchus_romeri'	'Cotylorhynchus_hancocki')	'Cotylorhynchus_bransoni'))	(('Angelosaurus_greeni'	'Angelosaurus_romeri')	'Angelosaurus_dolani'))	'Ennatosaurus_tecton'))	'Trichasaurus_texensis'))	'Casea_broilii')	('Caseoides_sanangeloensis'	'Caseopsis_agilis')))))	'Oromycter_dolesorum'))	((('Apsisaurus_witteri'	'Ascendonanus_nestleri')	('Archaeovenator_hamiltonensis'	('Pyozia_mesenensis'	(('Mesenosaurus_romeri'	'Varanopidae_indet.	_Cabarz_quarry')	(('Elliotsmithia_longiceps'	(('Anningia_megalops'	'Microvaranops_parentis')	'Heleosaurus_scholtzi'))	('Mycterosaurus_longiceps'	(((('Tambacarnifex_unguifalcatus'	'Aerosaurus_wellesi')	'Ruthiromia_elcobriensis')	'Aerosaurus_greenleeorum')	('Varanops_brevirostris'
((('Limnoscelis_dynatis'	'Limnoscelis_paludis')	('Tseajaia_campi'	('Ambedus_pusillus'	('Oradectes_sanmiguelensis'	('Orobates_pabsti'	(('Desmatodon_hollandi'	'Desmatodon_hesperis')	('Silvadectes_absitus'	(('Diadectes_zenos'	'Diadectes_sideropelicus')	'Diadectes_tenuitectes'))))))))	((((('Eothyris_parkeyi'	'Vaughnictis_smithae')	'Oedaleops_campi')	(('Casea_halselli'	'Oromycter_dolesorum')	('Eocasea_martini'	('Phreatophasma_aenigmaticum'	((('Casea_nicholsi'	(('Euromycter_rutenus'	((('Alierasaurus_ronchii'	(('Cotylorhynchus_romeri'	'Cotylorhynchus_hancocki')	'Cotylorhynchus_bransoni'))	(('Angelosaurus_greeni'	'Angelosaurus_romeri')	'Angelosaurus_dolani'))	'Ennatosaurus_tecton'))	'Trichasaurus_texensis'))	'Casea_broilii')	('Caseoides_sanangeloensis'	'Caseopsis_agilis'))))))	((('Apsisaurus_witteri'	'Ascendonanus_nestleri')	('Archaeovenator_hamiltonensis'	('Pyozia_mesenensis'	(('Mesenosaurus_romeri'	'Varanopidae_indet.	_Cabarz_quarry')	(('Elliotsmithia_longiceps'	(('Anningia_megalops'	'Microvaranops_parentis')	'Heleosaurus_scholtzi'))	('Mycterosaurus_longiceps'	('Tambacarnifex_unguifalcatus'	(('Aerosaurus_wellesi'	('Aerosaurus_greenleeorum'	'Ruthiromia_elcobriensis'))	('Varanops_brevirostris'
((('Limnoscelis_dynatis'	'Limnoscelis_paludis')	('Tseajaia_campi'	('Ambedus_pusillus'	('Oradectes_sanmiguelensis'	('Orobates_pabsti'	(('Desmatodon_hollandi'	'Desmatodon_hesperis')	('Silvadectes_absitus'	(('Diadectes_zenos'	'Diadectes_sideropelicus')	'Diadectes_tenuitectes'))))))))	((((('Eothyris_parkeyi'	'Vaughnictis_smithae')	'Oedaleops_campi')	(('Casea_halselli'	('Eocasea_martini'	('Phreatophasma_aenigmaticum'	((('Casea_nicholsi'	(('Euromycter_rutenus'	((('Alierasaurus_ronchii'	(('Cotylorhynchus_romeri'	'Cotylorhynchus_hancocki')	'Cotylorhynchus_bransoni'))	(('Angelosaurus_greeni'	'Angelosaurus_romeri')	'Angelosaurus_dolani'))	'Ennatosaurus_tecton'))	'Trichasaurus_texensis'))	'Casea_broilii')	('Caseoides_sanangeloensis'	'Caseopsis_agilis')))))	'Oromycter_dolesorum'))	((('Apsisaurus_witteri'	'Ascendonanus_nestleri')	('Archaeovenator_hamiltonensis'	('Pyozia_mesenensis'	(('Mesenosaurus_romeri'	'Varanopidae_indet.	_Cabarz_quarry')	((('Elliotsmithia_longiceps'	'Heleosaurus_scholtzi')	('Anningia_megalops'	'Microvaranops_parentis'))	('Mycterosaurus_longiceps'	('Tambacarnifex_unguifalcatus'	(('Aerosaurus_wellesi'	('Aerosaurus_greenleeorum'	'Ruthiromia_elcobriensis'))	('Varanops_brevirostris'
((('Limnoscelis_dynatis'	'Limnoscelis_paludis')	('Tseajaia_campi'	('Ambedus_pusillus'	('Oradectes_sanmiguelensis'	('Orobates_pabsti'	(('Desmatodon_hollandi'	'Desmatodon_hesperis')	('Silvadectes_absitus'	(('Diadectes_zenos'	'Diadectes_sideropelicus')	'Diadectes_tenuitectes'))))))))	((((('Eothyris_parkeyi'	'Vaughnictis_smithae')	'Oedaleops_campi')	(('Casea_halselli'	('Eocasea_martini'	('Phreatophasma_aenigmaticum'	((('Casea_nicholsi'	(('Euromycter_rutenus'	((('Alierasaurus_ronchii'	(('Cotylorhynchus_romeri'	'Cotylorhynchus_hancocki')	'Cotylorhynchus_bransoni'))	(('Angelosaurus_greeni'	'Angelosaurus_romeri')	'Angelosaurus_dolani'))	'Ennatosaurus_tecton'))	'Trichasaurus_texensis'))	'Casea_broilii')	('Caseoides_sanangeloensis'	'Caseopsis_agilis')))))	'Oromycter_dolesorum'))	((('Apsisaurus_witteri'	'Ascendonanus_nestleri')	('Archaeovenator_hamiltonensis'	('Pyozia_mesenensis'	(('Mesenosaurus_romeri'	'Varanopidae_indet.	_Cabarz_quarry')	(('Elliotsmithia_longiceps'	(('Anningia_megalops'	'Microvaranops_parentis')	'Heleosaurus_scholtzi'))	('Mycterosaurus_longiceps'	('Tambacarnifex_unguifalcatus'	(('Aerosaurus_wellesi'	('Aerosaurus_greenleeorum'	'Ruthiromia_elcobriensis'))	('Varanops_brevirostris'
((('Limnoscelis_dynatis'	'Limnoscelis_paludis')	('Tseajaia_campi'	('Ambedus_pusillus'	('Oradectes_sanmiguelensis'	('Orobates_pabsti'	(('Desmatodon_hollandi'	'Desmatodon_hesperis')	('Silvadectes_absitus'	(('Diadectes_zenos'	'Diadectes_sideropelicus')	'Diadectes_tenuitectes'))))))))	((((('Eothyris_parkeyi'	'Vaughnictis_smithae')	'Oedaleops_campi')	(('Casea_halselli'	('Eocasea_martini'	('Phreatophasma_aenigmaticum'	((('Casea_nicholsi'	(('Euromycter_rutenus'	((('Alierasaurus_ronchii'	(('Cotylorhynchus_romeri'	'Cotylorhynchus_hancocki')	'Cotylorhynchus_bransoni'))	(('Angelosaurus_greeni'	'Angelosaurus_romeri')	'Angelosaurus_dolani'))	'Ennatosaurus_tecton'))	'Trichasaurus_texensis'))	'Casea_broilii')	('Caseoides_sanangeloensis'	'Caseopsis_agilis')))))	'Oromycter_dolesorum'))	((('Apsisaurus_witteri'	'Ascendonanus_nestleri')	('Archaeovenator_hamiltonensis'	('Pyozia_mesenensis'	(('Mesenosaurus_romeri'	'Varanopidae_indet.	_Cabarz_quarry')	((('Heleosaurus_scholtzi'	'Elliotsmithia_longiceps')	('Anningia_megalops'	'Microvaranops_parentis'))	('Mycterosaurus_longiceps'	('Tambacarnifex_unguifalcatus'	(('Aerosaurus_wellesi'	('Aerosaurus_greenleeorum'	'Ruthiromia_elcobriensis'))	('Varanops_brevirostris'
((('Limnoscelis_dynatis'	'Limnoscelis_paludis')	('Tseajaia_campi'	('Ambedus_pusillus'	('Oradectes_sanmiguelensis'	('Orobates_pabsti'	(('Desmatodon_hollandi'	'Desmatodon_hesperis')	('Silvadectes_absitus'	(('Diadectes_zenos'	'Diadectes_sideropelicus')	'Diadectes_tenuitectes'))))))))	((((('Eothyris_parkeyi'	'Vaughnictis_smithae')	'Oedaleops_campi')	(('Casea_halselli'	('Eocasea_martini'	('Phreatophasma_aenigmaticum'	((('Casea_nicholsi'	(('Euromycter_rutenus'	((('Alierasaurus_ronchii'	(('Cotylorhynchus_romeri'	'Cotylorhynchus_hancocki')	'Cotylorhynchus_bransoni'))	(('Angelosaurus_greeni'	'Angelosaurus_romeri')	'Angelosaurus_dolani'))	'Ennatosaurus_tecton'))	'Trichasaurus_texensis'))	'Casea_broilii')	('Caseoides_sanangeloensis'	'Caseopsis_agilis')))))	'Oromycter_dolesorum'))	((('Apsisaurus_witteri'	'Ascendonanus_nestleri')	('Archaeovenator_hamiltonensis'	('Pyozia_mesenensis'	(('Mesenosaurus_romeri'	'Varanopidae_indet.	_Cabarz_quarry')	((('Elliotsmithia_longiceps'	('Anningia_megalops'	'Microvaranops_parentis'))	'Heleosaurus_scholtzi')	('Mycterosaurus_longiceps'	('Tambacarnifex_unguifalcatus'	((('Aerosaurus_wellesi'	('Aerosaurus_greenleeorum'	'Ruthiromia_elcobriensis'))	('Varanodon_agilis'
((('Limnoscelis_dynatis'	'Limnoscelis_paludis')	('Tseajaia_campi'	('Ambedus_pusillus'	('Oradectes_sanmiguelensis'	('Orobates_pabsti'	(('Desmatodon_hollandi'	'Desmatodon_hesperis')	('Silvadectes_absitus'	(('Diadectes_zenos'	'Diadectes_sideropelicus')	'Diadectes_tenuitectes'))))))))	((((('Eothyris_parkeyi'	'Vaughnictis_smithae')	'Oedaleops_campi')	(('Casea_halselli'	('Eocasea_martini'	('Phreatophasma_aenigmaticum'	((('Casea_nicholsi'	(('Euromycter_rutenus'	((('Alierasaurus_ronchii'	(('Cotylorhynchus_romeri'	'Cotylorhynchus_hancocki')	'Cotylorhynchus_bransoni'))	(('Angelosaurus_greeni'	'Angelosaurus_romeri')	'Angelosaurus_dolani'))	'Ennatosaurus_tecton'))	'Trichasaurus_texensis'))	'Casea_broilii')	('Caseoides_sanangeloensis'	'Caseopsis_agilis')))))	'Oromycter_dolesorum'))	((('Apsisaurus_witteri'	'Ascendonanus_nestleri')	('Archaeovenator_hamiltonensis'	('Pyozia_mesenensis'	(('Mesenosaurus_romeri'	'Varanopidae_indet.	_Cabarz_quarry')	((('Elliotsmithia_longiceps'	'Heleosaurus_scholtzi')	('Anningia_megalops'	'Microvaranops_parentis'))	('Mycterosaurus_longiceps'	('Tambacarnifex_unguifalcatus'	((('Aerosaurus_wellesi'	('Aerosaurus_greenleeorum'	'Ruthiromia_elcobriensis'))	('Varanodon_agilis'
((('Limnoscelis_dynatis'	'Limnoscelis_paludis')	('Tseajaia_campi'	('Ambedus_pusillus'	('Oradectes_sanmiguelensis'	('Orobates_pabsti'	(('Desmatodon_hollandi'	'Desmatodon_hesperis')	('Silvadectes_absitus'	(('Diadectes_zenos'	'Diadectes_sideropelicus')	'Diadectes_tenuitectes'))))))))	((((('Eothyris_parkeyi'	'Vaughnictis_smithae')	'Oedaleops_campi')	(('Casea_halselli'	('Eocasea_martini'	('Phreatophasma_aenigmaticum'	((('Casea_nicholsi'	(('Euromycter_rutenus'	((('Alierasaurus_ronchii'	(('Cotylorhynchus_romeri'	'Cotylorhynchus_hancocki')	'Cotylorhynchus_bransoni'))	(('Angelosaurus_greeni'	'Angelosaurus_romeri')	'Angelosaurus_dolani'))	'Ennatosaurus_tecton'))	'Trichasaurus_texensis'))	'Casea_broilii')	('Caseoides_sanangeloensis'	'Caseopsis_agilis')))))	'Oromycter_dolesorum'))	((('Apsisaurus_witteri'	'Ascendonanus_nestleri')	('Archaeovenator_hamiltonensis'	('Pyozia_mesenensis'	(('Mesenosaurus_romeri'	'Varanopidae_indet.	_Cabarz_quarry')	((('Elliotsmithia_longiceps'	'Heleosaurus_scholtzi')	('Anningia_megalops'	'Microvaranops_parentis'))	('Mycterosaurus_longiceps'	('Tambacarnifex_unguifalcatus'	((('Aerosaurus_wellesi'	('Aerosaurus_greenleeorum'	'Ruthiromia_elcobriensis'))	('Varanodon_agilis'
((('Limnoscelis_dynatis'	'Limnoscelis_paludis')	('Tseajaia_campi'	('Ambedus_pusillus'	('Oradectes_sanmiguelensis'	('Orobates_pabsti'	(('Desmatodon_hollandi'	'Desmatodon_hesperis')	('Silvadectes_absitus'	(('Diadectes_zenos'	'Diadectes_sideropelicus')	'Diadectes_tenuitectes'))))))))	((((('Eothyris_parkeyi'	'Vaughnictis_smithae')	'Oedaleops_campi')	(('Casea_halselli'	('Eocasea_martini'	('Phreatophasma_aenigmaticum'	((('Casea_nicholsi'	(('Euromycter_rutenus'	((('Alierasaurus_ronchii'	(('Cotylorhynchus_romeri'	'Cotylorhynchus_hancocki')	'Cotylorhynchus_bransoni'))	(('Angelosaurus_greeni'	'Angelosaurus_romeri')	'Angelosaurus_dolani'))	'Ennatosaurus_tecton'))	'Trichasaurus_texensis'))	'Casea_broilii')	('Caseoides_sanangeloensis'	'Caseopsis_agilis')))))	'Oromycter_dolesorum'))	((('Apsisaurus_witteri'	'Ascendonanus_nestleri')	('Archaeovenator_hamiltonensis'	('Pyozia_mesenensis'	(('Mesenosaurus_romeri'	'Varanopidae_indet.	_Cabarz_quarry')	((('Elliotsmithia_longiceps'	('Anningia_megalops'	'Microvaranops_parentis'))	'Heleosaurus_scholtzi')	('Mycterosaurus_longiceps'	('Tambacarnifex_unguifalcatus'	((('Aerosaurus_wellesi'	('Aerosaurus_greenleeorum'	'Ruthiromia_elcobriensis'))	('Varanodon_agilis'
((('Limnoscelis_dynatis'	'Limnoscelis_paludis')	('Tseajaia_campi'	('Ambedus_pusillus'	('Oradectes_sanmiguelensis'	('Orobates_pabsti'	(('Desmatodon_hollandi'	'Desmatodon_hesperis')	('Silvadectes_absitus'	(('Diadectes_zenos'	'Diadectes_sideropelicus')	'Diadectes_tenuitectes'))))))))	((((('Eothyris_parkeyi'	'Vaughnictis_smithae')	'Oedaleops_campi')	(('Casea_halselli'	('Eocasea_martini'	('Phreatophasma_aenigmaticum'	((('Casea_nicholsi'	(('Euromycter_rutenus'	((('Alierasaurus_ronchii'	(('Cotylorhynchus_romeri'	'Cotylorhynchus_hancocki')	'Cotylorhynchus_bransoni'))	(('Angelosaurus_greeni'	'Angelosaurus_romeri')	'Angelosaurus_dolani'))	'Ennatosaurus_tecton'))	'Trichasaurus_texensis'))	'Casea_broilii')	('Caseoides_sanangeloensis'	'Caseopsis_agilis')))))	'Oromycter_dolesorum'))	((('Apsisaurus_witteri'	'Ascendonanus_nestleri')	('Archaeovenator_hamiltonensis'	('Pyozia_mesenensis'	(('Mesenosaurus_romeri'	'Varanopidae_indet.	_Cabarz_quarry')	((('Heleosaurus_scholtzi'	'Elliotsmithia_longiceps')	('Anningia_megalops'	'Microvaranops_parentis'))	('Mycterosaurus_longiceps'	('Tambacarnifex_unguifalcatus'	((('Aerosaurus_wellesi'	('Aerosaurus_greenleeorum'	'Ruthiromia_elcobriensis'))	('Varanodon_agilis'
((('Limnoscelis_dynatis'	'Limnoscelis_paludis')	('Tseajaia_campi'	('Ambedus_pusillus'	('Oradectes_sanmiguelensis'	('Orobates_pabsti'	(('Desmatodon_hollandi'	'Desmatodon_hesperis')	('Silvadectes_absitus'	(('Diadectes_zenos'	'Diadectes_sideropelicus')	'Diadectes_tenuitectes'))))))))	((((('Eothyris_parkeyi'	'Vaughnictis_smithae')	'Oedaleops_campi')	(('Casea_halselli'	('Eocasea_martini'	('Phreatophasma_aenigmaticum'	((('Casea_nicholsi'	(('Euromycter_rutenus'	((('Alierasaurus_ronchii'	(('Cotylorhynchus_romeri'	'Cotylorhynchus_hancocki')	'Cotylorhynchus_bransoni'))	(('Angelosaurus_greeni'	'Angelosaurus_romeri')	'Angelosaurus_dolani'))	'Ennatosaurus_tecton'))	'Trichasaurus_texensis'))	'Casea_broilii')	('Caseoides_sanangeloensis'	'Caseopsis_agilis')))))	'Oromycter_dolesorum'))	((('Apsisaurus_witteri'	'Ascendonanus_nestleri')	('Archaeovenator_hamiltonensis'	('Pyozia_mesenensis'	(('Mesenosaurus_romeri'	'Varanopidae_indet.	_Cabarz_quarry')	(('Elliotsmithia_longiceps'	('Heleosaurus_scholtzi'	('Anningia_megalops'	'Microvaranops_parentis')))	('Mycterosaurus_longiceps'	('Tambacarnifex_unguifalcatus'	((('Aerosaurus_wellesi'	('Aerosaurus_greenleeorum'	'Ruthiromia_elcobriensis'))	'Varanops_brevirostris')
((('Limnoscelis_dynatis'	'Limnoscelis_paludis')	('Tseajaia_campi'	('Ambedus_pusillus'	('Oradectes_sanmiguelensis'	('Orobates_pabsti'	(('Desmatodon_hollandi'	'Desmatodon_hesperis')	('Silvadectes_absitus'	(('Diadectes_zenos'	'Diadectes_sideropelicus')	'Diadectes_tenuitectes'))))))))	((((('Eothyris_parkeyi'	'Vaughnictis_smithae')	'Oedaleops_campi')	(('Casea_halselli'	('Eocasea_martini'	('Phreatophasma_aenigmaticum'	((('Casea_nicholsi'	(('Euromycter_rutenus'	((('Alierasaurus_ronchii'	(('Cotylorhynchus_romeri'	'Cotylorhynchus_hancocki')	'Cotylorhynchus_bransoni'))	(('Angelosaurus_greeni'	'Angelosaurus_romeri')	'Angelosaurus_dolani'))	'Ennatosaurus_tecton'))	'Trichasaurus_texensis'))	'Casea_broilii')	('Caseoides_sanangeloensis'	'Caseopsis_agilis')))))	'Oromycter_dolesorum'))	((('Apsisaurus_witteri'	'Ascendonanus_nestleri')	('Archaeovenator_hamiltonensis'	('Pyozia_mesenensis'	(('Mesenosaurus_romeri'	'Varanopidae_indet.	_Cabarz_quarry')	((('Elliotsmithia_longiceps'	'Heleosaurus_scholtzi')	('Anningia_megalops'	'Microvaranops_parentis'))	('Mycterosaurus_longiceps'	('Tambacarnifex_unguifalcatus'	((('Aerosaurus_wellesi'	'Ruthiromia_elcobriensis')	'Aerosaurus_greenleeorum')	('Varanops_brevirostris'
((('Limnoscelis_dynatis'	'Limnoscelis_paludis')	('Tseajaia_campi'	('Ambedus_pusillus'	('Oradectes_sanmiguelensis'	('Orobates_pabsti'	(('Desmatodon_hollandi'	'Desmatodon_hesperis')	('Silvadectes_absitus'	(('Diadectes_zenos'	'Diadectes_sideropelicus')	'Diadectes_tenuitectes'))))))))	((((('Eothyris_parkeyi'	'Vaughnictis_smithae')	'Oedaleops_campi')	(('Casea_halselli'	('Eocasea_martini'	('Phreatophasma_aenigmaticum'	((('Casea_nicholsi'	(('Euromycter_rutenus'	((('Alierasaurus_ronchii'	(('Cotylorhynchus_romeri'	'Cotylorhynchus_hancocki')	'Cotylorhynchus_bransoni'))	(('Angelosaurus_greeni'	'Angelosaurus_romeri')	'Angelosaurus_dolani'))	'Ennatosaurus_tecton'))	'Trichasaurus_texensis'))	'Casea_broilii')	('Caseoides_sanangeloensis'	'Caseopsis_agilis')))))	'Oromycter_dolesorum'))	((('Apsisaurus_witteri'	'Ascendonanus_nestleri')	('Archaeovenator_hamiltonensis'	('Pyozia_mesenensis'	(('Mesenosaurus_romeri'	'Varanopidae_indet.	_Cabarz_quarry')	((('Elliotsmithia_longiceps'	'Heleosaurus_scholtzi')	('Anningia_megalops'	'Microvaranops_parentis'))	('Mycterosaurus_longiceps'	('Tambacarnifex_unguifalcatus'	((('Aerosaurus_wellesi'	('Aerosaurus_greenleeorum'	'Ruthiromia_elcobriensis'))	'Varanops_brevirostris')
((('Limnoscelis_dynatis'	'Limnoscelis_paludis')	('Tseajaia_campi'	('Ambedus_pusillus'	('Oradectes_sanmiguelensis'	('Orobates_pabsti'	(('Desmatodon_hollandi'	'Desmatodon_hesperis')	('Silvadectes_absitus'	(('Diadectes_zenos'	'Diadectes_sideropelicus')	'Diadectes_tenuitectes'))))))))	((((('Eothyris_parkeyi'	'Vaughnictis_smithae')	'Oedaleops_campi')	(('Casea_halselli'	('Eocasea_martini'	('Phreatophasma_aenigmaticum'	((('Casea_nicholsi'	(('Euromycter_rutenus'	((('Alierasaurus_ronchii'	(('Cotylorhynchus_romeri'	'Cotylorhynchus_hancocki')	'Cotylorhynchus_bransoni'))	(('Angelosaurus_greeni'	'Angelosaurus_romeri')	'Angelosaurus_dolani'))	'Ennatosaurus_tecton'))	'Trichasaurus_texensis'))	'Casea_broilii')	('Caseoides_sanangeloensis'	'Caseopsis_agilis')))))	'Oromycter_dolesorum'))	((('Apsisaurus_witteri'	'Ascendonanus_nestleri')	('Archaeovenator_hamiltonensis'	('Pyozia_mesenensis'	(('Mesenosaurus_romeri'	'Varanopidae_indet.	_Cabarz_quarry')	(('Elliotsmithia_longiceps'	(('Anningia_megalops'	'Microvaranops_parentis')	'Heleosaurus_scholtzi'))	('Mycterosaurus_longiceps'	('Tambacarnifex_unguifalcatus'	((('Aerosaurus_wellesi'	('Aerosaurus_greenleeorum'	'Ruthiromia_elcobriensis'))	'Varanops_brevirostris')
((('Limnoscelis_dynatis'	'Limnoscelis_paludis')	('Tseajaia_campi'	('Ambedus_pusillus'	('Oradectes_sanmiguelensis'	('Orobates_pabsti'	(('Desmatodon_hollandi'	'Desmatodon_hesperis')	('Silvadectes_absitus'	(('Diadectes_zenos'	'Diadectes_sideropelicus')	'Diadectes_tenuitectes'))))))))	((((('Eothyris_parkeyi'	'Vaughnictis_smithae')	'Oedaleops_campi')	(('Casea_halselli'	('Eocasea_martini'	('Phreatophasma_aenigmaticum'	((('Casea_nicholsi'	(('Euromycter_rutenus'	((('Alierasaurus_ronchii'	(('Cotylorhynchus_romeri'	'Cotylorhynchus_hancocki')	'Cotylorhynchus_bransoni'))	(('Angelosaurus_greeni'	'Angelosaurus_romeri')	'Angelosaurus_dolani'))	'Ennatosaurus_tecton'))	'Trichasaurus_texensis'))	'Casea_broilii')	('Caseoides_sanangeloensis'	'Caseopsis_agilis')))))	'Oromycter_dolesorum'))	((('Apsisaurus_witteri'	'Ascendonanus_nestleri')	('Archaeovenator_hamiltonensis'	('Pyozia_mesenensis'	(('Mesenosaurus_romeri'	'Varanopidae_indet.	_Cabarz_quarry')	(('Elliotsmithia_longiceps'	(('Anningia_megalops'	'Microvaranops_parentis')	'Heleosaurus_scholtzi'))	('Mycterosaurus_longiceps'	('Tambacarnifex_unguifalcatus'	((('Aerosaurus_wellesi'	('Aerosaurus_greenleeorum'	'Ruthiromia_elcobriensis'))	'Varanops_brevirostris')
((('Limnoscelis_dynatis'	'Limnoscelis_paludis')	('Tseajaia_campi'	('Ambedus_pusillus'	('Oradectes_sanmiguelensis'	('Orobates_pabsti'	(('Desmatodon_hollandi'	'Desmatodon_hesperis')	('Silvadectes_absitus'	(('Diadectes_zenos'	'Diadectes_sideropelicus')	'Diadectes_tenuitectes'))))))))	((((('Eothyris_parkeyi'	'Vaughnictis_smithae')	'Oedaleops_campi')	(('Casea_halselli'	('Eocasea_martini'	('Phreatophasma_aenigmaticum'	((('Casea_nicholsi'	(('Euromycter_rutenus'	((('Alierasaurus_ronchii'	(('Cotylorhynchus_romeri'	'Cotylorhynchus_hancocki')	'Cotylorhynchus_bransoni'))	(('Angelosaurus_greeni'	'Angelosaurus_romeri')	'Angelosaurus_dolani'))	'Ennatosaurus_tecton'))	'Trichasaurus_texensis'))	'Casea_broilii')	('Caseoides_sanangeloensis'	'Caseopsis_agilis')))))	'Oromycter_dolesorum'))	((('Apsisaurus_witteri'	'Ascendonanus_nestleri')	('Archaeovenator_hamiltonensis'	('Pyozia_mesenensis'	(('Mesenosaurus_romeri'	'Varanopidae_indet.	_Cabarz_quarry')	(('Heleosaurus_scholtzi'	('Elliotsmithia_longiceps'	('Anningia_megalops'	'Microvaranops_parentis')))	('Mycterosaurus_longiceps'	('Tambacarnifex_unguifalcatus'	((('Aerosaurus_wellesi'	('Aerosaurus_greenleeorum'	'Ruthiromia_elcobriensis'))	'Varanops_brevirostris')
((('Limnoscelis_dynatis'	'Limnoscelis_paludis')	('Tseajaia_campi'	('Ambedus_pusillus'	('Oradectes_sanmiguelensis'	('Orobates_pabsti'	(('Desmatodon_hollandi'	'Desmatodon_hesperis')	('Silvadectes_absitus'	(('Diadectes_zenos'	'Diadectes_sideropelicus')	'Diadectes_tenuitectes'))))))))	((((('Eothyris_parkeyi'	'Vaughnictis_smithae')	'Oedaleops_campi')	(('Casea_halselli'	('Eocasea_martini'	('Phreatophasma_aenigmaticum'	((('Casea_nicholsi'	(('Euromycter_rutenus'	((('Alierasaurus_ronchii'	(('Cotylorhynchus_romeri'	'Cotylorhynchus_hancocki')	'Cotylorhynchus_bransoni'))	(('Angelosaurus_greeni'	'Angelosaurus_romeri')	'Angelosaurus_dolani'))	'Ennatosaurus_tecton'))	'Trichasaurus_texensis'))	'Casea_broilii')	('Caseoides_sanangeloensis'	'Caseopsis_agilis')))))	'Oromycter_dolesorum'))	((('Apsisaurus_witteri'	'Ascendonanus_nestleri')	('Archaeovenator_hamiltonensis'	('Pyozia_mesenensis'	(('Mesenosaurus_romeri'	'Varanopidae_indet.	_Cabarz_quarry')	((('Elliotsmithia_longiceps'	'Heleosaurus_scholtzi')	('Anningia_megalops'	'Microvaranops_parentis'))	('Mycterosaurus_longiceps'	('Tambacarnifex_unguifalcatus'	((('Aerosaurus_wellesi'	('Aerosaurus_greenleeorum'	'Ruthiromia_elcobriensis'))	'Varanops_brevirostris')
((('Limnoscelis_dynatis'	'Limnoscelis_paludis')	('Tseajaia_campi'	('Ambedus_pusillus'	('Oradectes_sanmiguelensis'	('Orobates_pabsti'	(('Desmatodon_hollandi'	'Desmatodon_hesperis')	('Silvadectes_absitus'	(('Diadectes_zenos'	'Diadectes_sideropelicus')	'Diadectes_tenuitectes'))))))))	((((('Eothyris_parkeyi'	'Vaughnictis_smithae')	'Oedaleops_campi')	(('Casea_halselli'	('Eocasea_martini'	('Phreatophasma_aenigmaticum'	((('Casea_nicholsi'	(('Euromycter_rutenus'	((('Alierasaurus_ronchii'	(('Cotylorhynchus_romeri'	'Cotylorhynchus_hancocki')	'Cotylorhynchus_bransoni'))	(('Angelosaurus_greeni'	'Angelosaurus_romeri')	'Angelosaurus_dolani'))	'Ennatosaurus_tecton'))	'Trichasaurus_texensis'))	'Casea_broilii')	('Caseoides_sanangeloensis'	'Caseopsis_agilis')))))	'Oromycter_dolesorum'))	((('Apsisaurus_witteri'	'Ascendonanus_nestleri')	('Archaeovenator_hamiltonensis'	('Pyozia_mesenensis'	(('Mesenosaurus_romeri'	'Varanopidae_indet.	_Cabarz_quarry')	(('Heleosaurus_scholtzi'	('Elliotsmithia_longiceps'	('Anningia_megalops'	'Microvaranops_parentis')))	('Mycterosaurus_longiceps'	('Tambacarnifex_unguifalcatus'	((('Aerosaurus_wellesi'	('Aerosaurus_greenleeorum'	'Ruthiromia_elcobriensis'))	'Varanops_brevirostris')
((('Limnoscelis_dynatis'	'Limnoscelis_paludis')	('Tseajaia_campi'	('Ambedus_pusillus'	('Oradectes_sanmiguelensis'	('Orobates_pabsti'	(('Desmatodon_hollandi'	'Desmatodon_hesperis')	('Silvadectes_absitus'	(('Diadectes_zenos'	'Diadectes_sideropelicus')	'Diadectes_tenuitectes'))))))))	((((('Eothyris_parkeyi'	'Vaughnictis_smithae')	'Oedaleops_campi')	(('Casea_halselli'	('Eocasea_martini'	('Phreatophasma_aenigmaticum'	((('Casea_nicholsi'	(('Euromycter_rutenus'	((('Alierasaurus_ronchii'	(('Cotylorhynchus_romeri'	'Cotylorhynchus_hancocki')	'Cotylorhynchus_bransoni'))	(('Angelosaurus_greeni'	'Angelosaurus_romeri')	'Angelosaurus_dolani'))	'Ennatosaurus_tecton'))	'Trichasaurus_texensis'))	'Casea_broilii')	('Caseoides_sanangeloensis'	'Caseopsis_agilis')))))	'Oromycter_dolesorum'))	((('Apsisaurus_witteri'	'Ascendonanus_nestleri')	('Archaeovenator_hamiltonensis'	('Pyozia_mesenensis'	(('Mesenosaurus_romeri'	'Varanopidae_indet.	_Cabarz_quarry')	(('Heleosaurus_scholtzi'	('Elliotsmithia_longiceps'	('Anningia_megalops'	'Microvaranops_parentis')))	('Mycterosaurus_longiceps'	('Tambacarnifex_unguifalcatus'	((('Aerosaurus_wellesi'	('Aerosaurus_greenleeorum'	'Ruthiromia_elcobriensis'))	'Varanops_brevirostris')
((('Limnoscelis_dynatis'	'Limnoscelis_paludis')	('Tseajaia_campi'	('Ambedus_pusillus'	('Oradectes_sanmiguelensis'	('Orobates_pabsti'	(('Desmatodon_hollandi'	'Desmatodon_hesperis')	('Silvadectes_absitus'	(('Diadectes_zenos'	'Diadectes_sideropelicus')	'Diadectes_tenuitectes'))))))))	((((('Eothyris_parkeyi'	'Vaughnictis_smithae')	'Oedaleops_campi')	(('Casea_halselli'	('Eocasea_martini'	('Phreatophasma_aenigmaticum'	((('Casea_nicholsi'	(('Euromycter_rutenus'	((('Alierasaurus_ronchii'	(('Cotylorhynchus_romeri'	'Cotylorhynchus_hancocki')	'Cotylorhynchus_bransoni'))	(('Angelosaurus_greeni'	'Angelosaurus_romeri')	'Angelosaurus_dolani'))	'Ennatosaurus_tecton'))	'Trichasaurus_texensis'))	'Casea_broilii')	('Caseoides_sanangeloensis'	'Caseopsis_agilis')))))	'Oromycter_dolesorum'))	((('Apsisaurus_witteri'	'Ascendonanus_nestleri')	('Archaeovenator_hamiltonensis'	('Pyozia_mesenensis'	(('Mesenosaurus_romeri'	'Varanopidae_indet.	_Cabarz_quarry')	(('Elliotsmithia_longiceps'	('Heleosaurus_scholtzi'	('Anningia_megalops'	'Microvaranops_parentis')))	('Mycterosaurus_longiceps'	('Tambacarnifex_unguifalcatus'	((('Aerosaurus_wellesi'	('Aerosaurus_greenleeorum'	'Ruthiromia_elcobriensis'))	'Varanops_brevirostris')
((('Limnoscelis_dynatis'	'Limnoscelis_paludis')	('Tseajaia_campi'	('Ambedus_pusillus'	('Oradectes_sanmiguelensis'	('Orobates_pabsti'	(('Desmatodon_hollandi'	'Desmatodon_hesperis')	('Silvadectes_absitus'	(('Diadectes_zenos'	'Diadectes_sideropelicus')	'Diadectes_tenuitectes'))))))))	((((('Eothyris_parkeyi'	'Vaughnictis_smithae')	'Oedaleops_campi')	(('Casea_halselli'	('Eocasea_martini'	('Phreatophasma_aenigmaticum'	((('Casea_nicholsi'	(('Euromycter_rutenus'	((('Alierasaurus_ronchii'	(('Cotylorhynchus_romeri'	'Cotylorhynchus_hancocki')	'Cotylorhynchus_bransoni'))	(('Angelosaurus_greeni'	'Angelosaurus_romeri')	'Angelosaurus_dolani'))	'Ennatosaurus_tecton'))	'Trichasaurus_texensis'))	'Casea_broilii')	('Caseoides_sanangeloensis'	'Caseopsis_agilis')))))	'Oromycter_dolesorum'))	((('Apsisaurus_witteri'	'Ascendonanus_nestleri')	('Archaeovenator_hamiltonensis'	('Pyozia_mesenensis'	(('Mesenosaurus_romeri'	'Varanopidae_indet.	_Cabarz_quarry')	(('Heleosaurus_scholtzi'	('Elliotsmithia_longiceps'	('Anningia_megalops'	'Microvaranops_parentis')))	('Mycterosaurus_longiceps'	('Tambacarnifex_unguifalcatus'	((('Aerosaurus_wellesi'	'Aerosaurus_greenleeorum')	'Ruthiromia_elcobriensis')	('Varanops_brevirostris'
((('Limnoscelis_dynatis'	'Limnoscelis_paludis')	('Tseajaia_campi'	('Ambedus_pusillus'	('Oradectes_sanmiguelensis'	('Orobates_pabsti'	(('Desmatodon_hollandi'	'Desmatodon_hesperis')	('Silvadectes_absitus'	(('Diadectes_zenos'	'Diadectes_sideropelicus')	'Diadectes_tenuitectes'))))))))	((((('Eothyris_parkeyi'	'Vaughnictis_smithae')	'Oedaleops_campi')	(('Casea_halselli'	('Eocasea_martini'	('Phreatophasma_aenigmaticum'	((('Casea_nicholsi'	(('Euromycter_rutenus'	((('Alierasaurus_ronchii'	(('Cotylorhynchus_romeri'	'Cotylorhynchus_hancocki')	'Cotylorhynchus_bransoni'))	(('Angelosaurus_greeni'	'Angelosaurus_romeri')	'Angelosaurus_dolani'))	'Ennatosaurus_tecton'))	'Trichasaurus_texensis'))	'Casea_broilii')	('Caseoides_sanangeloensis'	'Caseopsis_agilis')))))	'Oromycter_dolesorum'))	((('Apsisaurus_witteri'	'Ascendonanus_nestleri')	('Archaeovenator_hamiltonensis'	('Pyozia_mesenensis'	(('Mesenosaurus_romeri'	'Varanopidae_indet.	_Cabarz_quarry')	(('Heleosaurus_scholtzi'	('Elliotsmithia_longiceps'	('Anningia_megalops'	'Microvaranops_parentis')))	('Mycterosaurus_longiceps'	('Tambacarnifex_unguifalcatus'	((('Aerosaurus_wellesi'	'Aerosaurus_greenleeorum')	'Ruthiromia_elcobriensis')	('Varanops_brevirostris'
((('Limnoscelis_dynatis'	'Limnoscelis_paludis')	('Tseajaia_campi'	('Ambedus_pusillus'	('Oradectes_sanmiguelensis'	('Orobates_pabsti'	(('Desmatodon_hollandi'	'Desmatodon_hesperis')	('Silvadectes_absitus'	(('Diadectes_zenos'	'Diadectes_sideropelicus')	'Diadectes_tenuitectes'))))))))	((((('Eothyris_parkeyi'	'Vaughnictis_smithae')	'Oedaleops_campi')	(('Casea_halselli'	('Eocasea_martini'	('Phreatophasma_aenigmaticum'	((('Casea_nicholsi'	(('Euromycter_rutenus'	((('Alierasaurus_ronchii'	(('Cotylorhynchus_romeri'	'Cotylorhynchus_hancocki')	'Cotylorhynchus_bransoni'))	(('Angelosaurus_greeni'	'Angelosaurus_romeri')	'Angelosaurus_dolani'))	'Ennatosaurus_tecton'))	'Trichasaurus_texensis'))	'Casea_broilii')	('Caseoides_sanangeloensis'	'Caseopsis_agilis')))))	'Oromycter_dolesorum'))	((('Apsisaurus_witteri'	'Ascendonanus_nestleri')	('Archaeovenator_hamiltonensis'	('Pyozia_mesenensis'	(('Mesenosaurus_romeri'	'Varanopidae_indet.	_Cabarz_quarry')	((('Elliotsmithia_longiceps'	'Heleosaurus_scholtzi')	('Anningia_megalops'	'Microvaranops_parentis'))	('Mycterosaurus_longiceps'	('Tambacarnifex_unguifalcatus'	((('Aerosaurus_wellesi'	'Aerosaurus_greenleeorum')	'Ruthiromia_elcobriensis')	('Varanops_brevirostris'
((('Limnoscelis_dynatis'	'Limnoscelis_paludis')	('Tseajaia_campi'	('Ambedus_pusillus'	('Oradectes_sanmiguelensis'	('Orobates_pabsti'	(('Desmatodon_hollandi'	'Desmatodon_hesperis')	('Silvadectes_absitus'	(('Diadectes_zenos'	'Diadectes_sideropelicus')	'Diadectes_tenuitectes'))))))))	((((('Eothyris_parkeyi'	'Vaughnictis_smithae')	'Oedaleops_campi')	(('Casea_halselli'	('Eocasea_martini'	('Phreatophasma_aenigmaticum'	((('Casea_nicholsi'	(('Euromycter_rutenus'	((('Alierasaurus_ronchii'	(('Cotylorhynchus_romeri'	'Cotylorhynchus_hancocki')	'Cotylorhynchus_bransoni'))	(('Angelosaurus_greeni'	'Angelosaurus_romeri')	'Angelosaurus_dolani'))	'Ennatosaurus_tecton'))	'Trichasaurus_texensis'))	'Casea_broilii')	('Caseoides_sanangeloensis'	'Caseopsis_agilis')))))	'Oromycter_dolesorum'))	((('Apsisaurus_witteri'	'Ascendonanus_nestleri')	('Archaeovenator_hamiltonensis'	('Pyozia_mesenensis'	(('Mesenosaurus_romeri'	'Varanopidae_indet.	_Cabarz_quarry')	(('Elliotsmithia_longiceps'	('Heleosaurus_scholtzi'	('Anningia_megalops'	'Microvaranops_parentis')))	('Mycterosaurus_longiceps'	('Tambacarnifex_unguifalcatus'	((('Aerosaurus_wellesi'	'Aerosaurus_greenleeorum')	'Ruthiromia_elcobriensis')	('Varanops_brevirostris'
((('Limnoscelis_dynatis'	'Limnoscelis_paludis')	('Tseajaia_campi'	('Ambedus_pusillus'	('Oradectes_sanmiguelensis'	('Orobates_pabsti'	(('Desmatodon_hollandi'	'Desmatodon_hesperis')	('Silvadectes_absitus'	(('Diadectes_zenos'	'Diadectes_sideropelicus')	'Diadectes_tenuitectes'))))))))	((((('Eothyris_parkeyi'	'Vaughnictis_smithae')	'Oedaleops_campi')	(('Casea_halselli'	('Eocasea_martini'	('Phreatophasma_aenigmaticum'	((('Casea_nicholsi'	(('Euromycter_rutenus'	((('Alierasaurus_ronchii'	(('Cotylorhynchus_romeri'	'Cotylorhynchus_hancocki')	'Cotylorhynchus_bransoni'))	(('Angelosaurus_greeni'	'Angelosaurus_romeri')	'Angelosaurus_dolani'))	'Ennatosaurus_tecton'))	'Trichasaurus_texensis'))	'Casea_broilii')	('Caseoides_sanangeloensis'	'Caseopsis_agilis')))))	'Oromycter_dolesorum'))	((('Apsisaurus_witteri'	'Ascendonanus_nestleri')	('Archaeovenator_hamiltonensis'	('Pyozia_mesenensis'	(('Mesenosaurus_romeri'	'Varanopidae_indet.	_Cabarz_quarry')	(('Heleosaurus_scholtzi'	('Elliotsmithia_longiceps'	('Anningia_megalops'	'Microvaranops_parentis')))	('Mycterosaurus_longiceps'	('Tambacarnifex_unguifalcatus'	((('Aerosaurus_wellesi'	'Aerosaurus_greenleeorum')	'Ruthiromia_elcobriensis')	('Varanops_brevirostris'
((('Limnoscelis_dynatis'	'Limnoscelis_paludis')	('Tseajaia_campi'	('Ambedus_pusillus'	('Oradectes_sanmiguelensis'	('Orobates_pabsti'	(('Desmatodon_hollandi'	'Desmatodon_hesperis')	('Silvadectes_absitus'	(('Diadectes_zenos'	'Diadectes_sideropelicus')	'Diadectes_tenuitectes'))))))))	((((('Eothyris_parkeyi'	'Vaughnictis_smithae')	'Oedaleops_campi')	(('Casea_halselli'	('Eocasea_martini'	('Phreatophasma_aenigmaticum'	((('Casea_nicholsi'	(('Euromycter_rutenus'	((('Alierasaurus_ronchii'	(('Cotylorhynchus_romeri'	'Cotylorhynchus_hancocki')	'Cotylorhynchus_bransoni'))	(('Angelosaurus_greeni'	'Angelosaurus_romeri')	'Angelosaurus_dolani'))	'Ennatosaurus_tecton'))	'Trichasaurus_texensis'))	'Casea_broilii')	('Caseoides_sanangeloensis'	'Caseopsis_agilis')))))	'Oromycter_dolesorum'))	((('Apsisaurus_witteri'	'Ascendonanus_nestleri')	('Archaeovenator_hamiltonensis'	('Pyozia_mesenensis'	(('Mesenosaurus_romeri'	'Varanopidae_indet.	_Cabarz_quarry')	(('Elliotsmithia_longiceps'	(('Anningia_megalops'	'Microvaranops_parentis')	'Heleosaurus_scholtzi'))	('Mycterosaurus_longiceps'	('Tambacarnifex_unguifalcatus'	((('Aerosaurus_wellesi'	'Aerosaurus_greenleeorum')	'Ruthiromia_elcobriensis')	('Varanops_brevirostris'
((('Limnoscelis_dynatis'	'Limnoscelis_paludis')	('Tseajaia_campi'	('Ambedus_pusillus'	('Oradectes_sanmiguelensis'	('Orobates_pabsti'	(('Desmatodon_hollandi'	'Desmatodon_hesperis')	('Silvadectes_absitus'	(('Diadectes_zenos'	'Diadectes_sideropelicus')	'Diadectes_tenuitectes'))))))))	((((('Eothyris_parkeyi'	'Vaughnictis_smithae')	'Oedaleops_campi')	(('Casea_halselli'	('Eocasea_martini'	('Phreatophasma_aenigmaticum'	((('Casea_nicholsi'	(('Euromycter_rutenus'	((('Alierasaurus_ronchii'	(('Cotylorhynchus_romeri'	'Cotylorhynchus_hancocki')	'Cotylorhynchus_bransoni'))	(('Angelosaurus_greeni'	'Angelosaurus_romeri')	'Angelosaurus_dolani'))	'Ennatosaurus_tecton'))	'Trichasaurus_texensis'))	'Casea_broilii')	('Caseoides_sanangeloensis'	'Caseopsis_agilis')))))	'Oromycter_dolesorum'))	((('Apsisaurus_witteri'	'Ascendonanus_nestleri')	('Archaeovenator_hamiltonensis'	('Pyozia_mesenensis'	(('Mesenosaurus_romeri'	'Varanopidae_indet.	_Cabarz_quarry')	((('Elliotsmithia_longiceps'	('Anningia_megalops'	'Microvaranops_parentis'))	'Heleosaurus_scholtzi')	('Mycterosaurus_longiceps'	('Tambacarnifex_unguifalcatus'	((('Aerosaurus_wellesi'	'Aerosaurus_greenleeorum')	'Ruthiromia_elcobriensis')	('Varanops_brevirostris'
((('Limnoscelis_dynatis'	'Limnoscelis_paludis')	('Tseajaia_campi'	('Ambedus_pusillus'	('Oradectes_sanmiguelensis'	('Orobates_pabsti'	(('Desmatodon_hollandi'	'Desmatodon_hesperis')	('Silvadectes_absitus'	(('Diadectes_zenos'	'Diadectes_sideropelicus')	'Diadectes_tenuitectes'))))))))	((((('Eothyris_parkeyi'	'Vaughnictis_smithae')	'Oedaleops_campi')	(('Casea_halselli'	('Eocasea_martini'	('Phreatophasma_aenigmaticum'	((('Casea_nicholsi'	(('Euromycter_rutenus'	((('Alierasaurus_ronchii'	(('Cotylorhynchus_romeri'	'Cotylorhynchus_hancocki')	'Cotylorhynchus_bransoni'))	(('Angelosaurus_greeni'	'Angelosaurus_romeri')	'Angelosaurus_dolani'))	'Ennatosaurus_tecton'))	'Trichasaurus_texensis'))	'Casea_broilii')	('Caseoides_sanangeloensis'	'Caseopsis_agilis')))))	'Oromycter_dolesorum'))	((('Apsisaurus_witteri'	'Ascendonanus_nestleri')	('Archaeovenator_hamiltonensis'	('Pyozia_mesenensis'	(('Mesenosaurus_romeri'	'Varanopidae_indet.	_Cabarz_quarry')	((('Elliotsmithia_longiceps'	'Heleosaurus_scholtzi')	('Anningia_megalops'	'Microvaranops_parentis'))	('Mycterosaurus_longiceps'	('Tambacarnifex_unguifalcatus'	((('Aerosaurus_wellesi'	'Aerosaurus_greenleeorum')	'Ruthiromia_elcobriensis')	('Varanops_brevirostris'
((('Limnoscelis_dynatis'	'Limnoscelis_paludis')	('Tseajaia_campi'	('Ambedus_pusillus'	('Oradectes_sanmiguelensis'	('Orobates_pabsti'	(('Desmatodon_hollandi'	'Desmatodon_hesperis')	('Silvadectes_absitus'	(('Diadectes_zenos'	'Diadectes_sideropelicus')	'Diadectes_tenuitectes'))))))))	((((('Eothyris_parkeyi'	'Vaughnictis_smithae')	'Oedaleops_campi')	(('Casea_halselli'	('Eocasea_martini'	('Phreatophasma_aenigmaticum'	((('Casea_nicholsi'	(('Euromycter_rutenus'	((('Alierasaurus_ronchii'	(('Cotylorhynchus_romeri'	'Cotylorhynchus_hancocki')	'Cotylorhynchus_bransoni'))	(('Angelosaurus_greeni'	'Angelosaurus_romeri')	'Angelosaurus_dolani'))	'Ennatosaurus_tecton'))	'Trichasaurus_texensis'))	'Casea_broilii')	('Caseoides_sanangeloensis'	'Caseopsis_agilis')))))	'Oromycter_dolesorum'))	((('Apsisaurus_witteri'	'Ascendonanus_nestleri')	('Archaeovenator_hamiltonensis'	('Pyozia_mesenensis'	(('Mesenosaurus_romeri'	'Varanopidae_indet.	_Cabarz_quarry')	((('Elliotsmithia_longiceps'	'Heleosaurus_scholtzi')	('Anningia_megalops'	'Microvaranops_parentis'))	('Mycterosaurus_longiceps'	(('Tambacarnifex_unguifalcatus'	('Varanops_brevirostris'	('Varanodon_agilis'	'Watongia_meieri')))	(('Aerosaurus_wellesi'
((('Limnoscelis_dynatis'	'Limnoscelis_paludis')	('Tseajaia_campi'	('Ambedus_pusillus'	('Oradectes_sanmiguelensis'	('Orobates_pabsti'	(('Desmatodon_hollandi'	'Desmatodon_hesperis')	('Silvadectes_absitus'	(('Diadectes_zenos'	'Diadectes_sideropelicus')	'Diadectes_tenuitectes'))))))))	((((('Eothyris_parkeyi'	'Vaughnictis_smithae')	'Oedaleops_campi')	(('Casea_halselli'	('Eocasea_martini'	('Phreatophasma_aenigmaticum'	((('Casea_nicholsi'	(('Euromycter_rutenus'	((('Alierasaurus_ronchii'	(('Cotylorhynchus_romeri'	'Cotylorhynchus_hancocki')	'Cotylorhynchus_bransoni'))	(('Angelosaurus_greeni'	'Angelosaurus_romeri')	'Angelosaurus_dolani'))	'Ennatosaurus_tecton'))	'Trichasaurus_texensis'))	'Casea_broilii')	('Caseoides_sanangeloensis'	'Caseopsis_agilis')))))	'Oromycter_dolesorum'))	((('Apsisaurus_witteri'	'Ascendonanus_nestleri')	('Archaeovenator_hamiltonensis'	('Pyozia_mesenensis'	(('Mesenosaurus_romeri'	'Varanopidae_indet.	_Cabarz_quarry')	(('Elliotsmithia_longiceps'	('Heleosaurus_scholtzi'	('Anningia_megalops'	'Microvaranops_parentis')))	('Mycterosaurus_longiceps'	(('Tambacarnifex_unguifalcatus'	('Varanops_brevirostris'	('Varanodon_agilis'	'Watongia_meieri')))	(('Aerosaurus_wellesi'
((('Limnoscelis_dynatis'	'Limnoscelis_paludis')	('Tseajaia_campi'	('Ambedus_pusillus'	('Oradectes_sanmiguelensis'	('Orobates_pabsti'	(('Desmatodon_hollandi'	'Desmatodon_hesperis')	('Silvadectes_absitus'	(('Diadectes_zenos'	'Diadectes_sideropelicus')	'Diadectes_tenuitectes'))))))))	((((('Eothyris_parkeyi'	'Vaughnictis_smithae')	'Oedaleops_campi')	(('Casea_halselli'	('Eocasea_martini'	('Phreatophasma_aenigmaticum'	((('Casea_nicholsi'	(('Euromycter_rutenus'	((('Alierasaurus_ronchii'	(('Cotylorhynchus_romeri'	'Cotylorhynchus_hancocki')	'Cotylorhynchus_bransoni'))	(('Angelosaurus_greeni'	'Angelosaurus_romeri')	'Angelosaurus_dolani'))	'Ennatosaurus_tecton'))	'Trichasaurus_texensis'))	'Casea_broilii')	('Caseoides_sanangeloensis'	'Caseopsis_agilis')))))	'Oromycter_dolesorum'))	((('Apsisaurus_witteri'	'Ascendonanus_nestleri')	('Archaeovenator_hamiltonensis'	('Pyozia_mesenensis'	(('Mesenosaurus_romeri'	'Varanopidae_indet.	_Cabarz_quarry')	(('Elliotsmithia_longiceps'	('Heleosaurus_scholtzi'	('Anningia_megalops'	'Microvaranops_parentis')))	('Mycterosaurus_longiceps'	(('Tambacarnifex_unguifalcatus'	('Varanops_brevirostris'	('Varanodon_agilis'	'Watongia_meieri')))	(('Aerosaurus_wellesi'
((('Limnoscelis_dynatis'	'Limnoscelis_paludis')	('Tseajaia_campi'	('Ambedus_pusillus'	('Oradectes_sanmiguelensis'	('Orobates_pabsti'	(('Desmatodon_hollandi'	'Desmatodon_hesperis')	('Silvadectes_absitus'	(('Diadectes_zenos'	'Diadectes_sideropelicus')	'Diadectes_tenuitectes'))))))))	((((('Eothyris_parkeyi'	'Vaughnictis_smithae')	'Oedaleops_campi')	(('Casea_halselli'	('Eocasea_martini'	('Phreatophasma_aenigmaticum'	((('Casea_nicholsi'	(('Euromycter_rutenus'	((('Alierasaurus_ronchii'	(('Cotylorhynchus_romeri'	'Cotylorhynchus_hancocki')	'Cotylorhynchus_bransoni'))	(('Angelosaurus_greeni'	'Angelosaurus_romeri')	'Angelosaurus_dolani'))	'Ennatosaurus_tecton'))	'Trichasaurus_texensis'))	'Casea_broilii')	('Caseoides_sanangeloensis'	'Caseopsis_agilis')))))	'Oromycter_dolesorum'))	((('Apsisaurus_witteri'	'Ascendonanus_nestleri')	('Archaeovenator_hamiltonensis'	('Pyozia_mesenensis'	(('Mesenosaurus_romeri'	'Varanopidae_indet.	_Cabarz_quarry')	(('Elliotsmithia_longiceps'	(('Anningia_megalops'	'Microvaranops_parentis')	'Heleosaurus_scholtzi'))	('Mycterosaurus_longiceps'	(('Tambacarnifex_unguifalcatus'	('Varanops_brevirostris'	('Varanodon_agilis'	'Watongia_meieri')))	(('Aerosaurus_wellesi'
((('Limnoscelis_dynatis'	'Limnoscelis_paludis')	('Tseajaia_campi'	('Ambedus_pusillus'	('Oradectes_sanmiguelensis'	('Orobates_pabsti'	(('Desmatodon_hollandi'	'Desmatodon_hesperis')	('Silvadectes_absitus'	(('Diadectes_zenos'	'Diadectes_sideropelicus')	'Diadectes_tenuitectes'))))))))	((((('Eothyris_parkeyi'	'Vaughnictis_smithae')	'Oedaleops_campi')	(('Casea_halselli'	('Eocasea_martini'	('Phreatophasma_aenigmaticum'	((('Casea_nicholsi'	(('Euromycter_rutenus'	((('Alierasaurus_ronchii'	(('Cotylorhynchus_romeri'	'Cotylorhynchus_hancocki')	'Cotylorhynchus_bransoni'))	(('Angelosaurus_greeni'	'Angelosaurus_romeri')	'Angelosaurus_dolani'))	'Ennatosaurus_tecton'))	'Trichasaurus_texensis'))	'Casea_broilii')	('Caseoides_sanangeloensis'	'Caseopsis_agilis')))))	'Oromycter_dolesorum'))	((('Apsisaurus_witteri'	'Ascendonanus_nestleri')	('Archaeovenator_hamiltonensis'	('Pyozia_mesenensis'	(('Mesenosaurus_romeri'	'Varanopidae_indet.	_Cabarz_quarry')	(('Elliotsmithia_longiceps'	(('Anningia_megalops'	'Microvaranops_parentis')	'Heleosaurus_scholtzi'))	('Mycterosaurus_longiceps'	(('Tambacarnifex_unguifalcatus'	('Varanops_brevirostris'	('Varanodon_agilis'	'Watongia_meieri')))	(('Aerosaurus_wellesi'
((('Limnoscelis_dynatis'	'Limnoscelis_paludis')	('Tseajaia_campi'	('Ambedus_pusillus'	('Oradectes_sanmiguelensis'	('Orobates_pabsti'	(('Desmatodon_hollandi'	'Desmatodon_hesperis')	('Silvadectes_absitus'	(('Diadectes_zenos'	'Diadectes_sideropelicus')	'Diadectes_tenuitectes'))))))))	((((('Eothyris_parkeyi'	'Vaughnictis_smithae')	'Oedaleops_campi')	(('Casea_halselli'	('Eocasea_martini'	('Phreatophasma_aenigmaticum'	((('Casea_nicholsi'	(('Euromycter_rutenus'	((('Alierasaurus_ronchii'	(('Cotylorhynchus_romeri'	'Cotylorhynchus_hancocki')	'Cotylorhynchus_bransoni'))	(('Angelosaurus_greeni'	'Angelosaurus_romeri')	'Angelosaurus_dolani'))	'Ennatosaurus_tecton'))	'Trichasaurus_texensis'))	'Casea_broilii')	('Caseoides_sanangeloensis'	'Caseopsis_agilis')))))	'Oromycter_dolesorum'))	((('Apsisaurus_witteri'	'Ascendonanus_nestleri')	('Archaeovenator_hamiltonensis'	('Pyozia_mesenensis'	(('Mesenosaurus_romeri'	'Varanopidae_indet.	_Cabarz_quarry')	(('Heleosaurus_scholtzi'	('Elliotsmithia_longiceps'	('Anningia_megalops'	'Microvaranops_parentis')))	('Mycterosaurus_longiceps'	(('Tambacarnifex_unguifalcatus'	('Varanops_brevirostris'	('Varanodon_agilis'	'Watongia_meieri')))	(('Aerosaurus_wellesi'
((('Limnoscelis_dynatis'	'Limnoscelis_paludis')	('Tseajaia_campi'	('Ambedus_pusillus'	('Oradectes_sanmiguelensis'	('Orobates_pabsti'	(('Desmatodon_hollandi'	'Desmatodon_hesperis')	('Silvadectes_absitus'	(('Diadectes_zenos'	'Diadectes_sideropelicus')	'Diadectes_tenuitectes'))))))))	((((('Eothyris_parkeyi'	'Vaughnictis_smithae')	'Oedaleops_campi')	(('Casea_halselli'	('Eocasea_martini'	('Phreatophasma_aenigmaticum'	((('Casea_nicholsi'	(('Euromycter_rutenus'	((('Alierasaurus_ronchii'	(('Cotylorhynchus_romeri'	'Cotylorhynchus_hancocki')	'Cotylorhynchus_bransoni'))	(('Angelosaurus_greeni'	'Angelosaurus_romeri')	'Angelosaurus_dolani'))	'Ennatosaurus_tecton'))	'Trichasaurus_texensis'))	'Casea_broilii')	('Caseoides_sanangeloensis'	'Caseopsis_agilis')))))	'Oromycter_dolesorum'))	((('Apsisaurus_witteri'	'Ascendonanus_nestleri')	('Archaeovenator_hamiltonensis'	('Pyozia_mesenensis'	(('Mesenosaurus_romeri'	'Varanopidae_indet.	_Cabarz_quarry')	(('Elliotsmithia_longiceps'	(('Anningia_megalops'	'Microvaranops_parentis')	'Heleosaurus_scholtzi'))	('Mycterosaurus_longiceps'	(('Tambacarnifex_unguifalcatus'	('Varanops_brevirostris'	('Varanodon_agilis'	'Watongia_meieri')))	(('Aerosaurus_wellesi'
((('Limnoscelis_dynatis'	'Limnoscelis_paludis')	('Tseajaia_campi'	('Ambedus_pusillus'	('Oradectes_sanmiguelensis'	('Orobates_pabsti'	(('Desmatodon_hollandi'	'Desmatodon_hesperis')	('Silvadectes_absitus'	(('Diadectes_zenos'	'Diadectes_sideropelicus')	'Diadectes_tenuitectes'))))))))	((((('Eothyris_parkeyi'	'Vaughnictis_smithae')	'Oedaleops_campi')	(('Casea_halselli'	('Eocasea_martini'	('Phreatophasma_aenigmaticum'	((('Casea_nicholsi'	(('Euromycter_rutenus'	((('Alierasaurus_ronchii'	(('Cotylorhynchus_romeri'	'Cotylorhynchus_hancocki')	'Cotylorhynchus_bransoni'))	(('Angelosaurus_greeni'	'Angelosaurus_romeri')	'Angelosaurus_dolani'))	'Ennatosaurus_tecton'))	'Trichasaurus_texensis'))	'Casea_broilii')	('Caseoides_sanangeloensis'	'Caseopsis_agilis')))))	'Oromycter_dolesorum'))	((('Apsisaurus_witteri'	'Ascendonanus_nestleri')	('Archaeovenator_hamiltonensis'	('Pyozia_mesenensis'	(('Mesenosaurus_romeri'	'Varanopidae_indet.	_Cabarz_quarry')	(('Elliotsmithia_longiceps'	('Heleosaurus_scholtzi'	('Anningia_megalops'	'Microvaranops_parentis')))	('Mycterosaurus_longiceps'	(('Tambacarnifex_unguifalcatus'	('Varanops_brevirostris'	('Varanodon_agilis'	'Watongia_meieri')))	(('Aerosaurus_wellesi'
((('Limnoscelis_dynatis'	'Limnoscelis_paludis')	('Tseajaia_campi'	('Ambedus_pusillus'	('Oradectes_sanmiguelensis'	('Orobates_pabsti'	(('Desmatodon_hollandi'	'Desmatodon_hesperis')	('Silvadectes_absitus'	(('Diadectes_zenos'	'Diadectes_sideropelicus')	'Diadectes_tenuitectes'))))))))	((((('Eothyris_parkeyi'	'Vaughnictis_smithae')	'Oedaleops_campi')	(('Casea_halselli'	('Eocasea_martini'	('Phreatophasma_aenigmaticum'	((('Casea_nicholsi'	(('Euromycter_rutenus'	((('Alierasaurus_ronchii'	(('Cotylorhynchus_romeri'	'Cotylorhynchus_hancocki')	'Cotylorhynchus_bransoni'))	(('Angelosaurus_greeni'	'Angelosaurus_romeri')	'Angelosaurus_dolani'))	'Ennatosaurus_tecton'))	'Trichasaurus_texensis'))	'Casea_broilii')	('Caseoides_sanangeloensis'	'Caseopsis_agilis')))))	'Oromycter_dolesorum'))	((('Apsisaurus_witteri'	'Ascendonanus_nestleri')	('Archaeovenator_hamiltonensis'	('Pyozia_mesenensis'	(('Mesenosaurus_romeri'	'Varanopidae_indet.	_Cabarz_quarry')	(('Elliotsmithia_longiceps'	(('Anningia_megalops'	'Microvaranops_parentis')	'Heleosaurus_scholtzi'))	('Mycterosaurus_longiceps'	('Tambacarnifex_unguifalcatus'	((('Aerosaurus_wellesi'	'Ruthiromia_elcobriensis')	'Aerosaurus_greenleeorum')	('Varanops_brevirostris'
((('Limnoscelis_dynatis'	'Limnoscelis_paludis')	('Tseajaia_campi'	('Ambedus_pusillus'	('Oradectes_sanmiguelensis'	('Orobates_pabsti'	(('Desmatodon_hollandi'	'Desmatodon_hesperis')	('Silvadectes_absitus'	(('Diadectes_zenos'	'Diadectes_sideropelicus')	'Diadectes_tenuitectes'))))))))	((((('Eothyris_parkeyi'	'Vaughnictis_smithae')	'Oedaleops_campi')	(('Casea_halselli'	('Eocasea_martini'	('Phreatophasma_aenigmaticum'	((('Casea_nicholsi'	(('Euromycter_rutenus'	((('Alierasaurus_ronchii'	(('Cotylorhynchus_romeri'	'Cotylorhynchus_hancocki')	'Cotylorhynchus_bransoni'))	(('Angelosaurus_greeni'	'Angelosaurus_romeri')	'Angelosaurus_dolani'))	'Ennatosaurus_tecton'))	'Trichasaurus_texensis'))	'Casea_broilii')	('Caseoides_sanangeloensis'	'Caseopsis_agilis')))))	'Oromycter_dolesorum'))	((('Apsisaurus_witteri'	'Ascendonanus_nestleri')	('Archaeovenator_hamiltonensis'	('Pyozia_mesenensis'	(('Mesenosaurus_romeri'	'Varanopidae_indet.	_Cabarz_quarry')	(('Heleosaurus_scholtzi'	('Elliotsmithia_longiceps'	('Anningia_megalops'	'Microvaranops_parentis')))	('Mycterosaurus_longiceps'	('Tambacarnifex_unguifalcatus'	((('Aerosaurus_wellesi'	'Ruthiromia_elcobriensis')	'Aerosaurus_greenleeorum')	('Varanops_brevirostris'
((('Limnoscelis_dynatis'	'Limnoscelis_paludis')	('Tseajaia_campi'	('Ambedus_pusillus'	('Oradectes_sanmiguelensis'	('Orobates_pabsti'	(('Desmatodon_hollandi'	'Desmatodon_hesperis')	('Silvadectes_absitus'	(('Diadectes_zenos'	'Diadectes_sideropelicus')	'Diadectes_tenuitectes'))))))))	((((('Eothyris_parkeyi'	'Vaughnictis_smithae')	'Oedaleops_campi')	(('Casea_halselli'	('Eocasea_martini'	('Phreatophasma_aenigmaticum'	((('Casea_nicholsi'	(('Euromycter_rutenus'	((('Alierasaurus_ronchii'	(('Cotylorhynchus_romeri'	'Cotylorhynchus_hancocki')	'Cotylorhynchus_bransoni'))	(('Angelosaurus_greeni'	'Angelosaurus_romeri')	'Angelosaurus_dolani'))	'Ennatosaurus_tecton'))	'Trichasaurus_texensis'))	'Casea_broilii')	('Caseoides_sanangeloensis'	'Caseopsis_agilis')))))	'Oromycter_dolesorum'))	((('Apsisaurus_witteri'	'Ascendonanus_nestleri')	('Archaeovenator_hamiltonensis'	('Pyozia_mesenensis'	(('Mesenosaurus_romeri'	'Varanopidae_indet.	_Cabarz_quarry')	(('Elliotsmithia_longiceps'	('Heleosaurus_scholtzi'	('Anningia_megalops'	'Microvaranops_parentis')))	('Mycterosaurus_longiceps'	('Tambacarnifex_unguifalcatus'	((('Aerosaurus_wellesi'	'Ruthiromia_elcobriensis')	'Aerosaurus_greenleeorum')	('Varanops_brevirostris'
((('Limnoscelis_dynatis'	'Limnoscelis_paludis')	('Tseajaia_campi'	('Ambedus_pusillus'	('Oradectes_sanmiguelensis'	('Orobates_pabsti'	(('Desmatodon_hollandi'	'Desmatodon_hesperis')	('Silvadectes_absitus'	(('Diadectes_zenos'	'Diadectes_sideropelicus')	'Diadectes_tenuitectes'))))))))	((((('Eothyris_parkeyi'	'Vaughnictis_smithae')	'Oedaleops_campi')	(('Casea_halselli'	('Eocasea_martini'	('Phreatophasma_aenigmaticum'	((('Casea_nicholsi'	(('Euromycter_rutenus'	((('Alierasaurus_ronchii'	(('Cotylorhynchus_romeri'	'Cotylorhynchus_hancocki')	'Cotylorhynchus_bransoni'))	(('Angelosaurus_greeni'	'Angelosaurus_romeri')	'Angelosaurus_dolani'))	'Ennatosaurus_tecton'))	'Trichasaurus_texensis'))	'Casea_broilii')	('Caseoides_sanangeloensis'	'Caseopsis_agilis')))))	'Oromycter_dolesorum'))	((('Apsisaurus_witteri'	'Ascendonanus_nestleri')	('Archaeovenator_hamiltonensis'	('Pyozia_mesenensis'	(('Mesenosaurus_romeri'	'Varanopidae_indet.	_Cabarz_quarry')	((('Elliotsmithia_longiceps'	('Anningia_megalops'	'Microvaranops_parentis'))	'Heleosaurus_scholtzi')	('Mycterosaurus_longiceps'	('Tambacarnifex_unguifalcatus'	((('Aerosaurus_wellesi'	'Ruthiromia_elcobriensis')	'Aerosaurus_greenleeorum')	('Varanops_brevirostris'
((('Limnoscelis_dynatis'	'Limnoscelis_paludis')	('Tseajaia_campi'	('Ambedus_pusillus'	('Oradectes_sanmiguelensis'	('Orobates_pabsti'	(('Desmatodon_hollandi'	'Desmatodon_hesperis')	('Silvadectes_absitus'	(('Diadectes_zenos'	'Diadectes_sideropelicus')	'Diadectes_tenuitectes'))))))))	((((('Eothyris_parkeyi'	'Vaughnictis_smithae')	'Oedaleops_campi')	(('Casea_halselli'	('Eocasea_martini'	('Phreatophasma_aenigmaticum'	((('Casea_nicholsi'	(('Euromycter_rutenus'	((('Alierasaurus_ronchii'	(('Cotylorhynchus_romeri'	'Cotylorhynchus_hancocki')	'Cotylorhynchus_bransoni'))	(('Angelosaurus_greeni'	'Angelosaurus_romeri')	'Angelosaurus_dolani'))	'Ennatosaurus_tecton'))	'Trichasaurus_texensis'))	'Casea_broilii')	('Caseoides_sanangeloensis'	'Caseopsis_agilis')))))	'Oromycter_dolesorum'))	((('Apsisaurus_witteri'	'Ascendonanus_nestleri')	('Archaeovenator_hamiltonensis'	('Pyozia_mesenensis'	(('Mesenosaurus_romeri'	'Varanopidae_indet.	_Cabarz_quarry')	((('Elliotsmithia_longiceps'	'Heleosaurus_scholtzi')	('Anningia_megalops'	'Microvaranops_parentis'))	('Mycterosaurus_longiceps'	('Tambacarnifex_unguifalcatus'	((('Aerosaurus_wellesi'	'Ruthiromia_elcobriensis')	'Aerosaurus_greenleeorum')	('Varanops_brevirostris'
((('Limnoscelis_dynatis'	'Limnoscelis_paludis')	('Tseajaia_campi'	('Ambedus_pusillus'	('Oradectes_sanmiguelensis'	('Orobates_pabsti'	(('Desmatodon_hollandi'	'Desmatodon_hesperis')	('Silvadectes_absitus'	(('Diadectes_zenos'	'Diadectes_sideropelicus')	'Diadectes_tenuitectes'))))))))	((((('Eothyris_parkeyi'	'Vaughnictis_smithae')	'Oedaleops_campi')	(('Casea_halselli'	('Eocasea_martini'	('Phreatophasma_aenigmaticum'	((('Casea_nicholsi'	(('Euromycter_rutenus'	((('Alierasaurus_ronchii'	(('Cotylorhynchus_romeri'	'Cotylorhynchus_hancocki')	'Cotylorhynchus_bransoni'))	(('Angelosaurus_greeni'	'Angelosaurus_romeri')	'Angelosaurus_dolani'))	'Ennatosaurus_tecton'))	'Trichasaurus_texensis'))	'Casea_broilii')	('Caseoides_sanangeloensis'	'Caseopsis_agilis')))))	'Oromycter_dolesorum'))	((('Apsisaurus_witteri'	'Ascendonanus_nestleri')	('Archaeovenator_hamiltonensis'	('Pyozia_mesenensis'	(('Mesenosaurus_romeri'	'Varanopidae_indet.	_Cabarz_quarry')	(('Elliotsmithia_longiceps'	(('Anningia_megalops'	'Microvaranops_parentis')	'Heleosaurus_scholtzi'))	('Mycterosaurus_longiceps'	('Tambacarnifex_unguifalcatus'	((('Aerosaurus_wellesi'	'Ruthiromia_elcobriensis')	'Aerosaurus_greenleeorum')	('Varanops_brevirostris'
((('Limnoscelis_dynatis'	'Limnoscelis_paludis')	('Tseajaia_campi'	('Ambedus_pusillus'	('Oradectes_sanmiguelensis'	('Orobates_pabsti'	(('Desmatodon_hollandi'	'Desmatodon_hesperis')	('Silvadectes_absitus'	(('Diadectes_zenos'	'Diadectes_sideropelicus')	'Diadectes_tenuitectes'))))))))	((((('Eothyris_parkeyi'	'Vaughnictis_smithae')	'Oedaleops_campi')	(('Casea_halselli'	('Eocasea_martini'	('Phreatophasma_aenigmaticum'	((('Casea_nicholsi'	(('Euromycter_rutenus'	((('Alierasaurus_ronchii'	(('Cotylorhynchus_romeri'	'Cotylorhynchus_hancocki')	'Cotylorhynchus_bransoni'))	(('Angelosaurus_greeni'	'Angelosaurus_romeri')	'Angelosaurus_dolani'))	'Ennatosaurus_tecton'))	'Trichasaurus_texensis'))	'Casea_broilii')	('Caseoides_sanangeloensis'	'Caseopsis_agilis')))))	'Oromycter_dolesorum'))	((('Apsisaurus_witteri'	'Ascendonanus_nestleri')	('Archaeovenator_hamiltonensis'	('Pyozia_mesenensis'	(('Mesenosaurus_romeri'	'Varanopidae_indet.	_Cabarz_quarry')	(('Heleosaurus_scholtzi'	('Elliotsmithia_longiceps'	('Anningia_megalops'	'Microvaranops_parentis')))	('Mycterosaurus_longiceps'	('Tambacarnifex_unguifalcatus'	((('Aerosaurus_wellesi'	'Ruthiromia_elcobriensis')	'Aerosaurus_greenleeorum')	('Varanops_brevirostris'
((('Limnoscelis_dynatis'	'Limnoscelis_paludis')	('Tseajaia_campi'	('Ambedus_pusillus'	('Oradectes_sanmiguelensis'	('Orobates_pabsti'	(('Desmatodon_hollandi'	'Desmatodon_hesperis')	('Silvadectes_absitus'	(('Diadectes_zenos'	'Diadectes_sideropelicus')	'Diadectes_tenuitectes'))))))))	((((('Eothyris_parkeyi'	'Vaughnictis_smithae')	'Oedaleops_campi')	(('Casea_halselli'	('Eocasea_martini'	('Phreatophasma_aenigmaticum'	((('Casea_nicholsi'	(('Euromycter_rutenus'	((('Alierasaurus_ronchii'	(('Cotylorhynchus_romeri'	'Cotylorhynchus_hancocki')	'Cotylorhynchus_bransoni'))	(('Angelosaurus_greeni'	'Angelosaurus_romeri')	'Angelosaurus_dolani'))	'Ennatosaurus_tecton'))	'Trichasaurus_texensis'))	'Casea_broilii')	('Caseoides_sanangeloensis'	'Caseopsis_agilis')))))	'Oromycter_dolesorum'))	((('Apsisaurus_witteri'	'Ascendonanus_nestleri')	('Archaeovenator_hamiltonensis'	('Pyozia_mesenensis'	(('Mesenosaurus_romeri'	'Varanopidae_indet.	_Cabarz_quarry')	((('Heleosaurus_scholtzi'	'Elliotsmithia_longiceps')	('Anningia_megalops'	'Microvaranops_parentis'))	('Mycterosaurus_longiceps'	(('Tambacarnifex_unguifalcatus'	('Varanops_brevirostris'	('Varanodon_agilis'	'Watongia_meieri')))	(('Aerosaurus_wellesi'
((('Limnoscelis_dynatis'	'Limnoscelis_paludis')	('Tseajaia_campi'	('Ambedus_pusillus'	('Oradectes_sanmiguelensis'	('Orobates_pabsti'	(('Desmatodon_hollandi'	'Desmatodon_hesperis')	('Silvadectes_absitus'	(('Diadectes_zenos'	'Diadectes_sideropelicus')	'Diadectes_tenuitectes'))))))))	((((('Eothyris_parkeyi'	'Vaughnictis_smithae')	'Oedaleops_campi')	(('Casea_halselli'	('Eocasea_martini'	('Phreatophasma_aenigmaticum'	((('Casea_nicholsi'	(('Euromycter_rutenus'	((('Alierasaurus_ronchii'	(('Cotylorhynchus_romeri'	'Cotylorhynchus_hancocki')	'Cotylorhynchus_bransoni'))	(('Angelosaurus_greeni'	'Angelosaurus_romeri')	'Angelosaurus_dolani'))	'Ennatosaurus_tecton'))	'Trichasaurus_texensis'))	'Casea_broilii')	('Caseoides_sanangeloensis'	'Caseopsis_agilis')))))	'Oromycter_dolesorum'))	((('Apsisaurus_witteri'	'Ascendonanus_nestleri')	('Archaeovenator_hamiltonensis'	('Pyozia_mesenensis'	(('Mesenosaurus_romeri'	'Varanopidae_indet.	_Cabarz_quarry')	(('Heleosaurus_scholtzi'	('Elliotsmithia_longiceps'	('Anningia_megalops'	'Microvaranops_parentis')))	('Mycterosaurus_longiceps'	(('Tambacarnifex_unguifalcatus'	('Varanops_brevirostris'	('Varanodon_agilis'	'Watongia_meieri')))	(('Aerosaurus_wellesi'
((('Limnoscelis_dynatis'	'Limnoscelis_paludis')	('Tseajaia_campi'	('Ambedus_pusillus'	('Oradectes_sanmiguelensis'	('Orobates_pabsti'	(('Desmatodon_hollandi'	'Desmatodon_hesperis')	('Silvadectes_absitus'	(('Diadectes_zenos'	'Diadectes_sideropelicus')	'Diadectes_tenuitectes'))))))))	((((('Eothyris_parkeyi'	'Vaughnictis_smithae')	'Oedaleops_campi')	(('Casea_halselli'	('Eocasea_martini'	('Phreatophasma_aenigmaticum'	((('Casea_nicholsi'	(('Euromycter_rutenus'	((('Alierasaurus_ronchii'	(('Cotylorhynchus_romeri'	'Cotylorhynchus_hancocki')	'Cotylorhynchus_bransoni'))	(('Angelosaurus_greeni'	'Angelosaurus_romeri')	'Angelosaurus_dolani'))	'Ennatosaurus_tecton'))	'Trichasaurus_texensis'))	'Casea_broilii')	('Caseoides_sanangeloensis'	'Caseopsis_agilis')))))	'Oromycter_dolesorum'))	((('Apsisaurus_witteri'	'Ascendonanus_nestleri')	('Archaeovenator_hamiltonensis'	('Pyozia_mesenensis'	(('Mesenosaurus_romeri'	'Varanopidae_indet.	_Cabarz_quarry')	(('Heleosaurus_scholtzi'	('Elliotsmithia_longiceps'	('Anningia_megalops'	'Microvaranops_parentis')))	('Mycterosaurus_longiceps'	(('Tambacarnifex_unguifalcatus'	('Varanops_brevirostris'	('Varanodon_agilis'	'Watongia_meieri')))	(('Aerosaurus_wellesi'
((('Limnoscelis_dynatis'	'Limnoscelis_paludis')	('Tseajaia_campi'	('Ambedus_pusillus'	('Oradectes_sanmiguelensis'	('Orobates_pabsti'	(('Desmatodon_hollandi'	'Desmatodon_hesperis')	('Silvadectes_absitus'	(('Diadectes_zenos'	'Diadectes_sideropelicus')	'Diadectes_tenuitectes'))))))))	((((('Eothyris_parkeyi'	'Vaughnictis_smithae')	'Oedaleops_campi')	(('Casea_halselli'	('Eocasea_martini'	('Phreatophasma_aenigmaticum'	((('Casea_nicholsi'	(('Euromycter_rutenus'	((('Alierasaurus_ronchii'	(('Cotylorhynchus_romeri'	'Cotylorhynchus_hancocki')	'Cotylorhynchus_bransoni'))	(('Angelosaurus_greeni'	'Angelosaurus_romeri')	'Angelosaurus_dolani'))	'Ennatosaurus_tecton'))	'Trichasaurus_texensis'))	'Casea_broilii')	('Caseoides_sanangeloensis'	'Caseopsis_agilis')))))	'Oromycter_dolesorum'))	((('Apsisaurus_witteri'	'Ascendonanus_nestleri')	('Archaeovenator_hamiltonensis'	('Pyozia_mesenensis'	(('Mesenosaurus_romeri'	'Varanopidae_indet.	_Cabarz_quarry')	(('Elliotsmithia_longiceps'	(('Anningia_megalops'	'Microvaranops_parentis')	'Heleosaurus_scholtzi'))	('Mycterosaurus_longiceps'	(('Tambacarnifex_unguifalcatus'	('Varanops_brevirostris'	('Varanodon_agilis'	'Watongia_meieri')))	(('Aerosaurus_wellesi'
((('Limnoscelis_dynatis'	'Limnoscelis_paludis')	('Tseajaia_campi'	('Ambedus_pusillus'	('Oradectes_sanmiguelensis'	('Orobates_pabsti'	(('Desmatodon_hollandi'	'Desmatodon_hesperis')	('Silvadectes_absitus'	(('Diadectes_zenos'	'Diadectes_sideropelicus')	'Diadectes_tenuitectes'))))))))	((((('Eothyris_parkeyi'	'Vaughnictis_smithae')	'Oedaleops_campi')	(('Casea_halselli'	('Eocasea_martini'	('Phreatophasma_aenigmaticum'	((('Casea_nicholsi'	(('Euromycter_rutenus'	((('Alierasaurus_ronchii'	(('Cotylorhynchus_romeri'	'Cotylorhynchus_hancocki')	'Cotylorhynchus_bransoni'))	(('Angelosaurus_greeni'	'Angelosaurus_romeri')	'Angelosaurus_dolani'))	'Ennatosaurus_tecton'))	'Trichasaurus_texensis'))	'Casea_broilii')	('Caseoides_sanangeloensis'	'Caseopsis_agilis')))))	'Oromycter_dolesorum'))	((('Apsisaurus_witteri'	'Ascendonanus_nestleri')	('Archaeovenator_hamiltonensis'	('Pyozia_mesenensis'	(('Mesenosaurus_romeri'	'Varanopidae_indet.	_Cabarz_quarry')	(('Heleosaurus_scholtzi'	('Elliotsmithia_longiceps'	('Anningia_megalops'	'Microvaranops_parentis')))	('Mycterosaurus_longiceps'	(('Tambacarnifex_unguifalcatus'	('Varanops_brevirostris'	('Varanodon_agilis'	'Watongia_meieri')))	(('Aerosaurus_wellesi'
((('Limnoscelis_dynatis'	'Limnoscelis_paludis')	('Tseajaia_campi'	('Ambedus_pusillus'	('Oradectes_sanmiguelensis'	('Orobates_pabsti'	(('Desmatodon_hollandi'	'Desmatodon_hesperis')	('Silvadectes_absitus'	(('Diadectes_zenos'	'Diadectes_sideropelicus')	'Diadectes_tenuitectes'))))))))	((((('Eothyris_parkeyi'	'Vaughnictis_smithae')	'Oedaleops_campi')	(('Casea_halselli'	('Eocasea_martini'	('Phreatophasma_aenigmaticum'	((('Casea_nicholsi'	(('Euromycter_rutenus'	((('Alierasaurus_ronchii'	(('Cotylorhynchus_romeri'	'Cotylorhynchus_hancocki')	'Cotylorhynchus_bransoni'))	(('Angelosaurus_greeni'	'Angelosaurus_romeri')	'Angelosaurus_dolani'))	'Ennatosaurus_tecton'))	'Trichasaurus_texensis'))	'Casea_broilii')	('Caseoides_sanangeloensis'	'Caseopsis_agilis')))))	'Oromycter_dolesorum'))	((('Apsisaurus_witteri'	'Ascendonanus_nestleri')	('Archaeovenator_hamiltonensis'	('Pyozia_mesenensis'	(('Mesenosaurus_romeri'	'Varanopidae_indet.	_Cabarz_quarry')	(('Elliotsmithia_longiceps'	('Heleosaurus_scholtzi'	('Anningia_megalops'	'Microvaranops_parentis')))	('Mycterosaurus_longiceps'	(('Tambacarnifex_unguifalcatus'	('Varanops_brevirostris'	('Varanodon_agilis'	'Watongia_meieri')))	(('Aerosaurus_wellesi'
((('Limnoscelis_dynatis'	'Limnoscelis_paludis')	('Tseajaia_campi'	('Ambedus_pusillus'	('Oradectes_sanmiguelensis'	('Orobates_pabsti'	(('Desmatodon_hollandi'	'Desmatodon_hesperis')	('Silvadectes_absitus'	(('Diadectes_zenos'	'Diadectes_sideropelicus')	'Diadectes_tenuitectes'))))))))	((((('Eothyris_parkeyi'	'Vaughnictis_smithae')	'Oedaleops_campi')	(('Casea_halselli'	('Eocasea_martini'	('Phreatophasma_aenigmaticum'	((('Casea_nicholsi'	(('Euromycter_rutenus'	((('Alierasaurus_ronchii'	(('Cotylorhynchus_romeri'	'Cotylorhynchus_hancocki')	'Cotylorhynchus_bransoni'))	(('Angelosaurus_greeni'	'Angelosaurus_romeri')	'Angelosaurus_dolani'))	'Ennatosaurus_tecton'))	'Trichasaurus_texensis'))	'Casea_broilii')	('Caseoides_sanangeloensis'	'Caseopsis_agilis')))))	'Oromycter_dolesorum'))	((('Apsisaurus_witteri'	'Ascendonanus_nestleri')	('Archaeovenator_hamiltonensis'	('Pyozia_mesenensis'	(('Mesenosaurus_romeri'	'Varanopidae_indet.	_Cabarz_quarry')	((('Elliotsmithia_longiceps'	'Heleosaurus_scholtzi')	('Anningia_megalops'	'Microvaranops_parentis'))	('Mycterosaurus_longiceps'	(('Tambacarnifex_unguifalcatus'	('Varanops_brevirostris'	('Varanodon_agilis'	'Watongia_meieri')))	(('Aerosaurus_wellesi'
((('Limnoscelis_dynatis'	'Limnoscelis_paludis')	('Tseajaia_campi'	('Ambedus_pusillus'	('Oradectes_sanmiguelensis'	('Orobates_pabsti'	(('Desmatodon_hollandi'	'Desmatodon_hesperis')	('Silvadectes_absitus'	(('Diadectes_zenos'	'Diadectes_sideropelicus')	'Diadectes_tenuitectes'))))))))	((((('Eothyris_parkeyi'	'Vaughnictis_smithae')	'Oedaleops_campi')	(('Casea_halselli'	('Eocasea_martini'	('Phreatophasma_aenigmaticum'	((('Casea_nicholsi'	(('Euromycter_rutenus'	((('Alierasaurus_ronchii'	(('Cotylorhynchus_romeri'	'Cotylorhynchus_hancocki')	'Cotylorhynchus_bransoni'))	(('Angelosaurus_greeni'	'Angelosaurus_romeri')	'Angelosaurus_dolani'))	'Ennatosaurus_tecton'))	'Trichasaurus_texensis'))	'Casea_broilii')	('Caseoides_sanangeloensis'	'Caseopsis_agilis')))))	'Oromycter_dolesorum'))	((('Apsisaurus_witteri'	'Ascendonanus_nestleri')	('Archaeovenator_hamiltonensis'	('Pyozia_mesenensis'	(('Mesenosaurus_romeri'	'Varanopidae_indet.	_Cabarz_quarry')	((('Elliotsmithia_longiceps'	('Anningia_megalops'	'Microvaranops_parentis'))	'Heleosaurus_scholtzi')	('Mycterosaurus_longiceps'	(('Tambacarnifex_unguifalcatus'	('Varanops_brevirostris'	('Varanodon_agilis'	'Watongia_meieri')))	(('Aerosaurus_wellesi'
((('Limnoscelis_dynatis'	'Limnoscelis_paludis')	('Tseajaia_campi'	('Ambedus_pusillus'	('Oradectes_sanmiguelensis'	('Orobates_pabsti'	(('Desmatodon_hollandi'	'Desmatodon_hesperis')	('Silvadectes_absitus'	(('Diadectes_zenos'	'Diadectes_sideropelicus')	'Diadectes_tenuitectes'))))))))	((((('Eothyris_parkeyi'	'Vaughnictis_smithae')	'Oedaleops_campi')	(('Casea_halselli'	('Eocasea_martini'	('Phreatophasma_aenigmaticum'	((('Casea_nicholsi'	(('Euromycter_rutenus'	((('Alierasaurus_ronchii'	(('Cotylorhynchus_romeri'	'Cotylorhynchus_hancocki')	'Cotylorhynchus_bransoni'))	(('Angelosaurus_greeni'	'Angelosaurus_romeri')	'Angelosaurus_dolani'))	'Ennatosaurus_tecton'))	'Trichasaurus_texensis'))	'Casea_broilii')	('Caseoides_sanangeloensis'	'Caseopsis_agilis')))))	'Oromycter_dolesorum'))	((('Apsisaurus_witteri'	'Ascendonanus_nestleri')	('Archaeovenator_hamiltonensis'	('Pyozia_mesenensis'	(('Mesenosaurus_romeri'	'Varanopidae_indet.	_Cabarz_quarry')	((('Elliotsmithia_longiceps'	'Heleosaurus_scholtzi')	('Anningia_megalops'	'Microvaranops_parentis'))	('Mycterosaurus_longiceps'	('Tambacarnifex_unguifalcatus'	(((('Aerosaurus_wellesi'	('Aerosaurus_greenleeorum'	'Ruthiromia_elcobriensis'))	'Watongia_meieri')
((('Limnoscelis_dynatis'	'Limnoscelis_paludis')	('Tseajaia_campi'	('Ambedus_pusillus'	('Oradectes_sanmiguelensis'	('Orobates_pabsti'	(('Desmatodon_hollandi'	'Desmatodon_hesperis')	('Silvadectes_absitus'	(('Diadectes_zenos'	'Diadectes_sideropelicus')	'Diadectes_tenuitectes'))))))))	((((('Eothyris_parkeyi'	'Vaughnictis_smithae')	'Oedaleops_campi')	(('Casea_halselli'	('Eocasea_martini'	('Phreatophasma_aenigmaticum'	((('Casea_nicholsi'	(('Euromycter_rutenus'	((('Alierasaurus_ronchii'	(('Cotylorhynchus_romeri'	'Cotylorhynchus_hancocki')	'Cotylorhynchus_bransoni'))	(('Angelosaurus_greeni'	'Angelosaurus_romeri')	'Angelosaurus_dolani'))	'Ennatosaurus_tecton'))	'Trichasaurus_texensis'))	'Casea_broilii')	('Caseoides_sanangeloensis'	'Caseopsis_agilis')))))	'Oromycter_dolesorum'))	((('Apsisaurus_witteri'	'Ascendonanus_nestleri')	('Archaeovenator_hamiltonensis'	('Pyozia_mesenensis'	(('Mesenosaurus_romeri'	'Varanopidae_indet.	_Cabarz_quarry')	(('Elliotsmithia_longiceps'	(('Anningia_megalops'	'Microvaranops_parentis')	'Heleosaurus_scholtzi'))	('Mycterosaurus_longiceps'	('Tambacarnifex_unguifalcatus'	(((('Aerosaurus_wellesi'	('Aerosaurus_greenleeorum'	'Ruthiromia_elcobriensis'))	'Watongia_meieri')
((('Limnoscelis_dynatis'	'Limnoscelis_paludis')	('Tseajaia_campi'	('Ambedus_pusillus'	('Oradectes_sanmiguelensis'	('Orobates_pabsti'	(('Desmatodon_hollandi'	'Desmatodon_hesperis')	('Silvadectes_absitus'	(('Diadectes_zenos'	'Diadectes_sideropelicus')	'Diadectes_tenuitectes'))))))))	((((('Eothyris_parkeyi'	'Vaughnictis_smithae')	'Oedaleops_campi')	(('Casea_halselli'	('Eocasea_martini'	('Phreatophasma_aenigmaticum'	((('Casea_nicholsi'	(('Euromycter_rutenus'	((('Alierasaurus_ronchii'	(('Cotylorhynchus_romeri'	'Cotylorhynchus_hancocki')	'Cotylorhynchus_bransoni'))	(('Angelosaurus_greeni'	'Angelosaurus_romeri')	'Angelosaurus_dolani'))	'Ennatosaurus_tecton'))	'Trichasaurus_texensis'))	'Casea_broilii')	('Caseoides_sanangeloensis'	'Caseopsis_agilis')))))	'Oromycter_dolesorum'))	((('Apsisaurus_witteri'	'Ascendonanus_nestleri')	('Archaeovenator_hamiltonensis'	('Pyozia_mesenensis'	(('Mesenosaurus_romeri'	'Varanopidae_indet.	_Cabarz_quarry')	(('Heleosaurus_scholtzi'	('Elliotsmithia_longiceps'	('Anningia_megalops'	'Microvaranops_parentis')))	('Mycterosaurus_longiceps'	('Tambacarnifex_unguifalcatus'	(((('Aerosaurus_wellesi'	('Aerosaurus_greenleeorum'	'Ruthiromia_elcobriensis'))	'Watongia_meieri')
((('Limnoscelis_dynatis'	'Limnoscelis_paludis')	('Tseajaia_campi'	('Ambedus_pusillus'	('Oradectes_sanmiguelensis'	('Orobates_pabsti'	(('Desmatodon_hollandi'	'Desmatodon_hesperis')	('Silvadectes_absitus'	(('Diadectes_zenos'	'Diadectes_sideropelicus')	'Diadectes_tenuitectes'))))))))	((((('Eothyris_parkeyi'	'Vaughnictis_smithae')	'Oedaleops_campi')	(('Casea_halselli'	('Eocasea_martini'	('Phreatophasma_aenigmaticum'	((('Casea_nicholsi'	(('Euromycter_rutenus'	((('Alierasaurus_ronchii'	(('Cotylorhynchus_romeri'	'Cotylorhynchus_hancocki')	'Cotylorhynchus_bransoni'))	(('Angelosaurus_greeni'	'Angelosaurus_romeri')	'Angelosaurus_dolani'))	'Ennatosaurus_tecton'))	'Trichasaurus_texensis'))	'Casea_broilii')	('Caseoides_sanangeloensis'	'Caseopsis_agilis')))))	'Oromycter_dolesorum'))	((('Apsisaurus_witteri'	'Ascendonanus_nestleri')	('Archaeovenator_hamiltonensis'	('Pyozia_mesenensis'	(('Mesenosaurus_romeri'	'Varanopidae_indet.	_Cabarz_quarry')	((('Elliotsmithia_longiceps'	'Heleosaurus_scholtzi')	('Anningia_megalops'	'Microvaranops_parentis'))	('Mycterosaurus_longiceps'	('Tambacarnifex_unguifalcatus'	(((('Aerosaurus_wellesi'	('Aerosaurus_greenleeorum'	'Ruthiromia_elcobriensis'))	'Watongia_meieri')
((('Limnoscelis_dynatis'	'Limnoscelis_paludis')	('Tseajaia_campi'	('Ambedus_pusillus'	('Oradectes_sanmiguelensis'	('Orobates_pabsti'	(('Desmatodon_hollandi'	'Desmatodon_hesperis')	('Silvadectes_absitus'	(('Diadectes_zenos'	'Diadectes_sideropelicus')	'Diadectes_tenuitectes'))))))))	((((('Eothyris_parkeyi'	'Vaughnictis_smithae')	'Oedaleops_campi')	(('Casea_halselli'	('Eocasea_martini'	('Phreatophasma_aenigmaticum'	((('Casea_nicholsi'	(('Euromycter_rutenus'	((('Alierasaurus_ronchii'	(('Cotylorhynchus_romeri'	'Cotylorhynchus_hancocki')	'Cotylorhynchus_bransoni'))	(('Angelosaurus_greeni'	'Angelosaurus_romeri')	'Angelosaurus_dolani'))	'Ennatosaurus_tecton'))	'Trichasaurus_texensis'))	'Casea_broilii')	('Caseoides_sanangeloensis'	'Caseopsis_agilis')))))	'Oromycter_dolesorum'))	((('Apsisaurus_witteri'	'Ascendonanus_nestleri')	('Archaeovenator_hamiltonensis'	('Pyozia_mesenensis'	(('Mesenosaurus_romeri'	'Varanopidae_indet.	_Cabarz_quarry')	((('Elliotsmithia_longiceps'	('Anningia_megalops'	'Microvaranops_parentis'))	'Heleosaurus_scholtzi')	('Mycterosaurus_longiceps'	('Tambacarnifex_unguifalcatus'	(((('Aerosaurus_wellesi'	('Aerosaurus_greenleeorum'	'Ruthiromia_elcobriensis'))	'Watongia_meieri')
((('Limnoscelis_dynatis'	'Limnoscelis_paludis')	('Tseajaia_campi'	('Ambedus_pusillus'	('Oradectes_sanmiguelensis'	('Orobates_pabsti'	(('Desmatodon_hollandi'	'Desmatodon_hesperis')	('Silvadectes_absitus'	(('Diadectes_zenos'	'Diadectes_sideropelicus')	'Diadectes_tenuitectes'))))))))	((((('Eothyris_parkeyi'	'Vaughnictis_smithae')	'Oedaleops_campi')	(('Casea_halselli'	('Eocasea_martini'	('Phreatophasma_aenigmaticum'	((('Casea_nicholsi'	(('Euromycter_rutenus'	((('Alierasaurus_ronchii'	(('Cotylorhynchus_romeri'	'Cotylorhynchus_hancocki')	'Cotylorhynchus_bransoni'))	(('Angelosaurus_greeni'	'Angelosaurus_romeri')	'Angelosaurus_dolani'))	'Ennatosaurus_tecton'))	'Trichasaurus_texensis'))	'Casea_broilii')	('Caseoides_sanangeloensis'	'Caseopsis_agilis')))))	'Oromycter_dolesorum'))	((('Apsisaurus_witteri'	'Ascendonanus_nestleri')	('Archaeovenator_hamiltonensis'	('Pyozia_mesenensis'	(('Mesenosaurus_romeri'	'Varanopidae_indet.	_Cabarz_quarry')	(('Heleosaurus_scholtzi'	('Elliotsmithia_longiceps'	('Anningia_megalops'	'Microvaranops_parentis')))	('Mycterosaurus_longiceps'	('Tambacarnifex_unguifalcatus'	(((('Aerosaurus_wellesi'	('Aerosaurus_greenleeorum'	'Ruthiromia_elcobriensis'))	'Watongia_meieri')
((('Limnoscelis_dynatis'	'Limnoscelis_paludis')	('Tseajaia_campi'	('Ambedus_pusillus'	('Oradectes_sanmiguelensis'	('Orobates_pabsti'	(('Desmatodon_hollandi'	'Desmatodon_hesperis')	('Silvadectes_absitus'	(('Diadectes_zenos'	'Diadectes_sideropelicus')	'Diadectes_tenuitectes'))))))))	((((('Eothyris_parkeyi'	'Vaughnictis_smithae')	'Oedaleops_campi')	(('Casea_halselli'	('Eocasea_martini'	('Phreatophasma_aenigmaticum'	((('Casea_nicholsi'	(('Euromycter_rutenus'	((('Alierasaurus_ronchii'	(('Cotylorhynchus_romeri'	'Cotylorhynchus_hancocki')	'Cotylorhynchus_bransoni'))	(('Angelosaurus_greeni'	'Angelosaurus_romeri')	'Angelosaurus_dolani'))	'Ennatosaurus_tecton'))	'Trichasaurus_texensis'))	'Casea_broilii')	('Caseoides_sanangeloensis'	'Caseopsis_agilis')))))	'Oromycter_dolesorum'))	((('Apsisaurus_witteri'	'Ascendonanus_nestleri')	('Archaeovenator_hamiltonensis'	('Pyozia_mesenensis'	(('Mesenosaurus_romeri'	'Varanopidae_indet.	_Cabarz_quarry')	((('Elliotsmithia_longiceps'	'Heleosaurus_scholtzi')	('Anningia_megalops'	'Microvaranops_parentis'))	('Mycterosaurus_longiceps'	('Tambacarnifex_unguifalcatus'	((((('Aerosaurus_wellesi'	'Ruthiromia_elcobriensis')	'Varanodon_agilis')	'Watongia_meieri')
((('Limnoscelis_dynatis'	'Limnoscelis_paludis')	('Tseajaia_campi'	('Ambedus_pusillus'	('Oradectes_sanmiguelensis'	('Orobates_pabsti'	(('Desmatodon_hollandi'	'Desmatodon_hesperis')	('Silvadectes_absitus'	(('Diadectes_zenos'	'Diadectes_sideropelicus')	'Diadectes_tenuitectes'))))))))	((((('Eothyris_parkeyi'	'Vaughnictis_smithae')	'Oedaleops_campi')	(('Casea_halselli'	('Eocasea_martini'	('Phreatophasma_aenigmaticum'	((('Casea_nicholsi'	(('Euromycter_rutenus'	((('Alierasaurus_ronchii'	(('Cotylorhynchus_romeri'	'Cotylorhynchus_hancocki')	'Cotylorhynchus_bransoni'))	(('Angelosaurus_greeni'	'Angelosaurus_romeri')	'Angelosaurus_dolani'))	'Ennatosaurus_tecton'))	'Trichasaurus_texensis'))	'Casea_broilii')	('Caseoides_sanangeloensis'	'Caseopsis_agilis')))))	'Oromycter_dolesorum'))	((('Apsisaurus_witteri'	'Ascendonanus_nestleri')	('Archaeovenator_hamiltonensis'	('Pyozia_mesenensis'	(('Mesenosaurus_romeri'	'Varanopidae_indet.	_Cabarz_quarry')	(('Elliotsmithia_longiceps'	(('Anningia_megalops'	'Microvaranops_parentis')	'Heleosaurus_scholtzi'))	('Mycterosaurus_longiceps'	('Tambacarnifex_unguifalcatus'	(((('Aerosaurus_wellesi'	('Aerosaurus_greenleeorum'	'Ruthiromia_elcobriensis'))	'Varanodon_agilis')
((('Limnoscelis_dynatis'	'Limnoscelis_paludis')	('Tseajaia_campi'	('Ambedus_pusillus'	('Oradectes_sanmiguelensis'	('Orobates_pabsti'	(('Desmatodon_hollandi'	'Desmatodon_hesperis')	('Silvadectes_absitus'	(('Diadectes_zenos'	'Diadectes_sideropelicus')	'Diadectes_tenuitectes'))))))))	((((('Eothyris_parkeyi'	'Vaughnictis_smithae')	'Oedaleops_campi')	(('Casea_halselli'	('Eocasea_martini'	('Phreatophasma_aenigmaticum'	((('Casea_nicholsi'	(('Euromycter_rutenus'	((('Alierasaurus_ronchii'	(('Cotylorhynchus_romeri'	'Cotylorhynchus_hancocki')	'Cotylorhynchus_bransoni'))	(('Angelosaurus_greeni'	'Angelosaurus_romeri')	'Angelosaurus_dolani'))	'Ennatosaurus_tecton'))	'Trichasaurus_texensis'))	'Casea_broilii')	('Caseoides_sanangeloensis'	'Caseopsis_agilis')))))	'Oromycter_dolesorum'))	((('Apsisaurus_witteri'	'Ascendonanus_nestleri')	('Archaeovenator_hamiltonensis'	('Pyozia_mesenensis'	(('Mesenosaurus_romeri'	'Varanopidae_indet.	_Cabarz_quarry')	(('Elliotsmithia_longiceps'	('Heleosaurus_scholtzi'	('Anningia_megalops'	'Microvaranops_parentis')))	('Mycterosaurus_longiceps'	('Tambacarnifex_unguifalcatus'	(((('Aerosaurus_wellesi'	('Aerosaurus_greenleeorum'	'Ruthiromia_elcobriensis'))	'Varanodon_agilis')
((('Limnoscelis_dynatis'	'Limnoscelis_paludis')	('Tseajaia_campi'	('Ambedus_pusillus'	('Oradectes_sanmiguelensis'	('Orobates_pabsti'	(('Desmatodon_hollandi'	'Desmatodon_hesperis')	('Silvadectes_absitus'	(('Diadectes_zenos'	'Diadectes_sideropelicus')	'Diadectes_tenuitectes'))))))))	((((('Eothyris_parkeyi'	'Vaughnictis_smithae')	'Oedaleops_campi')	(('Casea_halselli'	('Eocasea_martini'	('Phreatophasma_aenigmaticum'	((('Casea_nicholsi'	(('Euromycter_rutenus'	((('Alierasaurus_ronchii'	(('Cotylorhynchus_romeri'	'Cotylorhynchus_hancocki')	'Cotylorhynchus_bransoni'))	(('Angelosaurus_greeni'	'Angelosaurus_romeri')	'Angelosaurus_dolani'))	'Ennatosaurus_tecton'))	'Trichasaurus_texensis'))	'Casea_broilii')	('Caseoides_sanangeloensis'	'Caseopsis_agilis')))))	'Oromycter_dolesorum'))	((('Apsisaurus_witteri'	'Ascendonanus_nestleri')	('Archaeovenator_hamiltonensis'	('Pyozia_mesenensis'	(('Mesenosaurus_romeri'	'Varanopidae_indet.	_Cabarz_quarry')	(('Elliotsmithia_longiceps'	('Heleosaurus_scholtzi'	('Anningia_megalops'	'Microvaranops_parentis')))	('Mycterosaurus_longiceps'	('Tambacarnifex_unguifalcatus'	(((('Aerosaurus_wellesi'	('Aerosaurus_greenleeorum'	'Ruthiromia_elcobriensis'))	'Varanodon_agilis')
((('Limnoscelis_dynatis'	'Limnoscelis_paludis')	('Tseajaia_campi'	('Ambedus_pusillus'	('Oradectes_sanmiguelensis'	('Orobates_pabsti'	(('Desmatodon_hollandi'	'Desmatodon_hesperis')	('Silvadectes_absitus'	(('Diadectes_zenos'	'Diadectes_sideropelicus')	'Diadectes_tenuitectes'))))))))	((((('Eothyris_parkeyi'	'Vaughnictis_smithae')	'Oedaleops_campi')	(('Casea_halselli'	('Eocasea_martini'	('Phreatophasma_aenigmaticum'	((('Casea_nicholsi'	(('Euromycter_rutenus'	((('Alierasaurus_ronchii'	(('Cotylorhynchus_romeri'	'Cotylorhynchus_hancocki')	'Cotylorhynchus_bransoni'))	(('Angelosaurus_greeni'	'Angelosaurus_romeri')	'Angelosaurus_dolani'))	'Ennatosaurus_tecton'))	'Trichasaurus_texensis'))	'Casea_broilii')	('Caseoides_sanangeloensis'	'Caseopsis_agilis')))))	'Oromycter_dolesorum'))	((('Apsisaurus_witteri'	'Ascendonanus_nestleri')	('Archaeovenator_hamiltonensis'	('Pyozia_mesenensis'	(('Mesenosaurus_romeri'	'Varanopidae_indet.	_Cabarz_quarry')	((('Heleosaurus_scholtzi'	'Elliotsmithia_longiceps')	('Anningia_megalops'	'Microvaranops_parentis'))	('Mycterosaurus_longiceps'	('Tambacarnifex_unguifalcatus'	(((('Aerosaurus_wellesi'	('Aerosaurus_greenleeorum'	'Ruthiromia_elcobriensis'))	'Varanodon_agilis')
((('Limnoscelis_dynatis'	'Limnoscelis_paludis')	('Tseajaia_campi'	('Ambedus_pusillus'	('Oradectes_sanmiguelensis'	('Orobates_pabsti'	(('Desmatodon_hollandi'	'Desmatodon_hesperis')	('Silvadectes_absitus'	(('Diadectes_zenos'	'Diadectes_sideropelicus')	'Diadectes_tenuitectes'))))))))	((((('Eothyris_parkeyi'	'Vaughnictis_smithae')	'Oedaleops_campi')	(('Casea_halselli'	('Eocasea_martini'	('Phreatophasma_aenigmaticum'	((('Casea_nicholsi'	(('Euromycter_rutenus'	((('Alierasaurus_ronchii'	(('Cotylorhynchus_romeri'	'Cotylorhynchus_hancocki')	'Cotylorhynchus_bransoni'))	(('Angelosaurus_greeni'	'Angelosaurus_romeri')	'Angelosaurus_dolani'))	'Ennatosaurus_tecton'))	'Trichasaurus_texensis'))	'Casea_broilii')	('Caseoides_sanangeloensis'	'Caseopsis_agilis')))))	'Oromycter_dolesorum'))	((('Apsisaurus_witteri'	'Ascendonanus_nestleri')	('Archaeovenator_hamiltonensis'	('Pyozia_mesenensis'	(('Mesenosaurus_romeri'	'Varanopidae_indet.	_Cabarz_quarry')	(('Elliotsmithia_longiceps'	(('Anningia_megalops'	'Microvaranops_parentis')	'Heleosaurus_scholtzi'))	('Mycterosaurus_longiceps'	('Tambacarnifex_unguifalcatus'	(((('Aerosaurus_wellesi'	('Aerosaurus_greenleeorum'	'Ruthiromia_elcobriensis'))	'Varanodon_agilis')
((('Limnoscelis_dynatis'	'Limnoscelis_paludis')	('Tseajaia_campi'	('Ambedus_pusillus'	('Oradectes_sanmiguelensis'	('Orobates_pabsti'	(('Desmatodon_hollandi'	'Desmatodon_hesperis')	('Silvadectes_absitus'	(('Diadectes_zenos'	'Diadectes_sideropelicus')	'Diadectes_tenuitectes'))))))))	((((('Eothyris_parkeyi'	'Vaughnictis_smithae')	'Oedaleops_campi')	(('Casea_halselli'	('Eocasea_martini'	('Phreatophasma_aenigmaticum'	((('Casea_nicholsi'	(('Euromycter_rutenus'	((('Alierasaurus_ronchii'	(('Cotylorhynchus_romeri'	'Cotylorhynchus_hancocki')	'Cotylorhynchus_bransoni'))	(('Angelosaurus_greeni'	'Angelosaurus_romeri')	'Angelosaurus_dolani'))	'Ennatosaurus_tecton'))	'Trichasaurus_texensis'))	'Casea_broilii')	('Caseoides_sanangeloensis'	'Caseopsis_agilis')))))	'Oromycter_dolesorum'))	((('Apsisaurus_witteri'	'Ascendonanus_nestleri')	('Archaeovenator_hamiltonensis'	('Pyozia_mesenensis'	(('Mesenosaurus_romeri'	'Varanopidae_indet.	_Cabarz_quarry')	((('Elliotsmithia_longiceps'	'Heleosaurus_scholtzi')	('Anningia_megalops'	'Microvaranops_parentis'))	('Mycterosaurus_longiceps'	('Tambacarnifex_unguifalcatus'	(((('Aerosaurus_wellesi'	('Aerosaurus_greenleeorum'	'Ruthiromia_elcobriensis'))	'Varanodon_agilis')
((('Limnoscelis_dynatis'	'Limnoscelis_paludis')	('Tseajaia_campi'	('Ambedus_pusillus'	('Oradectes_sanmiguelensis'	('Orobates_pabsti'	(('Desmatodon_hollandi'	'Desmatodon_hesperis')	('Silvadectes_absitus'	(('Diadectes_zenos'	'Diadectes_sideropelicus')	'Diadectes_tenuitectes'))))))))	((((('Eothyris_parkeyi'	'Vaughnictis_smithae')	'Oedaleops_campi')	(('Casea_halselli'	('Eocasea_martini'	('Phreatophasma_aenigmaticum'	((('Casea_nicholsi'	(('Euromycter_rutenus'	((('Alierasaurus_ronchii'	(('Cotylorhynchus_romeri'	'Cotylorhynchus_hancocki')	'Cotylorhynchus_bransoni'))	(('Angelosaurus_greeni'	'Angelosaurus_romeri')	'Angelosaurus_dolani'))	'Ennatosaurus_tecton'))	'Trichasaurus_texensis'))	'Casea_broilii')	('Caseoides_sanangeloensis'	'Caseopsis_agilis')))))	'Oromycter_dolesorum'))	((('Apsisaurus_witteri'	'Ascendonanus_nestleri')	('Archaeovenator_hamiltonensis'	('Pyozia_mesenensis'	(('Mesenosaurus_romeri'	'Varanopidae_indet.	_Cabarz_quarry')	(('Elliotsmithia_longiceps'	(('Anningia_megalops'	'Microvaranops_parentis')	'Heleosaurus_scholtzi'))	('Mycterosaurus_longiceps'	('Tambacarnifex_unguifalcatus'	(((('Aerosaurus_wellesi'	('Aerosaurus_greenleeorum'	'Ruthiromia_elcobriensis'))	'Varanodon_agilis')
((('Limnoscelis_dynatis'	'Limnoscelis_paludis')	('Tseajaia_campi'	('Ambedus_pusillus'	('Oradectes_sanmiguelensis'	('Orobates_pabsti'	(('Desmatodon_hollandi'	'Desmatodon_hesperis')	('Silvadectes_absitus'	(('Diadectes_zenos'	'Diadectes_sideropelicus')	'Diadectes_tenuitectes'))))))))	((((('Eothyris_parkeyi'	'Vaughnictis_smithae')	'Oedaleops_campi')	(('Casea_halselli'	('Eocasea_martini'	('Phreatophasma_aenigmaticum'	((('Casea_nicholsi'	(('Euromycter_rutenus'	((('Alierasaurus_ronchii'	(('Cotylorhynchus_romeri'	'Cotylorhynchus_hancocki')	'Cotylorhynchus_bransoni'))	(('Angelosaurus_greeni'	'Angelosaurus_romeri')	'Angelosaurus_dolani'))	'Ennatosaurus_tecton'))	'Trichasaurus_texensis'))	'Casea_broilii')	('Caseoides_sanangeloensis'	'Caseopsis_agilis')))))	'Oromycter_dolesorum'))	((('Apsisaurus_witteri'	'Ascendonanus_nestleri')	('Archaeovenator_hamiltonensis'	('Pyozia_mesenensis'	(('Mesenosaurus_romeri'	'Varanopidae_indet.	_Cabarz_quarry')	((('Heleosaurus_scholtzi'	'Elliotsmithia_longiceps')	('Anningia_megalops'	'Microvaranops_parentis'))	('Mycterosaurus_longiceps'	('Tambacarnifex_unguifalcatus'	(((('Aerosaurus_wellesi'	('Aerosaurus_greenleeorum'	'Ruthiromia_elcobriensis'))	'Varanodon_agilis')
((('Limnoscelis_dynatis'	'Limnoscelis_paludis')	('Tseajaia_campi'	('Ambedus_pusillus'	('Oradectes_sanmiguelensis'	('Orobates_pabsti'	(('Desmatodon_hollandi'	'Desmatodon_hesperis')	('Silvadectes_absitus'	(('Diadectes_zenos'	'Diadectes_sideropelicus')	'Diadectes_tenuitectes'))))))))	((((('Eothyris_parkeyi'	'Vaughnictis_smithae')	'Oedaleops_campi')	(('Casea_halselli'	('Eocasea_martini'	('Phreatophasma_aenigmaticum'	((('Casea_nicholsi'	(('Euromycter_rutenus'	((('Alierasaurus_ronchii'	(('Cotylorhynchus_romeri'	'Cotylorhynchus_hancocki')	'Cotylorhynchus_bransoni'))	(('Angelosaurus_greeni'	'Angelosaurus_romeri')	'Angelosaurus_dolani'))	'Ennatosaurus_tecton'))	'Trichasaurus_texensis'))	'Casea_broilii')	('Caseoides_sanangeloensis'	'Caseopsis_agilis')))))	'Oromycter_dolesorum'))	((('Apsisaurus_witteri'	'Ascendonanus_nestleri')	('Archaeovenator_hamiltonensis'	('Pyozia_mesenensis'	(('Mesenosaurus_romeri'	'Varanopidae_indet.	_Cabarz_quarry')	((('Heleosaurus_scholtzi'	'Elliotsmithia_longiceps')	('Anningia_megalops'	'Microvaranops_parentis'))	('Mycterosaurus_longiceps'	('Tambacarnifex_unguifalcatus'	(((('Aerosaurus_wellesi'	'Aerosaurus_greenleeorum')	'Ruthiromia_elcobriensis')	('Varanodon_agilis'
((('Limnoscelis_dynatis'	'Limnoscelis_paludis')	('Tseajaia_campi'	('Ambedus_pusillus'	('Oradectes_sanmiguelensis'	('Orobates_pabsti'	(('Desmatodon_hollandi'	'Desmatodon_hesperis')	('Silvadectes_absitus'	(('Diadectes_zenos'	'Diadectes_sideropelicus')	'Diadectes_tenuitectes'))))))))	((((('Eothyris_parkeyi'	'Vaughnictis_smithae')	'Oedaleops_campi')	(('Casea_halselli'	('Eocasea_martini'	('Phreatophasma_aenigmaticum'	((('Casea_nicholsi'	(('Euromycter_rutenus'	((('Alierasaurus_ronchii'	(('Cotylorhynchus_romeri'	'Cotylorhynchus_hancocki')	'Cotylorhynchus_bransoni'))	(('Angelosaurus_greeni'	'Angelosaurus_romeri')	'Angelosaurus_dolani'))	'Ennatosaurus_tecton'))	'Trichasaurus_texensis'))	'Casea_broilii')	('Caseoides_sanangeloensis'	'Caseopsis_agilis')))))	'Oromycter_dolesorum'))	((('Apsisaurus_witteri'	'Ascendonanus_nestleri')	('Archaeovenator_hamiltonensis'	('Pyozia_mesenensis'	(('Mesenosaurus_romeri'	'Varanopidae_indet.	_Cabarz_quarry')	((('Elliotsmithia_longiceps'	'Heleosaurus_scholtzi')	('Anningia_megalops'	'Microvaranops_parentis'))	('Mycterosaurus_longiceps'	('Tambacarnifex_unguifalcatus'	(((('Aerosaurus_wellesi'	'Aerosaurus_greenleeorum')	'Ruthiromia_elcobriensis')	('Varanodon_agilis'
((('Limnoscelis_dynatis'	'Limnoscelis_paludis')	('Tseajaia_campi'	('Ambedus_pusillus'	('Oradectes_sanmiguelensis'	('Orobates_pabsti'	(('Desmatodon_hollandi'	'Desmatodon_hesperis')	('Silvadectes_absitus'	(('Diadectes_zenos'	'Diadectes_sideropelicus')	'Diadectes_tenuitectes'))))))))	((((('Eothyris_parkeyi'	'Vaughnictis_smithae')	'Oedaleops_campi')	(('Casea_halselli'	('Eocasea_martini'	('Phreatophasma_aenigmaticum'	((('Casea_nicholsi'	(('Euromycter_rutenus'	((('Alierasaurus_ronchii'	(('Cotylorhynchus_romeri'	'Cotylorhynchus_hancocki')	'Cotylorhynchus_bransoni'))	(('Angelosaurus_greeni'	'Angelosaurus_romeri')	'Angelosaurus_dolani'))	'Ennatosaurus_tecton'))	'Trichasaurus_texensis'))	'Casea_broilii')	('Caseoides_sanangeloensis'	'Caseopsis_agilis')))))	'Oromycter_dolesorum'))	((('Apsisaurus_witteri'	'Ascendonanus_nestleri')	('Archaeovenator_hamiltonensis'	('Pyozia_mesenensis'	(('Mesenosaurus_romeri'	'Varanopidae_indet.	_Cabarz_quarry')	((('Heleosaurus_scholtzi'	'Elliotsmithia_longiceps')	('Anningia_megalops'	'Microvaranops_parentis'))	('Mycterosaurus_longiceps'	('Tambacarnifex_unguifalcatus'	(((('Aerosaurus_wellesi'	'Aerosaurus_greenleeorum')	'Ruthiromia_elcobriensis')	('Varanodon_agilis'
((('Limnoscelis_dynatis'	'Limnoscelis_paludis')	('Tseajaia_campi'	('Ambedus_pusillus'	('Oradectes_sanmiguelensis'	('Orobates_pabsti'	(('Desmatodon_hollandi'	'Desmatodon_hesperis')	('Silvadectes_absitus'	(('Diadectes_zenos'	'Diadectes_sideropelicus')	'Diadectes_tenuitectes'))))))))	((((('Eothyris_parkeyi'	'Vaughnictis_smithae')	'Oedaleops_campi')	(('Casea_halselli'	('Eocasea_martini'	('Phreatophasma_aenigmaticum'	((('Casea_nicholsi'	(('Euromycter_rutenus'	((('Alierasaurus_ronchii'	(('Cotylorhynchus_romeri'	'Cotylorhynchus_hancocki')	'Cotylorhynchus_bransoni'))	(('Angelosaurus_greeni'	'Angelosaurus_romeri')	'Angelosaurus_dolani'))	'Ennatosaurus_tecton'))	'Trichasaurus_texensis'))	'Casea_broilii')	('Caseoides_sanangeloensis'	'Caseopsis_agilis')))))	'Oromycter_dolesorum'))	((('Apsisaurus_witteri'	'Ascendonanus_nestleri')	('Archaeovenator_hamiltonensis'	('Pyozia_mesenensis'	(('Mesenosaurus_romeri'	'Varanopidae_indet.	_Cabarz_quarry')	(('Heleosaurus_scholtzi'	('Elliotsmithia_longiceps'	('Anningia_megalops'	'Microvaranops_parentis')))	('Mycterosaurus_longiceps'	('Tambacarnifex_unguifalcatus'	(((('Aerosaurus_wellesi'	'Aerosaurus_greenleeorum')	'Ruthiromia_elcobriensis')	('Varanodon_agilis'
((('Limnoscelis_dynatis'	'Limnoscelis_paludis')	('Tseajaia_campi'	('Ambedus_pusillus'	('Oradectes_sanmiguelensis'	('Orobates_pabsti'	(('Desmatodon_hollandi'	'Desmatodon_hesperis')	('Silvadectes_absitus'	(('Diadectes_zenos'	'Diadectes_sideropelicus')	'Diadectes_tenuitectes'))))))))	((((('Eothyris_parkeyi'	'Vaughnictis_smithae')	'Oedaleops_campi')	(('Casea_halselli'	('Eocasea_martini'	('Phreatophasma_aenigmaticum'	((('Casea_nicholsi'	(('Euromycter_rutenus'	((('Alierasaurus_ronchii'	(('Cotylorhynchus_romeri'	'Cotylorhynchus_hancocki')	'Cotylorhynchus_bransoni'))	(('Angelosaurus_greeni'	'Angelosaurus_romeri')	'Angelosaurus_dolani'))	'Ennatosaurus_tecton'))	'Trichasaurus_texensis'))	'Casea_broilii')	('Caseoides_sanangeloensis'	'Caseopsis_agilis')))))	'Oromycter_dolesorum'))	((('Apsisaurus_witteri'	'Ascendonanus_nestleri')	('Archaeovenator_hamiltonensis'	('Pyozia_mesenensis'	(('Mesenosaurus_romeri'	'Varanopidae_indet.	_Cabarz_quarry')	((('Heleosaurus_scholtzi'	'Elliotsmithia_longiceps')	('Anningia_megalops'	'Microvaranops_parentis'))	('Mycterosaurus_longiceps'	('Tambacarnifex_unguifalcatus'	(((('Aerosaurus_wellesi'	'Aerosaurus_greenleeorum')	'Ruthiromia_elcobriensis')	('Varanodon_agilis'
((('Limnoscelis_dynatis'	'Limnoscelis_paludis')	('Tseajaia_campi'	('Ambedus_pusillus'	('Oradectes_sanmiguelensis'	('Orobates_pabsti'	(('Desmatodon_hollandi'	'Desmatodon_hesperis')	('Silvadectes_absitus'	(('Diadectes_zenos'	'Diadectes_sideropelicus')	'Diadectes_tenuitectes'))))))))	((((('Eothyris_parkeyi'	'Vaughnictis_smithae')	'Oedaleops_campi')	(('Casea_halselli'	('Eocasea_martini'	('Phreatophasma_aenigmaticum'	((('Casea_nicholsi'	(('Euromycter_rutenus'	((('Alierasaurus_ronchii'	(('Cotylorhynchus_romeri'	'Cotylorhynchus_hancocki')	'Cotylorhynchus_bransoni'))	(('Angelosaurus_greeni'	'Angelosaurus_romeri')	'Angelosaurus_dolani'))	'Ennatosaurus_tecton'))	'Trichasaurus_texensis'))	'Casea_broilii')	('Caseoides_sanangeloensis'	'Caseopsis_agilis')))))	'Oromycter_dolesorum'))	((('Apsisaurus_witteri'	'Ascendonanus_nestleri')	('Archaeovenator_hamiltonensis'	('Pyozia_mesenensis'	(('Mesenosaurus_romeri'	'Varanopidae_indet.	_Cabarz_quarry')	((('Elliotsmithia_longiceps'	('Anningia_megalops'	'Microvaranops_parentis'))	'Heleosaurus_scholtzi')	('Mycterosaurus_longiceps'	('Tambacarnifex_unguifalcatus'	(((('Aerosaurus_wellesi'	'Aerosaurus_greenleeorum')	'Ruthiromia_elcobriensis')	'Varanops_brevirostris')
((('Limnoscelis_dynatis'	'Limnoscelis_paludis')	('Tseajaia_campi'	('Ambedus_pusillus'	('Oradectes_sanmiguelensis'	('Orobates_pabsti'	(('Desmatodon_hollandi'	'Desmatodon_hesperis')	('Silvadectes_absitus'	(('Diadectes_zenos'	'Diadectes_sideropelicus')	'Diadectes_tenuitectes'))))))))	((((('Eothyris_parkeyi'	'Vaughnictis_smithae')	'Oedaleops_campi')	(('Casea_halselli'	('Eocasea_martini'	('Phreatophasma_aenigmaticum'	((('Casea_nicholsi'	(('Euromycter_rutenus'	((('Alierasaurus_ronchii'	(('Cotylorhynchus_romeri'	'Cotylorhynchus_hancocki')	'Cotylorhynchus_bransoni'))	(('Angelosaurus_greeni'	'Angelosaurus_romeri')	'Angelosaurus_dolani'))	'Ennatosaurus_tecton'))	'Trichasaurus_texensis'))	'Casea_broilii')	('Caseoides_sanangeloensis'	'Caseopsis_agilis')))))	'Oromycter_dolesorum'))	((('Apsisaurus_witteri'	'Ascendonanus_nestleri')	('Archaeovenator_hamiltonensis'	('Pyozia_mesenensis'	(('Mesenosaurus_romeri'	'Varanopidae_indet.	_Cabarz_quarry')	(('Heleosaurus_scholtzi'	('Elliotsmithia_longiceps'	('Anningia_megalops'	'Microvaranops_parentis')))	('Mycterosaurus_longiceps'	('Tambacarnifex_unguifalcatus'	(((('Aerosaurus_wellesi'	'Aerosaurus_greenleeorum')	'Ruthiromia_elcobriensis')	'Varanops_brevirostris')
((('Limnoscelis_dynatis'	'Limnoscelis_paludis')	('Tseajaia_campi'	('Ambedus_pusillus'	('Oradectes_sanmiguelensis'	('Orobates_pabsti'	(('Desmatodon_hollandi'	'Desmatodon_hesperis')	('Silvadectes_absitus'	(('Diadectes_zenos'	'Diadectes_sideropelicus')	'Diadectes_tenuitectes'))))))))	((((('Eothyris_parkeyi'	'Vaughnictis_smithae')	'Oedaleops_campi')	(('Casea_halselli'	('Eocasea_martini'	('Phreatophasma_aenigmaticum'	((('Casea_nicholsi'	(('Euromycter_rutenus'	((('Alierasaurus_ronchii'	(('Cotylorhynchus_romeri'	'Cotylorhynchus_hancocki')	'Cotylorhynchus_bransoni'))	(('Angelosaurus_greeni'	'Angelosaurus_romeri')	'Angelosaurus_dolani'))	'Ennatosaurus_tecton'))	'Trichasaurus_texensis'))	'Casea_broilii')	('Caseoides_sanangeloensis'	'Caseopsis_agilis')))))	'Oromycter_dolesorum'))	((('Apsisaurus_witteri'	'Ascendonanus_nestleri')	('Archaeovenator_hamiltonensis'	('Pyozia_mesenensis'	(('Mesenosaurus_romeri'	'Varanopidae_indet.	_Cabarz_quarry')	(('Elliotsmithia_longiceps'	('Heleosaurus_scholtzi'	('Anningia_megalops'	'Microvaranops_parentis')))	('Mycterosaurus_longiceps'	('Tambacarnifex_unguifalcatus'	(((('Aerosaurus_wellesi'	'Aerosaurus_greenleeorum')	'Ruthiromia_elcobriensis')	'Varanops_brevirostris')
((('Limnoscelis_dynatis'	'Limnoscelis_paludis')	('Tseajaia_campi'	('Ambedus_pusillus'	('Oradectes_sanmiguelensis'	('Orobates_pabsti'	(('Desmatodon_hollandi'	'Desmatodon_hesperis')	('Silvadectes_absitus'	(('Diadectes_zenos'	'Diadectes_sideropelicus')	'Diadectes_tenuitectes'))))))))	((((('Eothyris_parkeyi'	'Vaughnictis_smithae')	'Oedaleops_campi')	(('Casea_halselli'	('Eocasea_martini'	('Phreatophasma_aenigmaticum'	((('Casea_nicholsi'	(('Euromycter_rutenus'	((('Alierasaurus_ronchii'	(('Cotylorhynchus_romeri'	'Cotylorhynchus_hancocki')	'Cotylorhynchus_bransoni'))	(('Angelosaurus_greeni'	'Angelosaurus_romeri')	'Angelosaurus_dolani'))	'Ennatosaurus_tecton'))	'Trichasaurus_texensis'))	'Casea_broilii')	('Caseoides_sanangeloensis'	'Caseopsis_agilis')))))	'Oromycter_dolesorum'))	((('Apsisaurus_witteri'	'Ascendonanus_nestleri')	('Archaeovenator_hamiltonensis'	('Pyozia_mesenensis'	(('Mesenosaurus_romeri'	'Varanopidae_indet.	_Cabarz_quarry')	((('Elliotsmithia_longiceps'	'Heleosaurus_scholtzi')	('Anningia_megalops'	'Microvaranops_parentis'))	('Mycterosaurus_longiceps'	('Tambacarnifex_unguifalcatus'	(((('Aerosaurus_wellesi'	'Ruthiromia_elcobriensis')	'Aerosaurus_greenleeorum')	('Varanodon_agilis'
((('Limnoscelis_dynatis'	'Limnoscelis_paludis')	('Tseajaia_campi'	('Ambedus_pusillus'	('Oradectes_sanmiguelensis'	('Orobates_pabsti'	(('Desmatodon_hollandi'	'Desmatodon_hesperis')	('Silvadectes_absitus'	(('Diadectes_zenos'	'Diadectes_sideropelicus')	'Diadectes_tenuitectes'))))))))	((((('Eothyris_parkeyi'	'Vaughnictis_smithae')	'Oedaleops_campi')	(('Casea_halselli'	('Eocasea_martini'	('Phreatophasma_aenigmaticum'	((('Casea_nicholsi'	(('Euromycter_rutenus'	((('Alierasaurus_ronchii'	(('Cotylorhynchus_romeri'	'Cotylorhynchus_hancocki')	'Cotylorhynchus_bransoni'))	(('Angelosaurus_greeni'	'Angelosaurus_romeri')	'Angelosaurus_dolani'))	'Ennatosaurus_tecton'))	'Trichasaurus_texensis'))	'Casea_broilii')	('Caseoides_sanangeloensis'	'Caseopsis_agilis')))))	'Oromycter_dolesorum'))	((('Apsisaurus_witteri'	'Ascendonanus_nestleri')	('Archaeovenator_hamiltonensis'	('Pyozia_mesenensis'	(('Mesenosaurus_romeri'	'Varanopidae_indet.	_Cabarz_quarry')	((('Elliotsmithia_longiceps'	'Heleosaurus_scholtzi')	('Anningia_megalops'	'Microvaranops_parentis'))	('Mycterosaurus_longiceps'	('Tambacarnifex_unguifalcatus'	(((('Aerosaurus_wellesi'	'Ruthiromia_elcobriensis')	'Aerosaurus_greenleeorum')	('Varanodon_agilis'
((('Limnoscelis_dynatis'	'Limnoscelis_paludis')	('Tseajaia_campi'	('Ambedus_pusillus'	('Oradectes_sanmiguelensis'	('Orobates_pabsti'	(('Desmatodon_hollandi'	'Desmatodon_hesperis')	('Silvadectes_absitus'	(('Diadectes_zenos'	'Diadectes_sideropelicus')	'Diadectes_tenuitectes'))))))))	((((('Eothyris_parkeyi'	'Vaughnictis_smithae')	'Oedaleops_campi')	(('Casea_halselli'	('Eocasea_martini'	('Phreatophasma_aenigmaticum'	((('Casea_nicholsi'	(('Euromycter_rutenus'	((('Alierasaurus_ronchii'	(('Cotylorhynchus_romeri'	'Cotylorhynchus_hancocki')	'Cotylorhynchus_bransoni'))	(('Angelosaurus_greeni'	'Angelosaurus_romeri')	'Angelosaurus_dolani'))	'Ennatosaurus_tecton'))	'Trichasaurus_texensis'))	'Casea_broilii')	('Caseoides_sanangeloensis'	'Caseopsis_agilis')))))	'Oromycter_dolesorum'))	((('Apsisaurus_witteri'	'Ascendonanus_nestleri')	('Archaeovenator_hamiltonensis'	('Pyozia_mesenensis'	(('Mesenosaurus_romeri'	'Varanopidae_indet.	_Cabarz_quarry')	(('Elliotsmithia_longiceps'	('Heleosaurus_scholtzi'	('Anningia_megalops'	'Microvaranops_parentis')))	('Mycterosaurus_longiceps'	('Tambacarnifex_unguifalcatus'	(((('Aerosaurus_wellesi'	'Ruthiromia_elcobriensis')	'Aerosaurus_greenleeorum')	('Varanodon_agilis'
((('Limnoscelis_dynatis'	'Limnoscelis_paludis')	('Tseajaia_campi'	('Ambedus_pusillus'	('Oradectes_sanmiguelensis'	('Orobates_pabsti'	(('Desmatodon_hollandi'	'Desmatodon_hesperis')	('Silvadectes_absitus'	(('Diadectes_zenos'	'Diadectes_sideropelicus')	'Diadectes_tenuitectes'))))))))	((((('Eothyris_parkeyi'	'Vaughnictis_smithae')	'Oedaleops_campi')	(('Casea_halselli'	('Eocasea_martini'	('Phreatophasma_aenigmaticum'	((('Casea_nicholsi'	(('Euromycter_rutenus'	((('Alierasaurus_ronchii'	(('Cotylorhynchus_romeri'	'Cotylorhynchus_hancocki')	'Cotylorhynchus_bransoni'))	(('Angelosaurus_greeni'	'Angelosaurus_romeri')	'Angelosaurus_dolani'))	'Ennatosaurus_tecton'))	'Trichasaurus_texensis'))	'Casea_broilii')	('Caseoides_sanangeloensis'	'Caseopsis_agilis')))))	'Oromycter_dolesorum'))	((('Apsisaurus_witteri'	'Ascendonanus_nestleri')	('Archaeovenator_hamiltonensis'	('Pyozia_mesenensis'	(('Mesenosaurus_romeri'	'Varanopidae_indet.	_Cabarz_quarry')	((('Elliotsmithia_longiceps'	'Heleosaurus_scholtzi')	('Anningia_megalops'	'Microvaranops_parentis'))	('Mycterosaurus_longiceps'	('Tambacarnifex_unguifalcatus'	(((('Aerosaurus_wellesi'	'Ruthiromia_elcobriensis')	'Aerosaurus_greenleeorum')	('Varanodon_agilis'
((('Limnoscelis_dynatis'	'Limnoscelis_paludis')	('Tseajaia_campi'	('Ambedus_pusillus'	('Oradectes_sanmiguelensis'	('Orobates_pabsti'	(('Desmatodon_hollandi'	'Desmatodon_hesperis')	('Silvadectes_absitus'	(('Diadectes_zenos'	'Diadectes_sideropelicus')	'Diadectes_tenuitectes'))))))))	((((('Eothyris_parkeyi'	'Vaughnictis_smithae')	'Oedaleops_campi')	(('Casea_halselli'	('Eocasea_martini'	('Phreatophasma_aenigmaticum'	((('Casea_nicholsi'	(('Euromycter_rutenus'	((('Alierasaurus_ronchii'	(('Cotylorhynchus_romeri'	'Cotylorhynchus_hancocki')	'Cotylorhynchus_bransoni'))	(('Angelosaurus_greeni'	'Angelosaurus_romeri')	'Angelosaurus_dolani'))	'Ennatosaurus_tecton'))	'Trichasaurus_texensis'))	'Casea_broilii')	('Caseoides_sanangeloensis'	'Caseopsis_agilis')))))	'Oromycter_dolesorum'))	((('Apsisaurus_witteri'	'Ascendonanus_nestleri')	('Archaeovenator_hamiltonensis'	('Pyozia_mesenensis'	(('Mesenosaurus_romeri'	'Varanopidae_indet.	_Cabarz_quarry')	(('Elliotsmithia_longiceps'	(('Anningia_megalops'	'Microvaranops_parentis')	'Heleosaurus_scholtzi'))	('Mycterosaurus_longiceps'	('Tambacarnifex_unguifalcatus'	(((('Aerosaurus_wellesi'	'Ruthiromia_elcobriensis')	'Aerosaurus_greenleeorum')	('Varanodon_agilis'
((('Limnoscelis_dynatis'	'Limnoscelis_paludis')	('Tseajaia_campi'	('Ambedus_pusillus'	('Oradectes_sanmiguelensis'	('Orobates_pabsti'	(('Desmatodon_hollandi'	'Desmatodon_hesperis')	('Silvadectes_absitus'	(('Diadectes_zenos'	'Diadectes_sideropelicus')	'Diadectes_tenuitectes'))))))))	((((('Eothyris_parkeyi'	'Vaughnictis_smithae')	'Oedaleops_campi')	(('Casea_halselli'	('Eocasea_martini'	('Phreatophasma_aenigmaticum'	((('Casea_nicholsi'	(('Euromycter_rutenus'	((('Alierasaurus_ronchii'	(('Cotylorhynchus_romeri'	'Cotylorhynchus_hancocki')	'Cotylorhynchus_bransoni'))	(('Angelosaurus_greeni'	'Angelosaurus_romeri')	'Angelosaurus_dolani'))	'Ennatosaurus_tecton'))	'Trichasaurus_texensis'))	'Casea_broilii')	('Caseoides_sanangeloensis'	'Caseopsis_agilis')))))	'Oromycter_dolesorum'))	((('Apsisaurus_witteri'	'Ascendonanus_nestleri')	('Archaeovenator_hamiltonensis'	('Pyozia_mesenensis'	(('Mesenosaurus_romeri'	'Varanopidae_indet.	_Cabarz_quarry')	(('Elliotsmithia_longiceps'	(('Anningia_megalops'	'Microvaranops_parentis')	'Heleosaurus_scholtzi'))	('Mycterosaurus_longiceps'	('Tambacarnifex_unguifalcatus'	(((('Aerosaurus_wellesi'	'Ruthiromia_elcobriensis')	'Aerosaurus_greenleeorum')	('Varanodon_agilis'
((('Limnoscelis_dynatis'	'Limnoscelis_paludis')	('Tseajaia_campi'	('Ambedus_pusillus'	('Oradectes_sanmiguelensis'	('Orobates_pabsti'	(('Desmatodon_hollandi'	'Desmatodon_hesperis')	('Silvadectes_absitus'	(('Diadectes_zenos'	'Diadectes_sideropelicus')	'Diadectes_tenuitectes'))))))))	((((('Eothyris_parkeyi'	'Vaughnictis_smithae')	'Oedaleops_campi')	(('Casea_halselli'	('Eocasea_martini'	('Phreatophasma_aenigmaticum'	((('Casea_nicholsi'	(('Euromycter_rutenus'	((('Alierasaurus_ronchii'	(('Cotylorhynchus_romeri'	'Cotylorhynchus_hancocki')	'Cotylorhynchus_bransoni'))	(('Angelosaurus_greeni'	'Angelosaurus_romeri')	'Angelosaurus_dolani'))	'Ennatosaurus_tecton'))	'Trichasaurus_texensis'))	'Casea_broilii')	('Caseoides_sanangeloensis'	'Caseopsis_agilis')))))	'Oromycter_dolesorum'))	((('Apsisaurus_witteri'	'Ascendonanus_nestleri')	('Archaeovenator_hamiltonensis'	('Pyozia_mesenensis'	(('Mesenosaurus_romeri'	'Varanopidae_indet.	_Cabarz_quarry')	(('Elliotsmithia_longiceps'	('Heleosaurus_scholtzi'	('Anningia_megalops'	'Microvaranops_parentis')))	('Mycterosaurus_longiceps'	('Tambacarnifex_unguifalcatus'	(((('Aerosaurus_wellesi'	'Ruthiromia_elcobriensis')	'Aerosaurus_greenleeorum')	('Varanodon_agilis'
((('Limnoscelis_dynatis'	'Limnoscelis_paludis')	('Tseajaia_campi'	('Ambedus_pusillus'	('Oradectes_sanmiguelensis'	('Orobates_pabsti'	(('Desmatodon_hollandi'	'Desmatodon_hesperis')	('Silvadectes_absitus'	(('Diadectes_zenos'	'Diadectes_sideropelicus')	'Diadectes_tenuitectes'))))))))	((((('Eothyris_parkeyi'	'Vaughnictis_smithae')	'Oedaleops_campi')	(('Casea_halselli'	('Eocasea_martini'	('Phreatophasma_aenigmaticum'	((('Casea_nicholsi'	(('Euromycter_rutenus'	((('Alierasaurus_ronchii'	(('Cotylorhynchus_romeri'	'Cotylorhynchus_hancocki')	'Cotylorhynchus_bransoni'))	(('Angelosaurus_greeni'	'Angelosaurus_romeri')	'Angelosaurus_dolani'))	'Ennatosaurus_tecton'))	'Trichasaurus_texensis'))	'Casea_broilii')	('Caseoides_sanangeloensis'	'Caseopsis_agilis')))))	'Oromycter_dolesorum'))	((('Apsisaurus_witteri'	'Ascendonanus_nestleri')	('Archaeovenator_hamiltonensis'	('Pyozia_mesenensis'	(('Mesenosaurus_romeri'	'Varanopidae_indet.	_Cabarz_quarry')	((('Elliotsmithia_longiceps'	('Anningia_megalops'	'Microvaranops_parentis'))	'Heleosaurus_scholtzi')	('Mycterosaurus_longiceps'	('Tambacarnifex_unguifalcatus'	(((('Aerosaurus_wellesi'	'Ruthiromia_elcobriensis')	'Aerosaurus_greenleeorum')	('Varanodon_agilis'
((('Limnoscelis_dynatis'	'Limnoscelis_paludis')	('Tseajaia_campi'	('Ambedus_pusillus'	('Oradectes_sanmiguelensis'	('Orobates_pabsti'	(('Desmatodon_hollandi'	'Desmatodon_hesperis')	('Silvadectes_absitus'	(('Diadectes_zenos'	'Diadectes_sideropelicus')	'Diadectes_tenuitectes'))))))))	((((('Eothyris_parkeyi'	'Vaughnictis_smithae')	'Oedaleops_campi')	(('Casea_halselli'	('Eocasea_martini'	('Phreatophasma_aenigmaticum'	((('Casea_nicholsi'	(('Euromycter_rutenus'	((('Alierasaurus_ronchii'	(('Cotylorhynchus_romeri'	'Cotylorhynchus_hancocki')	'Cotylorhynchus_bransoni'))	(('Angelosaurus_greeni'	'Angelosaurus_romeri')	'Angelosaurus_dolani'))	'Ennatosaurus_tecton'))	'Trichasaurus_texensis'))	'Casea_broilii')	('Caseoides_sanangeloensis'	'Caseopsis_agilis')))))	'Oromycter_dolesorum'))	((('Apsisaurus_witteri'	'Ascendonanus_nestleri')	('Archaeovenator_hamiltonensis'	('Pyozia_mesenensis'	(('Mesenosaurus_romeri'	'Varanopidae_indet.	_Cabarz_quarry')	((('Elliotsmithia_longiceps'	'Heleosaurus_scholtzi')	('Anningia_megalops'	'Microvaranops_parentis'))	('Mycterosaurus_longiceps'	('Tambacarnifex_unguifalcatus'	(((('Aerosaurus_wellesi'	'Ruthiromia_elcobriensis')	'Aerosaurus_greenleeorum')	'Varanops_brevirostris')
((('Limnoscelis_dynatis'	'Limnoscelis_paludis')	('Tseajaia_campi'	('Ambedus_pusillus'	('Oradectes_sanmiguelensis'	('Orobates_pabsti'	(('Desmatodon_hollandi'	'Desmatodon_hesperis')	('Silvadectes_absitus'	(('Diadectes_zenos'	'Diadectes_sideropelicus')	'Diadectes_tenuitectes'))))))))	((((('Eothyris_parkeyi'	'Vaughnictis_smithae')	'Oedaleops_campi')	(('Casea_halselli'	('Eocasea_martini'	('Phreatophasma_aenigmaticum'	((('Casea_nicholsi'	(('Euromycter_rutenus'	((('Alierasaurus_ronchii'	(('Cotylorhynchus_romeri'	'Cotylorhynchus_hancocki')	'Cotylorhynchus_bransoni'))	(('Angelosaurus_greeni'	'Angelosaurus_romeri')	'Angelosaurus_dolani'))	'Ennatosaurus_tecton'))	'Trichasaurus_texensis'))	'Casea_broilii')	('Caseoides_sanangeloensis'	'Caseopsis_agilis')))))	'Oromycter_dolesorum'))	((('Apsisaurus_witteri'	'Ascendonanus_nestleri')	('Archaeovenator_hamiltonensis'	('Pyozia_mesenensis'	(('Mesenosaurus_romeri'	'Varanopidae_indet.	_Cabarz_quarry')	((('Elliotsmithia_longiceps'	('Anningia_megalops'	'Microvaranops_parentis'))	'Heleosaurus_scholtzi')	('Mycterosaurus_longiceps'	('Tambacarnifex_unguifalcatus'	(((('Aerosaurus_wellesi'	'Ruthiromia_elcobriensis')	'Aerosaurus_greenleeorum')	'Varanops_brevirostris')
((('Limnoscelis_dynatis'	'Limnoscelis_paludis')	('Tseajaia_campi'	('Ambedus_pusillus'	('Oradectes_sanmiguelensis'	('Orobates_pabsti'	(('Desmatodon_hollandi'	'Desmatodon_hesperis')	('Silvadectes_absitus'	(('Diadectes_zenos'	'Diadectes_sideropelicus')	'Diadectes_tenuitectes'))))))))	((((('Eothyris_parkeyi'	'Vaughnictis_smithae')	'Oedaleops_campi')	(('Casea_halselli'	('Eocasea_martini'	('Phreatophasma_aenigmaticum'	((('Casea_nicholsi'	(('Euromycter_rutenus'	((('Alierasaurus_ronchii'	(('Cotylorhynchus_romeri'	'Cotylorhynchus_hancocki')	'Cotylorhynchus_bransoni'))	(('Angelosaurus_greeni'	'Angelosaurus_romeri')	'Angelosaurus_dolani'))	'Ennatosaurus_tecton'))	'Trichasaurus_texensis'))	'Casea_broilii')	('Caseoides_sanangeloensis'	'Caseopsis_agilis')))))	'Oromycter_dolesorum'))	((('Apsisaurus_witteri'	'Ascendonanus_nestleri')	('Archaeovenator_hamiltonensis'	('Pyozia_mesenensis'	(('Mesenosaurus_romeri'	'Varanopidae_indet.	_Cabarz_quarry')	((('Heleosaurus_scholtzi'	'Elliotsmithia_longiceps')	('Anningia_megalops'	'Microvaranops_parentis'))	('Mycterosaurus_longiceps'	('Tambacarnifex_unguifalcatus'	(((('Aerosaurus_wellesi'	'Ruthiromia_elcobriensis')	'Aerosaurus_greenleeorum')	'Varanops_brevirostris')
((('Limnoscelis_dynatis'	'Limnoscelis_paludis')	('Tseajaia_campi'	('Ambedus_pusillus'	('Oradectes_sanmiguelensis'	('Orobates_pabsti'	(('Desmatodon_hollandi'	'Desmatodon_hesperis')	('Silvadectes_absitus'	(('Diadectes_zenos'	'Diadectes_sideropelicus')	'Diadectes_tenuitectes'))))))))	((((('Eothyris_parkeyi'	'Vaughnictis_smithae')	'Oedaleops_campi')	(('Casea_halselli'	('Eocasea_martini'	('Phreatophasma_aenigmaticum'	((('Casea_nicholsi'	(('Euromycter_rutenus'	((('Alierasaurus_ronchii'	(('Cotylorhynchus_romeri'	'Cotylorhynchus_hancocki')	'Cotylorhynchus_bransoni'))	(('Angelosaurus_greeni'	'Angelosaurus_romeri')	'Angelosaurus_dolani'))	'Ennatosaurus_tecton'))	'Trichasaurus_texensis'))	'Casea_broilii')	('Caseoides_sanangeloensis'	'Caseopsis_agilis')))))	'Oromycter_dolesorum'))	((('Apsisaurus_witteri'	'Ascendonanus_nestleri')	('Archaeovenator_hamiltonensis'	('Pyozia_mesenensis'	(('Mesenosaurus_romeri'	'Varanopidae_indet.	_Cabarz_quarry')	(('Elliotsmithia_longiceps'	(('Anningia_megalops'	'Microvaranops_parentis')	'Heleosaurus_scholtzi'))	('Mycterosaurus_longiceps'	('Tambacarnifex_unguifalcatus'	(((('Aerosaurus_wellesi'	'Aerosaurus_greenleeorum')	('Ruthiromia_elcobriensis'	'Varanodon_agilis'))
((('Limnoscelis_dynatis'	'Limnoscelis_paludis')	('Tseajaia_campi'	('Ambedus_pusillus'	('Oradectes_sanmiguelensis'	('Orobates_pabsti'	(('Desmatodon_hollandi'	'Desmatodon_hesperis')	('Silvadectes_absitus'	(('Diadectes_zenos'	'Diadectes_sideropelicus')	'Diadectes_tenuitectes'))))))))	((((('Eothyris_parkeyi'	'Vaughnictis_smithae')	'Oedaleops_campi')	(('Casea_halselli'	('Eocasea_martini'	('Phreatophasma_aenigmaticum'	((('Casea_nicholsi'	(('Euromycter_rutenus'	((('Alierasaurus_ronchii'	(('Cotylorhynchus_romeri'	'Cotylorhynchus_hancocki')	'Cotylorhynchus_bransoni'))	(('Angelosaurus_greeni'	'Angelosaurus_romeri')	'Angelosaurus_dolani'))	'Ennatosaurus_tecton'))	'Trichasaurus_texensis'))	'Casea_broilii')	('Caseoides_sanangeloensis'	'Caseopsis_agilis')))))	'Oromycter_dolesorum'))	((('Apsisaurus_witteri'	'Ascendonanus_nestleri')	('Archaeovenator_hamiltonensis'	('Pyozia_mesenensis'	(('Mesenosaurus_romeri'	'Varanopidae_indet.	_Cabarz_quarry')	((('Heleosaurus_scholtzi'	'Elliotsmithia_longiceps')	('Anningia_megalops'	'Microvaranops_parentis'))	('Mycterosaurus_longiceps'	('Tambacarnifex_unguifalcatus'	((((('Aerosaurus_wellesi'	'Aerosaurus_greenleeorum')	'Ruthiromia_elcobriensis')	'Watongia_meieri')
((('Limnoscelis_dynatis'	'Limnoscelis_paludis')	('Tseajaia_campi'	('Ambedus_pusillus'	('Oradectes_sanmiguelensis'	('Orobates_pabsti'	(('Desmatodon_hollandi'	'Desmatodon_hesperis')	('Silvadectes_absitus'	(('Diadectes_zenos'	'Diadectes_sideropelicus')	'Diadectes_tenuitectes'))))))))	((((('Eothyris_parkeyi'	'Vaughnictis_smithae')	'Oedaleops_campi')	(('Casea_halselli'	('Eocasea_martini'	('Phreatophasma_aenigmaticum'	((('Casea_nicholsi'	(('Euromycter_rutenus'	((('Alierasaurus_ronchii'	(('Cotylorhynchus_romeri'	'Cotylorhynchus_hancocki')	'Cotylorhynchus_bransoni'))	(('Angelosaurus_greeni'	'Angelosaurus_romeri')	'Angelosaurus_dolani'))	'Ennatosaurus_tecton'))	'Trichasaurus_texensis'))	'Casea_broilii')	('Caseoides_sanangeloensis'	'Caseopsis_agilis')))))	'Oromycter_dolesorum'))	((('Apsisaurus_witteri'	'Ascendonanus_nestleri')	('Archaeovenator_hamiltonensis'	('Pyozia_mesenensis'	(('Mesenosaurus_romeri'	'Varanopidae_indet.	_Cabarz_quarry')	(('Heleosaurus_scholtzi'	('Elliotsmithia_longiceps'	('Anningia_megalops'	'Microvaranops_parentis')))	('Mycterosaurus_longiceps'	('Tambacarnifex_unguifalcatus'	((((('Aerosaurus_wellesi'	'Aerosaurus_greenleeorum')	'Ruthiromia_elcobriensis')	'Watongia_meieri')
((('Limnoscelis_dynatis'	'Limnoscelis_paludis')	('Tseajaia_campi'	('Ambedus_pusillus'	('Oradectes_sanmiguelensis'	('Orobates_pabsti'	(('Desmatodon_hollandi'	'Desmatodon_hesperis')	('Silvadectes_absitus'	(('Diadectes_zenos'	'Diadectes_sideropelicus')	'Diadectes_tenuitectes'))))))))	((((('Eothyris_parkeyi'	'Vaughnictis_smithae')	'Oedaleops_campi')	(('Casea_halselli'	('Eocasea_martini'	('Phreatophasma_aenigmaticum'	((('Casea_nicholsi'	(('Euromycter_rutenus'	((('Alierasaurus_ronchii'	(('Cotylorhynchus_romeri'	'Cotylorhynchus_hancocki')	'Cotylorhynchus_bransoni'))	(('Angelosaurus_greeni'	'Angelosaurus_romeri')	'Angelosaurus_dolani'))	'Ennatosaurus_tecton'))	'Trichasaurus_texensis'))	'Casea_broilii')	('Caseoides_sanangeloensis'	'Caseopsis_agilis')))))	'Oromycter_dolesorum'))	((('Apsisaurus_witteri'	'Ascendonanus_nestleri')	('Archaeovenator_hamiltonensis'	('Pyozia_mesenensis'	(('Mesenosaurus_romeri'	'Varanopidae_indet.	_Cabarz_quarry')	((('Elliotsmithia_longiceps'	('Anningia_megalops'	'Microvaranops_parentis'))	'Heleosaurus_scholtzi')	('Mycterosaurus_longiceps'	('Tambacarnifex_unguifalcatus'	((((('Aerosaurus_wellesi'	'Aerosaurus_greenleeorum')	'Ruthiromia_elcobriensis')	'Watongia_meieri')
((('Limnoscelis_dynatis'	'Limnoscelis_paludis')	('Tseajaia_campi'	('Ambedus_pusillus'	('Oradectes_sanmiguelensis'	('Orobates_pabsti'	(('Desmatodon_hollandi'	'Desmatodon_hesperis')	('Silvadectes_absitus'	(('Diadectes_zenos'	'Diadectes_sideropelicus')	'Diadectes_tenuitectes'))))))))	((((('Eothyris_parkeyi'	'Vaughnictis_smithae')	'Oedaleops_campi')	(('Casea_halselli'	('Eocasea_martini'	('Phreatophasma_aenigmaticum'	((('Casea_nicholsi'	(('Euromycter_rutenus'	((('Alierasaurus_ronchii'	(('Cotylorhynchus_romeri'	'Cotylorhynchus_hancocki')	'Cotylorhynchus_bransoni'))	(('Angelosaurus_greeni'	'Angelosaurus_romeri')	'Angelosaurus_dolani'))	'Ennatosaurus_tecton'))	'Trichasaurus_texensis'))	'Casea_broilii')	('Caseoides_sanangeloensis'	'Caseopsis_agilis')))))	'Oromycter_dolesorum'))	((('Apsisaurus_witteri'	'Ascendonanus_nestleri')	('Archaeovenator_hamiltonensis'	('Pyozia_mesenensis'	(('Mesenosaurus_romeri'	'Varanopidae_indet.	_Cabarz_quarry')	((('Elliotsmithia_longiceps'	('Anningia_megalops'	'Microvaranops_parentis'))	'Heleosaurus_scholtzi')	('Mycterosaurus_longiceps'	('Tambacarnifex_unguifalcatus'	((((('Aerosaurus_wellesi'	'Aerosaurus_greenleeorum')	'Ruthiromia_elcobriensis')	'Watongia_meieri')
((('Limnoscelis_dynatis'	'Limnoscelis_paludis')	('Tseajaia_campi'	('Ambedus_pusillus'	('Oradectes_sanmiguelensis'	('Orobates_pabsti'	(('Desmatodon_hollandi'	'Desmatodon_hesperis')	('Silvadectes_absitus'	(('Diadectes_zenos'	'Diadectes_sideropelicus')	'Diadectes_tenuitectes'))))))))	((((('Eothyris_parkeyi'	'Vaughnictis_smithae')	'Oedaleops_campi')	(('Casea_halselli'	('Eocasea_martini'	('Phreatophasma_aenigmaticum'	((('Casea_nicholsi'	(('Euromycter_rutenus'	((('Alierasaurus_ronchii'	(('Cotylorhynchus_romeri'	'Cotylorhynchus_hancocki')	'Cotylorhynchus_bransoni'))	(('Angelosaurus_greeni'	'Angelosaurus_romeri')	'Angelosaurus_dolani'))	'Ennatosaurus_tecton'))	'Trichasaurus_texensis'))	'Casea_broilii')	('Caseoides_sanangeloensis'	'Caseopsis_agilis')))))	'Oromycter_dolesorum'))	((('Apsisaurus_witteri'	'Ascendonanus_nestleri')	('Archaeovenator_hamiltonensis'	('Pyozia_mesenensis'	(('Mesenosaurus_romeri'	'Varanopidae_indet.	_Cabarz_quarry')	(('Elliotsmithia_longiceps'	(('Anningia_megalops'	'Microvaranops_parentis')	'Heleosaurus_scholtzi'))	('Mycterosaurus_longiceps'	('Tambacarnifex_unguifalcatus'	((((('Aerosaurus_wellesi'	'Aerosaurus_greenleeorum')	'Ruthiromia_elcobriensis')	'Watongia_meieri')
((('Limnoscelis_dynatis'	'Limnoscelis_paludis')	('Tseajaia_campi'	('Ambedus_pusillus'	('Oradectes_sanmiguelensis'	('Orobates_pabsti'	(('Desmatodon_hollandi'	'Desmatodon_hesperis')	('Silvadectes_absitus'	(('Diadectes_zenos'	'Diadectes_sideropelicus')	'Diadectes_tenuitectes'))))))))	((((('Eothyris_parkeyi'	'Vaughnictis_smithae')	'Oedaleops_campi')	(('Casea_halselli'	('Eocasea_martini'	('Phreatophasma_aenigmaticum'	((('Casea_nicholsi'	(('Euromycter_rutenus'	((('Alierasaurus_ronchii'	(('Cotylorhynchus_romeri'	'Cotylorhynchus_hancocki')	'Cotylorhynchus_bransoni'))	(('Angelosaurus_greeni'	'Angelosaurus_romeri')	'Angelosaurus_dolani'))	'Ennatosaurus_tecton'))	'Trichasaurus_texensis'))	'Casea_broilii')	('Caseoides_sanangeloensis'	'Caseopsis_agilis')))))	'Oromycter_dolesorum'))	((('Apsisaurus_witteri'	'Ascendonanus_nestleri')	('Archaeovenator_hamiltonensis'	('Pyozia_mesenensis'	(('Mesenosaurus_romeri'	'Varanopidae_indet.	_Cabarz_quarry')	((('Elliotsmithia_longiceps'	('Anningia_megalops'	'Microvaranops_parentis'))	'Heleosaurus_scholtzi')	('Mycterosaurus_longiceps'	('Tambacarnifex_unguifalcatus'	((((('Aerosaurus_wellesi'	'Aerosaurus_greenleeorum')	'Ruthiromia_elcobriensis')	'Watongia_meieri')
((('Limnoscelis_dynatis'	'Limnoscelis_paludis')	('Tseajaia_campi'	('Ambedus_pusillus'	('Oradectes_sanmiguelensis'	('Orobates_pabsti'	(('Desmatodon_hollandi'	'Desmatodon_hesperis')	('Silvadectes_absitus'	(('Diadectes_zenos'	'Diadectes_sideropelicus')	'Diadectes_tenuitectes'))))))))	((((('Eothyris_parkeyi'	'Vaughnictis_smithae')	'Oedaleops_campi')	(('Casea_halselli'	('Eocasea_martini'	('Phreatophasma_aenigmaticum'	((('Casea_nicholsi'	(('Euromycter_rutenus'	((('Alierasaurus_ronchii'	(('Cotylorhynchus_romeri'	'Cotylorhynchus_hancocki')	'Cotylorhynchus_bransoni'))	(('Angelosaurus_greeni'	'Angelosaurus_romeri')	'Angelosaurus_dolani'))	'Ennatosaurus_tecton'))	'Trichasaurus_texensis'))	'Casea_broilii')	('Caseoides_sanangeloensis'	'Caseopsis_agilis')))))	'Oromycter_dolesorum'))	((('Apsisaurus_witteri'	'Ascendonanus_nestleri')	('Archaeovenator_hamiltonensis'	('Pyozia_mesenensis'	(('Mesenosaurus_romeri'	'Varanopidae_indet.	_Cabarz_quarry')	(('Heleosaurus_scholtzi'	('Elliotsmithia_longiceps'	('Anningia_megalops'	'Microvaranops_parentis')))	('Mycterosaurus_longiceps'	('Tambacarnifex_unguifalcatus'	((((('Aerosaurus_wellesi'	'Aerosaurus_greenleeorum')	'Ruthiromia_elcobriensis')	'Watongia_meieri')
((('Limnoscelis_dynatis'	'Limnoscelis_paludis')	('Tseajaia_campi'	('Ambedus_pusillus'	('Oradectes_sanmiguelensis'	('Orobates_pabsti'	(('Desmatodon_hollandi'	'Desmatodon_hesperis')	('Silvadectes_absitus'	(('Diadectes_zenos'	'Diadectes_sideropelicus')	'Diadectes_tenuitectes'))))))))	((((('Eothyris_parkeyi'	'Vaughnictis_smithae')	'Oedaleops_campi')	(('Casea_halselli'	('Eocasea_martini'	('Phreatophasma_aenigmaticum'	((('Casea_nicholsi'	(('Euromycter_rutenus'	((('Alierasaurus_ronchii'	(('Cotylorhynchus_romeri'	'Cotylorhynchus_hancocki')	'Cotylorhynchus_bransoni'))	(('Angelosaurus_greeni'	'Angelosaurus_romeri')	'Angelosaurus_dolani'))	'Ennatosaurus_tecton'))	'Trichasaurus_texensis'))	'Casea_broilii')	('Caseoides_sanangeloensis'	'Caseopsis_agilis')))))	'Oromycter_dolesorum'))	((('Apsisaurus_witteri'	'Ascendonanus_nestleri')	('Archaeovenator_hamiltonensis'	('Pyozia_mesenensis'	(('Mesenosaurus_romeri'	'Varanopidae_indet.	_Cabarz_quarry')	(('Heleosaurus_scholtzi'	('Elliotsmithia_longiceps'	('Anningia_megalops'	'Microvaranops_parentis')))	('Mycterosaurus_longiceps'	('Tambacarnifex_unguifalcatus'	((((('Aerosaurus_wellesi'	'Aerosaurus_greenleeorum')	'Ruthiromia_elcobriensis')	'Watongia_meieri')
((('Limnoscelis_dynatis'	'Limnoscelis_paludis')	('Tseajaia_campi'	('Ambedus_pusillus'	('Oradectes_sanmiguelensis'	('Orobates_pabsti'	(('Desmatodon_hollandi'	'Desmatodon_hesperis')	('Silvadectes_absitus'	(('Diadectes_zenos'	'Diadectes_sideropelicus')	'Diadectes_tenuitectes'))))))))	((((('Eothyris_parkeyi'	'Vaughnictis_smithae')	'Oedaleops_campi')	(('Casea_halselli'	('Eocasea_martini'	('Phreatophasma_aenigmaticum'	((('Casea_nicholsi'	(('Euromycter_rutenus'	((('Alierasaurus_ronchii'	(('Cotylorhynchus_romeri'	'Cotylorhynchus_hancocki')	'Cotylorhynchus_bransoni'))	(('Angelosaurus_greeni'	'Angelosaurus_romeri')	'Angelosaurus_dolani'))	'Ennatosaurus_tecton'))	'Trichasaurus_texensis'))	'Casea_broilii')	('Caseoides_sanangeloensis'	'Caseopsis_agilis')))))	'Oromycter_dolesorum'))	((('Apsisaurus_witteri'	'Ascendonanus_nestleri')	('Archaeovenator_hamiltonensis'	('Pyozia_mesenensis'	(('Mesenosaurus_romeri'	'Varanopidae_indet.	_Cabarz_quarry')	(('Elliotsmithia_longiceps'	('Heleosaurus_scholtzi'	('Anningia_megalops'	'Microvaranops_parentis')))	('Mycterosaurus_longiceps'	('Tambacarnifex_unguifalcatus'	((((('Aerosaurus_wellesi'	'Aerosaurus_greenleeorum')	'Ruthiromia_elcobriensis')	'Watongia_meieri')
((('Limnoscelis_dynatis'	'Limnoscelis_paludis')	('Tseajaia_campi'	('Ambedus_pusillus'	('Oradectes_sanmiguelensis'	('Orobates_pabsti'	(('Desmatodon_hollandi'	'Desmatodon_hesperis')	('Silvadectes_absitus'	(('Diadectes_zenos'	'Diadectes_sideropelicus')	'Diadectes_tenuitectes'))))))))	((((('Eothyris_parkeyi'	'Vaughnictis_smithae')	'Oedaleops_campi')	(('Casea_halselli'	('Eocasea_martini'	('Phreatophasma_aenigmaticum'	((('Casea_nicholsi'	(('Euromycter_rutenus'	((('Alierasaurus_ronchii'	(('Cotylorhynchus_romeri'	'Cotylorhynchus_hancocki')	'Cotylorhynchus_bransoni'))	(('Angelosaurus_greeni'	'Angelosaurus_romeri')	'Angelosaurus_dolani'))	'Ennatosaurus_tecton'))	'Trichasaurus_texensis'))	'Casea_broilii')	('Caseoides_sanangeloensis'	'Caseopsis_agilis')))))	'Oromycter_dolesorum'))	((('Apsisaurus_witteri'	'Ascendonanus_nestleri')	('Archaeovenator_hamiltonensis'	('Pyozia_mesenensis'	(('Mesenosaurus_romeri'	'Varanopidae_indet.	_Cabarz_quarry')	((('Elliotsmithia_longiceps'	'Heleosaurus_scholtzi')	('Anningia_megalops'	'Microvaranops_parentis'))	('Mycterosaurus_longiceps'	('Tambacarnifex_unguifalcatus'	((((('Aerosaurus_wellesi'	'Aerosaurus_greenleeorum')	'Ruthiromia_elcobriensis')	'Watongia_meieri')
((('Limnoscelis_dynatis'	'Limnoscelis_paludis')	('Tseajaia_campi'	('Ambedus_pusillus'	('Oradectes_sanmiguelensis'	('Orobates_pabsti'	(('Desmatodon_hollandi'	'Desmatodon_hesperis')	('Silvadectes_absitus'	(('Diadectes_zenos'	'Diadectes_sideropelicus')	'Diadectes_tenuitectes'))))))))	((((('Eothyris_parkeyi'	'Vaughnictis_smithae')	'Oedaleops_campi')	(('Casea_halselli'	('Eocasea_martini'	('Phreatophasma_aenigmaticum'	((('Casea_nicholsi'	(('Euromycter_rutenus'	((('Alierasaurus_ronchii'	(('Cotylorhynchus_romeri'	'Cotylorhynchus_hancocki')	'Cotylorhynchus_bransoni'))	(('Angelosaurus_greeni'	'Angelosaurus_romeri')	'Angelosaurus_dolani'))	'Ennatosaurus_tecton'))	'Trichasaurus_texensis'))	'Casea_broilii')	('Caseoides_sanangeloensis'	'Caseopsis_agilis')))))	'Oromycter_dolesorum'))	((('Apsisaurus_witteri'	'Ascendonanus_nestleri')	('Archaeovenator_hamiltonensis'	('Pyozia_mesenensis'	(('Mesenosaurus_romeri'	'Varanopidae_indet.	_Cabarz_quarry')	((('Heleosaurus_scholtzi'	'Elliotsmithia_longiceps')	('Anningia_megalops'	'Microvaranops_parentis'))	('Mycterosaurus_longiceps'	('Tambacarnifex_unguifalcatus'	((((('Aerosaurus_wellesi'	'Aerosaurus_greenleeorum')	'Ruthiromia_elcobriensis')	'Watongia_meieri')
((('Limnoscelis_dynatis'	'Limnoscelis_paludis')	('Tseajaia_campi'	('Ambedus_pusillus'	('Oradectes_sanmiguelensis'	('Orobates_pabsti'	(('Desmatodon_hollandi'	'Desmatodon_hesperis')	('Silvadectes_absitus'	(('Diadectes_zenos'	'Diadectes_sideropelicus')	'Diadectes_tenuitectes'))))))))	((((('Eothyris_parkeyi'	'Vaughnictis_smithae')	'Oedaleops_campi')	(('Casea_halselli'	('Eocasea_martini'	('Phreatophasma_aenigmaticum'	((('Casea_nicholsi'	(('Euromycter_rutenus'	((('Alierasaurus_ronchii'	(('Cotylorhynchus_romeri'	'Cotylorhynchus_hancocki')	'Cotylorhynchus_bransoni'))	(('Angelosaurus_greeni'	'Angelosaurus_romeri')	'Angelosaurus_dolani'))	'Ennatosaurus_tecton'))	'Trichasaurus_texensis'))	'Casea_broilii')	('Caseoides_sanangeloensis'	'Caseopsis_agilis')))))	'Oromycter_dolesorum'))	((('Apsisaurus_witteri'	'Ascendonanus_nestleri')	('Archaeovenator_hamiltonensis'	('Pyozia_mesenensis'	(('Mesenosaurus_romeri'	'Varanopidae_indet.	_Cabarz_quarry')	(('Elliotsmithia_longiceps'	('Heleosaurus_scholtzi'	('Anningia_megalops'	'Microvaranops_parentis')))	('Mycterosaurus_longiceps'	('Tambacarnifex_unguifalcatus'	((((('Aerosaurus_wellesi'	'Aerosaurus_greenleeorum')	'Watongia_meieri')	'Ruthiromia_elcobriensis')
((('Limnoscelis_dynatis'	'Limnoscelis_paludis')	('Tseajaia_campi'	('Ambedus_pusillus'	('Oradectes_sanmiguelensis'	('Orobates_pabsti'	(('Desmatodon_hollandi'	'Desmatodon_hesperis')	('Silvadectes_absitus'	(('Diadectes_zenos'	'Diadectes_sideropelicus')	'Diadectes_tenuitectes'))))))))	((((('Eothyris_parkeyi'	'Vaughnictis_smithae')	'Oedaleops_campi')	(('Casea_halselli'	('Eocasea_martini'	('Phreatophasma_aenigmaticum'	((('Casea_nicholsi'	(('Euromycter_rutenus'	((('Alierasaurus_ronchii'	(('Cotylorhynchus_romeri'	'Cotylorhynchus_hancocki')	'Cotylorhynchus_bransoni'))	(('Angelosaurus_greeni'	'Angelosaurus_romeri')	'Angelosaurus_dolani'))	'Ennatosaurus_tecton'))	'Trichasaurus_texensis'))	'Casea_broilii')	('Caseoides_sanangeloensis'	'Caseopsis_agilis')))))	'Oromycter_dolesorum'))	((('Apsisaurus_witteri'	'Ascendonanus_nestleri')	('Archaeovenator_hamiltonensis'	('Pyozia_mesenensis'	(('Mesenosaurus_romeri'	'Varanopidae_indet.	_Cabarz_quarry')	(('Heleosaurus_scholtzi'	('Elliotsmithia_longiceps'	('Anningia_megalops'	'Microvaranops_parentis')))	('Mycterosaurus_longiceps'	('Tambacarnifex_unguifalcatus'	((((('Aerosaurus_wellesi'	'Aerosaurus_greenleeorum')	'Ruthiromia_elcobriensis')	'Varanodon_agilis')
((('Limnoscelis_dynatis'	'Limnoscelis_paludis')	('Tseajaia_campi'	('Ambedus_pusillus'	('Oradectes_sanmiguelensis'	('Orobates_pabsti'	(('Desmatodon_hollandi'	'Desmatodon_hesperis')	('Silvadectes_absitus'	(('Diadectes_zenos'	'Diadectes_sideropelicus')	'Diadectes_tenuitectes'))))))))	((((('Eothyris_parkeyi'	'Vaughnictis_smithae')	'Oedaleops_campi')	(('Casea_halselli'	('Eocasea_martini'	('Phreatophasma_aenigmaticum'	((('Casea_nicholsi'	(('Euromycter_rutenus'	((('Alierasaurus_ronchii'	(('Cotylorhynchus_romeri'	'Cotylorhynchus_hancocki')	'Cotylorhynchus_bransoni'))	(('Angelosaurus_greeni'	'Angelosaurus_romeri')	'Angelosaurus_dolani'))	'Ennatosaurus_tecton'))	'Trichasaurus_texensis'))	'Casea_broilii')	('Caseoides_sanangeloensis'	'Caseopsis_agilis')))))	'Oromycter_dolesorum'))	((('Apsisaurus_witteri'	'Ascendonanus_nestleri')	('Archaeovenator_hamiltonensis'	('Pyozia_mesenensis'	(('Mesenosaurus_romeri'	'Varanopidae_indet.	_Cabarz_quarry')	(('Heleosaurus_scholtzi'	('Elliotsmithia_longiceps'	('Anningia_megalops'	'Microvaranops_parentis')))	('Mycterosaurus_longiceps'	('Tambacarnifex_unguifalcatus'	((((('Aerosaurus_wellesi'	'Aerosaurus_greenleeorum')	'Ruthiromia_elcobriensis')	'Varanodon_agilis')
((('Limnoscelis_dynatis'	'Limnoscelis_paludis')	('Tseajaia_campi'	('Ambedus_pusillus'	('Oradectes_sanmiguelensis'	('Orobates_pabsti'	(('Desmatodon_hollandi'	'Desmatodon_hesperis')	('Silvadectes_absitus'	(('Diadectes_zenos'	'Diadectes_sideropelicus')	'Diadectes_tenuitectes'))))))))	((((('Eothyris_parkeyi'	'Vaughnictis_smithae')	'Oedaleops_campi')	(('Casea_halselli'	('Eocasea_martini'	('Phreatophasma_aenigmaticum'	((('Casea_nicholsi'	(('Euromycter_rutenus'	((('Alierasaurus_ronchii'	(('Cotylorhynchus_romeri'	'Cotylorhynchus_hancocki')	'Cotylorhynchus_bransoni'))	(('Angelosaurus_greeni'	'Angelosaurus_romeri')	'Angelosaurus_dolani'))	'Ennatosaurus_tecton'))	'Trichasaurus_texensis'))	'Casea_broilii')	('Caseoides_sanangeloensis'	'Caseopsis_agilis')))))	'Oromycter_dolesorum'))	((('Apsisaurus_witteri'	'Ascendonanus_nestleri')	('Archaeovenator_hamiltonensis'	('Pyozia_mesenensis'	(('Mesenosaurus_romeri'	'Varanopidae_indet.	_Cabarz_quarry')	((('Heleosaurus_scholtzi'	'Elliotsmithia_longiceps')	('Anningia_megalops'	'Microvaranops_parentis'))	('Mycterosaurus_longiceps'	('Tambacarnifex_unguifalcatus'	((((('Aerosaurus_wellesi'	'Aerosaurus_greenleeorum')	'Ruthiromia_elcobriensis')	'Varanodon_agilis')
((('Limnoscelis_dynatis'	'Limnoscelis_paludis')	('Tseajaia_campi'	('Ambedus_pusillus'	('Oradectes_sanmiguelensis'	('Orobates_pabsti'	(('Desmatodon_hollandi'	'Desmatodon_hesperis')	('Silvadectes_absitus'	(('Diadectes_zenos'	'Diadectes_sideropelicus')	'Diadectes_tenuitectes'))))))))	((((('Eothyris_parkeyi'	'Vaughnictis_smithae')	'Oedaleops_campi')	(('Casea_halselli'	('Eocasea_martini'	('Phreatophasma_aenigmaticum'	((('Casea_nicholsi'	(('Euromycter_rutenus'	((('Alierasaurus_ronchii'	(('Cotylorhynchus_romeri'	'Cotylorhynchus_hancocki')	'Cotylorhynchus_bransoni'))	(('Angelosaurus_greeni'	'Angelosaurus_romeri')	'Angelosaurus_dolani'))	'Ennatosaurus_tecton'))	'Trichasaurus_texensis'))	'Casea_broilii')	('Caseoides_sanangeloensis'	'Caseopsis_agilis')))))	'Oromycter_dolesorum'))	((('Apsisaurus_witteri'	'Ascendonanus_nestleri')	('Archaeovenator_hamiltonensis'	('Pyozia_mesenensis'	(('Mesenosaurus_romeri'	'Varanopidae_indet.	_Cabarz_quarry')	(('Elliotsmithia_longiceps'	(('Anningia_megalops'	'Microvaranops_parentis')	'Heleosaurus_scholtzi'))	('Mycterosaurus_longiceps'	('Tambacarnifex_unguifalcatus'	((((('Aerosaurus_wellesi'	'Aerosaurus_greenleeorum')	'Ruthiromia_elcobriensis')	'Varanodon_agilis')
((('Limnoscelis_dynatis'	'Limnoscelis_paludis')	('Tseajaia_campi'	('Ambedus_pusillus'	('Oradectes_sanmiguelensis'	('Orobates_pabsti'	(('Desmatodon_hollandi'	'Desmatodon_hesperis')	('Silvadectes_absitus'	(('Diadectes_zenos'	'Diadectes_sideropelicus')	'Diadectes_tenuitectes'))))))))	((((('Eothyris_parkeyi'	'Vaughnictis_smithae')	'Oedaleops_campi')	(('Casea_halselli'	('Eocasea_martini'	('Phreatophasma_aenigmaticum'	((('Casea_nicholsi'	(('Euromycter_rutenus'	((('Alierasaurus_ronchii'	(('Cotylorhynchus_romeri'	'Cotylorhynchus_hancocki')	'Cotylorhynchus_bransoni'))	(('Angelosaurus_greeni'	'Angelosaurus_romeri')	'Angelosaurus_dolani'))	'Ennatosaurus_tecton'))	'Trichasaurus_texensis'))	'Casea_broilii')	('Caseoides_sanangeloensis'	'Caseopsis_agilis')))))	'Oromycter_dolesorum'))	((('Apsisaurus_witteri'	'Ascendonanus_nestleri')	('Archaeovenator_hamiltonensis'	('Pyozia_mesenensis'	(('Mesenosaurus_romeri'	'Varanopidae_indet.	_Cabarz_quarry')	((('Heleosaurus_scholtzi'	'Elliotsmithia_longiceps')	('Anningia_megalops'	'Microvaranops_parentis'))	('Mycterosaurus_longiceps'	('Tambacarnifex_unguifalcatus'	((((('Aerosaurus_wellesi'	'Ruthiromia_elcobriensis')	'Aerosaurus_greenleeorum')	'Watongia_meieri')
((('Limnoscelis_dynatis'	'Limnoscelis_paludis')	('Tseajaia_campi'	('Ambedus_pusillus'	('Oradectes_sanmiguelensis'	('Orobates_pabsti'	(('Desmatodon_hollandi'	'Desmatodon_hesperis')	('Silvadectes_absitus'	(('Diadectes_zenos'	'Diadectes_sideropelicus')	'Diadectes_tenuitectes'))))))))	((((('Eothyris_parkeyi'	'Vaughnictis_smithae')	'Oedaleops_campi')	(('Casea_halselli'	('Eocasea_martini'	('Phreatophasma_aenigmaticum'	((('Casea_nicholsi'	(('Euromycter_rutenus'	((('Alierasaurus_ronchii'	(('Cotylorhynchus_romeri'	'Cotylorhynchus_hancocki')	'Cotylorhynchus_bransoni'))	(('Angelosaurus_greeni'	'Angelosaurus_romeri')	'Angelosaurus_dolani'))	'Ennatosaurus_tecton'))	'Trichasaurus_texensis'))	'Casea_broilii')	('Caseoides_sanangeloensis'	'Caseopsis_agilis')))))	'Oromycter_dolesorum'))	((('Apsisaurus_witteri'	'Ascendonanus_nestleri')	('Archaeovenator_hamiltonensis'	('Pyozia_mesenensis'	(('Mesenosaurus_romeri'	'Varanopidae_indet.	_Cabarz_quarry')	((('Elliotsmithia_longiceps'	'Heleosaurus_scholtzi')	('Anningia_megalops'	'Microvaranops_parentis'))	('Mycterosaurus_longiceps'	('Tambacarnifex_unguifalcatus'	((((('Aerosaurus_wellesi'	'Ruthiromia_elcobriensis')	'Aerosaurus_greenleeorum')	'Watongia_meieri')
((('Limnoscelis_dynatis'	'Limnoscelis_paludis')	('Tseajaia_campi'	('Ambedus_pusillus'	('Oradectes_sanmiguelensis'	('Orobates_pabsti'	(('Desmatodon_hollandi'	'Desmatodon_hesperis')	('Silvadectes_absitus'	(('Diadectes_zenos'	'Diadectes_sideropelicus')	'Diadectes_tenuitectes'))))))))	((((('Eothyris_parkeyi'	'Vaughnictis_smithae')	'Oedaleops_campi')	(('Casea_halselli'	('Eocasea_martini'	('Phreatophasma_aenigmaticum'	((('Casea_nicholsi'	(('Euromycter_rutenus'	((('Alierasaurus_ronchii'	(('Cotylorhynchus_romeri'	'Cotylorhynchus_hancocki')	'Cotylorhynchus_bransoni'))	(('Angelosaurus_greeni'	'Angelosaurus_romeri')	'Angelosaurus_dolani'))	'Ennatosaurus_tecton'))	'Trichasaurus_texensis'))	'Casea_broilii')	('Caseoides_sanangeloensis'	'Caseopsis_agilis')))))	'Oromycter_dolesorum'))	((('Apsisaurus_witteri'	'Ascendonanus_nestleri')	('Archaeovenator_hamiltonensis'	('Pyozia_mesenensis'	(('Mesenosaurus_romeri'	'Varanopidae_indet.	_Cabarz_quarry')	((('Elliotsmithia_longiceps'	'Heleosaurus_scholtzi')	('Anningia_megalops'	'Microvaranops_parentis'))	('Mycterosaurus_longiceps'	('Tambacarnifex_unguifalcatus'	((((('Aerosaurus_wellesi'	'Ruthiromia_elcobriensis')	'Aerosaurus_greenleeorum')	'Watongia_meieri')
((('Limnoscelis_dynatis'	'Limnoscelis_paludis')	('Tseajaia_campi'	('Ambedus_pusillus'	('Oradectes_sanmiguelensis'	('Orobates_pabsti'	(('Desmatodon_hollandi'	'Desmatodon_hesperis')	('Silvadectes_absitus'	(('Diadectes_zenos'	'Diadectes_sideropelicus')	'Diadectes_tenuitectes'))))))))	((((('Eothyris_parkeyi'	'Vaughnictis_smithae')	'Oedaleops_campi')	(('Casea_halselli'	('Eocasea_martini'	('Phreatophasma_aenigmaticum'	((('Casea_nicholsi'	(('Euromycter_rutenus'	((('Alierasaurus_ronchii'	(('Cotylorhynchus_romeri'	'Cotylorhynchus_hancocki')	'Cotylorhynchus_bransoni'))	(('Angelosaurus_greeni'	'Angelosaurus_romeri')	'Angelosaurus_dolani'))	'Ennatosaurus_tecton'))	'Trichasaurus_texensis'))	'Casea_broilii')	('Caseoides_sanangeloensis'	'Caseopsis_agilis')))))	'Oromycter_dolesorum'))	((('Apsisaurus_witteri'	'Ascendonanus_nestleri')	('Archaeovenator_hamiltonensis'	('Pyozia_mesenensis'	(('Mesenosaurus_romeri'	'Varanopidae_indet.	_Cabarz_quarry')	((('Elliotsmithia_longiceps'	('Anningia_megalops'	'Microvaranops_parentis'))	'Heleosaurus_scholtzi')	('Mycterosaurus_longiceps'	('Tambacarnifex_unguifalcatus'	((((('Aerosaurus_wellesi'	'Ruthiromia_elcobriensis')	'Aerosaurus_greenleeorum')	'Watongia_meieri')
((('Limnoscelis_dynatis'	'Limnoscelis_paludis')	('Tseajaia_campi'	('Ambedus_pusillus'	('Oradectes_sanmiguelensis'	('Orobates_pabsti'	(('Desmatodon_hollandi'	'Desmatodon_hesperis')	('Silvadectes_absitus'	(('Diadectes_zenos'	'Diadectes_sideropelicus')	'Diadectes_tenuitectes'))))))))	((((('Eothyris_parkeyi'	'Vaughnictis_smithae')	'Oedaleops_campi')	(('Casea_halselli'	('Eocasea_martini'	('Phreatophasma_aenigmaticum'	((('Casea_nicholsi'	(('Euromycter_rutenus'	((('Alierasaurus_ronchii'	(('Cotylorhynchus_romeri'	'Cotylorhynchus_hancocki')	'Cotylorhynchus_bransoni'))	(('Angelosaurus_greeni'	'Angelosaurus_romeri')	'Angelosaurus_dolani'))	'Ennatosaurus_tecton'))	'Trichasaurus_texensis'))	'Casea_broilii')	('Caseoides_sanangeloensis'	'Caseopsis_agilis')))))	'Oromycter_dolesorum'))	((('Apsisaurus_witteri'	'Ascendonanus_nestleri')	('Archaeovenator_hamiltonensis'	('Pyozia_mesenensis'	(('Mesenosaurus_romeri'	'Varanopidae_indet.	_Cabarz_quarry')	((('Heleosaurus_scholtzi'	'Elliotsmithia_longiceps')	('Anningia_megalops'	'Microvaranops_parentis'))	('Mycterosaurus_longiceps'	('Tambacarnifex_unguifalcatus'	((((('Aerosaurus_wellesi'	'Ruthiromia_elcobriensis')	'Aerosaurus_greenleeorum')	'Watongia_meieri')
((('Limnoscelis_dynatis'	'Limnoscelis_paludis')	('Tseajaia_campi'	('Ambedus_pusillus'	('Oradectes_sanmiguelensis'	('Orobates_pabsti'	(('Desmatodon_hollandi'	'Desmatodon_hesperis')	('Silvadectes_absitus'	(('Diadectes_zenos'	'Diadectes_sideropelicus')	'Diadectes_tenuitectes'))))))))	((((('Eothyris_parkeyi'	'Vaughnictis_smithae')	'Oedaleops_campi')	(('Casea_halselli'	('Eocasea_martini'	('Phreatophasma_aenigmaticum'	((('Casea_nicholsi'	(('Euromycter_rutenus'	((('Alierasaurus_ronchii'	(('Cotylorhynchus_romeri'	'Cotylorhynchus_hancocki')	'Cotylorhynchus_bransoni'))	(('Angelosaurus_greeni'	'Angelosaurus_romeri')	'Angelosaurus_dolani'))	'Ennatosaurus_tecton'))	'Trichasaurus_texensis'))	'Casea_broilii')	('Caseoides_sanangeloensis'	'Caseopsis_agilis')))))	'Oromycter_dolesorum'))	((('Apsisaurus_witteri'	'Ascendonanus_nestleri')	('Archaeovenator_hamiltonensis'	('Pyozia_mesenensis'	(('Mesenosaurus_romeri'	'Varanopidae_indet.	_Cabarz_quarry')	((('Elliotsmithia_longiceps'	'Heleosaurus_scholtzi')	('Anningia_megalops'	'Microvaranops_parentis'))	('Mycterosaurus_longiceps'	('Tambacarnifex_unguifalcatus'	((((('Aerosaurus_wellesi'	'Ruthiromia_elcobriensis')	'Aerosaurus_greenleeorum')	'Watongia_meieri')
((('Limnoscelis_dynatis'	'Limnoscelis_paludis')	('Tseajaia_campi'	('Ambedus_pusillus'	('Oradectes_sanmiguelensis'	('Orobates_pabsti'	(('Desmatodon_hollandi'	'Desmatodon_hesperis')	('Silvadectes_absitus'	(('Diadectes_zenos'	'Diadectes_sideropelicus')	'Diadectes_tenuitectes'))))))))	((((('Eothyris_parkeyi'	'Vaughnictis_smithae')	'Oedaleops_campi')	(('Casea_halselli'	('Eocasea_martini'	('Phreatophasma_aenigmaticum'	((('Casea_nicholsi'	(('Euromycter_rutenus'	((('Alierasaurus_ronchii'	(('Cotylorhynchus_romeri'	'Cotylorhynchus_hancocki')	'Cotylorhynchus_bransoni'))	(('Angelosaurus_greeni'	'Angelosaurus_romeri')	'Angelosaurus_dolani'))	'Ennatosaurus_tecton'))	'Trichasaurus_texensis'))	'Casea_broilii')	('Caseoides_sanangeloensis'	'Caseopsis_agilis')))))	'Oromycter_dolesorum'))	((('Apsisaurus_witteri'	'Ascendonanus_nestleri')	('Archaeovenator_hamiltonensis'	('Pyozia_mesenensis'	(('Mesenosaurus_romeri'	'Varanopidae_indet.	_Cabarz_quarry')	((('Elliotsmithia_longiceps'	('Anningia_megalops'	'Microvaranops_parentis'))	'Heleosaurus_scholtzi')	('Mycterosaurus_longiceps'	('Tambacarnifex_unguifalcatus'	((((('Aerosaurus_wellesi'	'Ruthiromia_elcobriensis')	'Aerosaurus_greenleeorum')	'Watongia_meieri')
((('Limnoscelis_dynatis'	'Limnoscelis_paludis')	('Tseajaia_campi'	('Ambedus_pusillus'	('Oradectes_sanmiguelensis'	('Orobates_pabsti'	(('Desmatodon_hollandi'	'Desmatodon_hesperis')	('Silvadectes_absitus'	(('Diadectes_zenos'	'Diadectes_sideropelicus')	'Diadectes_tenuitectes'))))))))	((((('Eothyris_parkeyi'	'Vaughnictis_smithae')	'Oedaleops_campi')	(('Casea_halselli'	('Eocasea_martini'	('Phreatophasma_aenigmaticum'	((('Casea_nicholsi'	(('Euromycter_rutenus'	((('Alierasaurus_ronchii'	(('Cotylorhynchus_romeri'	'Cotylorhynchus_hancocki')	'Cotylorhynchus_bransoni'))	(('Angelosaurus_greeni'	'Angelosaurus_romeri')	'Angelosaurus_dolani'))	'Ennatosaurus_tecton'))	'Trichasaurus_texensis'))	'Casea_broilii')	('Caseoides_sanangeloensis'	'Caseopsis_agilis')))))	'Oromycter_dolesorum'))	((('Apsisaurus_witteri'	'Ascendonanus_nestleri')	('Archaeovenator_hamiltonensis'	('Pyozia_mesenensis'	(('Mesenosaurus_romeri'	'Varanopidae_indet.	_Cabarz_quarry')	(('Elliotsmithia_longiceps'	(('Anningia_megalops'	'Microvaranops_parentis')	'Heleosaurus_scholtzi'))	('Mycterosaurus_longiceps'	('Tambacarnifex_unguifalcatus'	((((('Aerosaurus_wellesi'	'Ruthiromia_elcobriensis')	'Aerosaurus_greenleeorum')	'Watongia_meieri')
((('Limnoscelis_dynatis'	'Limnoscelis_paludis')	('Tseajaia_campi'	('Ambedus_pusillus'	('Oradectes_sanmiguelensis'	('Orobates_pabsti'	(('Desmatodon_hollandi'	'Desmatodon_hesperis')	('Silvadectes_absitus'	(('Diadectes_zenos'	'Diadectes_sideropelicus')	'Diadectes_tenuitectes'))))))))	((((('Eothyris_parkeyi'	'Vaughnictis_smithae')	'Oedaleops_campi')	(('Casea_halselli'	('Eocasea_martini'	('Phreatophasma_aenigmaticum'	((('Casea_nicholsi'	(('Euromycter_rutenus'	((('Alierasaurus_ronchii'	(('Cotylorhynchus_romeri'	'Cotylorhynchus_hancocki')	'Cotylorhynchus_bransoni'))	(('Angelosaurus_greeni'	'Angelosaurus_romeri')	'Angelosaurus_dolani'))	'Ennatosaurus_tecton'))	'Trichasaurus_texensis'))	'Casea_broilii')	('Caseoides_sanangeloensis'	'Caseopsis_agilis')))))	'Oromycter_dolesorum'))	((('Apsisaurus_witteri'	'Ascendonanus_nestleri')	('Archaeovenator_hamiltonensis'	('Pyozia_mesenensis'	(('Mesenosaurus_romeri'	'Varanopidae_indet.	_Cabarz_quarry')	((('Heleosaurus_scholtzi'	'Elliotsmithia_longiceps')	('Anningia_megalops'	'Microvaranops_parentis'))	('Mycterosaurus_longiceps'	('Tambacarnifex_unguifalcatus'	((((('Aerosaurus_wellesi'	'Ruthiromia_elcobriensis')	'Aerosaurus_greenleeorum')	'Watongia_meieri')
((('Limnoscelis_dynatis'	'Limnoscelis_paludis')	('Tseajaia_campi'	('Ambedus_pusillus'	('Oradectes_sanmiguelensis'	('Orobates_pabsti'	(('Desmatodon_hollandi'	'Desmatodon_hesperis')	('Silvadectes_absitus'	(('Diadectes_zenos'	'Diadectes_sideropelicus')	'Diadectes_tenuitectes'))))))))	((((('Eothyris_parkeyi'	'Vaughnictis_smithae')	'Oedaleops_campi')	(('Casea_halselli'	('Eocasea_martini'	('Phreatophasma_aenigmaticum'	((('Casea_nicholsi'	(('Euromycter_rutenus'	((('Alierasaurus_ronchii'	(('Cotylorhynchus_romeri'	'Cotylorhynchus_hancocki')	'Cotylorhynchus_bransoni'))	(('Angelosaurus_greeni'	'Angelosaurus_romeri')	'Angelosaurus_dolani'))	'Ennatosaurus_tecton'))	'Trichasaurus_texensis'))	'Casea_broilii')	('Caseoides_sanangeloensis'	'Caseopsis_agilis')))))	'Oromycter_dolesorum'))	((('Apsisaurus_witteri'	'Ascendonanus_nestleri')	('Archaeovenator_hamiltonensis'	('Pyozia_mesenensis'	(('Mesenosaurus_romeri'	'Varanopidae_indet.	_Cabarz_quarry')	(('Elliotsmithia_longiceps'	(('Anningia_megalops'	'Microvaranops_parentis')	'Heleosaurus_scholtzi'))	('Mycterosaurus_longiceps'	('Tambacarnifex_unguifalcatus'	((((('Aerosaurus_wellesi'	'Aerosaurus_greenleeorum')	'Ruthiromia_elcobriensis')	'Watongia_meieri')
((('Limnoscelis_dynatis'	'Limnoscelis_paludis')	('Tseajaia_campi'	('Ambedus_pusillus'	('Oradectes_sanmiguelensis'	('Orobates_pabsti'	(('Desmatodon_hollandi'	'Desmatodon_hesperis')	('Silvadectes_absitus'	(('Diadectes_zenos'	'Diadectes_sideropelicus')	'Diadectes_tenuitectes'))))))))	((((('Eothyris_parkeyi'	'Vaughnictis_smithae')	'Oedaleops_campi')	(('Casea_halselli'	('Eocasea_martini'	('Phreatophasma_aenigmaticum'	((('Casea_nicholsi'	(('Euromycter_rutenus'	((('Alierasaurus_ronchii'	(('Cotylorhynchus_romeri'	'Cotylorhynchus_hancocki')	'Cotylorhynchus_bransoni'))	(('Angelosaurus_greeni'	'Angelosaurus_romeri')	'Angelosaurus_dolani'))	'Ennatosaurus_tecton'))	'Trichasaurus_texensis'))	'Casea_broilii')	('Caseoides_sanangeloensis'	'Caseopsis_agilis')))))	'Oromycter_dolesorum'))	((('Apsisaurus_witteri'	'Ascendonanus_nestleri')	('Archaeovenator_hamiltonensis'	('Pyozia_mesenensis'	(('Mesenosaurus_romeri'	'Varanopidae_indet.	_Cabarz_quarry')	(('Heleosaurus_scholtzi'	('Elliotsmithia_longiceps'	('Anningia_megalops'	'Microvaranops_parentis')))	('Mycterosaurus_longiceps'	('Tambacarnifex_unguifalcatus'	(('Aerosaurus_wellesi'	((('Aerosaurus_greenleeorum'	'Ruthiromia_elcobriensis')	'Varanodon_agilis')
((('Limnoscelis_dynatis'	'Limnoscelis_paludis')	('Tseajaia_campi'	('Ambedus_pusillus'	('Oradectes_sanmiguelensis'	('Orobates_pabsti'	(('Desmatodon_hollandi'	'Desmatodon_hesperis')	('Silvadectes_absitus'	(('Diadectes_zenos'	'Diadectes_sideropelicus')	'Diadectes_tenuitectes'))))))))	((((('Eothyris_parkeyi'	'Vaughnictis_smithae')	'Oedaleops_campi')	(('Casea_halselli'	('Eocasea_martini'	('Phreatophasma_aenigmaticum'	((('Casea_nicholsi'	(('Euromycter_rutenus'	((('Alierasaurus_ronchii'	(('Cotylorhynchus_romeri'	'Cotylorhynchus_hancocki')	'Cotylorhynchus_bransoni'))	(('Angelosaurus_greeni'	'Angelosaurus_romeri')	'Angelosaurus_dolani'))	'Ennatosaurus_tecton'))	'Trichasaurus_texensis'))	'Casea_broilii')	('Caseoides_sanangeloensis'	'Caseopsis_agilis')))))	'Oromycter_dolesorum'))	((('Apsisaurus_witteri'	'Ascendonanus_nestleri')	('Archaeovenator_hamiltonensis'	('Pyozia_mesenensis'	(('Mesenosaurus_romeri'	'Varanopidae_indet.	_Cabarz_quarry')	(('Heleosaurus_scholtzi'	('Elliotsmithia_longiceps'	('Anningia_megalops'	'Microvaranops_parentis')))	('Mycterosaurus_longiceps'	('Tambacarnifex_unguifalcatus'	((((('Aerosaurus_wellesi'	'Ruthiromia_elcobriensis')	'Aerosaurus_greenleeorum')	'Varanodon_agilis')
((('Limnoscelis_dynatis'	'Limnoscelis_paludis')	('Tseajaia_campi'	('Ambedus_pusillus'	('Oradectes_sanmiguelensis'	('Orobates_pabsti'	(('Desmatodon_hollandi'	'Desmatodon_hesperis')	('Silvadectes_absitus'	(('Diadectes_zenos'	'Diadectes_sideropelicus')	'Diadectes_tenuitectes'))))))))	((((('Eothyris_parkeyi'	'Vaughnictis_smithae')	'Oedaleops_campi')	(('Casea_halselli'	('Eocasea_martini'	('Phreatophasma_aenigmaticum'	((('Casea_nicholsi'	(('Euromycter_rutenus'	((('Alierasaurus_ronchii'	(('Cotylorhynchus_romeri'	'Cotylorhynchus_hancocki')	'Cotylorhynchus_bransoni'))	(('Angelosaurus_greeni'	'Angelosaurus_romeri')	'Angelosaurus_dolani'))	'Ennatosaurus_tecton'))	'Trichasaurus_texensis'))	'Casea_broilii')	('Caseoides_sanangeloensis'	'Caseopsis_agilis')))))	'Oromycter_dolesorum'))	((('Apsisaurus_witteri'	'Ascendonanus_nestleri')	('Archaeovenator_hamiltonensis'	('Pyozia_mesenensis'	(('Mesenosaurus_romeri'	'Varanopidae_indet.	_Cabarz_quarry')	((('Elliotsmithia_longiceps'	('Anningia_megalops'	'Microvaranops_parentis'))	'Heleosaurus_scholtzi')	('Mycterosaurus_longiceps'	('Tambacarnifex_unguifalcatus'	((((('Aerosaurus_wellesi'	'Ruthiromia_elcobriensis')	'Aerosaurus_greenleeorum')	'Varanodon_agilis')
((('Limnoscelis_dynatis'	'Limnoscelis_paludis')	('Tseajaia_campi'	('Ambedus_pusillus'	('Oradectes_sanmiguelensis'	('Orobates_pabsti'	(('Desmatodon_hollandi'	'Desmatodon_hesperis')	('Silvadectes_absitus'	(('Diadectes_zenos'	'Diadectes_sideropelicus')	'Diadectes_tenuitectes'))))))))	((((('Eothyris_parkeyi'	'Vaughnictis_smithae')	'Oedaleops_campi')	(('Casea_halselli'	('Eocasea_martini'	('Phreatophasma_aenigmaticum'	((('Casea_nicholsi'	(('Euromycter_rutenus'	((('Alierasaurus_ronchii'	(('Cotylorhynchus_romeri'	'Cotylorhynchus_hancocki')	'Cotylorhynchus_bransoni'))	(('Angelosaurus_greeni'	'Angelosaurus_romeri')	'Angelosaurus_dolani'))	'Ennatosaurus_tecton'))	'Trichasaurus_texensis'))	'Casea_broilii')	('Caseoides_sanangeloensis'	'Caseopsis_agilis')))))	'Oromycter_dolesorum'))	((('Apsisaurus_witteri'	'Ascendonanus_nestleri')	('Archaeovenator_hamiltonensis'	('Pyozia_mesenensis'	(('Mesenosaurus_romeri'	'Varanopidae_indet.	_Cabarz_quarry')	((('Elliotsmithia_longiceps'	'Heleosaurus_scholtzi')	('Anningia_megalops'	'Microvaranops_parentis'))	('Mycterosaurus_longiceps'	(('Tambacarnifex_unguifalcatus'	('Varanops_brevirostris'	('Varanodon_agilis'	'Watongia_meieri')))	('Aerosaurus_wellesi'
((('Limnoscelis_dynatis'	'Limnoscelis_paludis')	('Tseajaia_campi'	('Ambedus_pusillus'	('Oradectes_sanmiguelensis'	('Orobates_pabsti'	(('Desmatodon_hollandi'	'Desmatodon_hesperis')	('Silvadectes_absitus'	(('Diadectes_zenos'	'Diadectes_sideropelicus')	'Diadectes_tenuitectes'))))))))	((((('Eothyris_parkeyi'	'Vaughnictis_smithae')	'Oedaleops_campi')	(('Casea_halselli'	('Eocasea_martini'	('Phreatophasma_aenigmaticum'	((('Casea_nicholsi'	(('Euromycter_rutenus'	((('Alierasaurus_ronchii'	(('Cotylorhynchus_romeri'	'Cotylorhynchus_hancocki')	'Cotylorhynchus_bransoni'))	(('Angelosaurus_greeni'	'Angelosaurus_romeri')	'Angelosaurus_dolani'))	'Ennatosaurus_tecton'))	'Trichasaurus_texensis'))	'Casea_broilii')	('Caseoides_sanangeloensis'	'Caseopsis_agilis')))))	'Oromycter_dolesorum'))	((('Apsisaurus_witteri'	'Ascendonanus_nestleri')	('Archaeovenator_hamiltonensis'	('Pyozia_mesenensis'	(('Mesenosaurus_romeri'	'Varanopidae_indet.	_Cabarz_quarry')	((('Elliotsmithia_longiceps'	('Anningia_megalops'	'Microvaranops_parentis'))	'Heleosaurus_scholtzi')	('Mycterosaurus_longiceps'	(('Tambacarnifex_unguifalcatus'	('Varanops_brevirostris'	('Varanodon_agilis'	'Watongia_meieri')))	('Aerosaurus_wellesi'
((('Limnoscelis_dynatis'	'Limnoscelis_paludis')	('Tseajaia_campi'	('Ambedus_pusillus'	('Oradectes_sanmiguelensis'	('Orobates_pabsti'	(('Desmatodon_hollandi'	'Desmatodon_hesperis')	('Silvadectes_absitus'	(('Diadectes_zenos'	'Diadectes_sideropelicus')	'Diadectes_tenuitectes'))))))))	((((('Eothyris_parkeyi'	'Vaughnictis_smithae')	'Oedaleops_campi')	(('Casea_halselli'	('Eocasea_martini'	('Phreatophasma_aenigmaticum'	((('Casea_nicholsi'	(('Euromycter_rutenus'	((('Alierasaurus_ronchii'	(('Cotylorhynchus_romeri'	'Cotylorhynchus_hancocki')	'Cotylorhynchus_bransoni'))	(('Angelosaurus_greeni'	'Angelosaurus_romeri')	'Angelosaurus_dolani'))	'Ennatosaurus_tecton'))	'Trichasaurus_texensis'))	'Casea_broilii')	('Caseoides_sanangeloensis'	'Caseopsis_agilis')))))	'Oromycter_dolesorum'))	((('Apsisaurus_witteri'	'Ascendonanus_nestleri')	('Archaeovenator_hamiltonensis'	('Pyozia_mesenensis'	(('Mesenosaurus_romeri'	'Varanopidae_indet.	_Cabarz_quarry')	(('Elliotsmithia_longiceps'	('Heleosaurus_scholtzi'	('Anningia_megalops'	'Microvaranops_parentis')))	('Mycterosaurus_longiceps'	(('Tambacarnifex_unguifalcatus'	('Varanops_brevirostris'	('Varanodon_agilis'	'Watongia_meieri')))	('Aerosaurus_wellesi'
((('Limnoscelis_dynatis'	'Limnoscelis_paludis')	('Tseajaia_campi'	('Ambedus_pusillus'	('Oradectes_sanmiguelensis'	('Orobates_pabsti'	(('Desmatodon_hollandi'	'Desmatodon_hesperis')	('Silvadectes_absitus'	(('Diadectes_zenos'	'Diadectes_sideropelicus')	'Diadectes_tenuitectes'))))))))	((((('Eothyris_parkeyi'	'Vaughnictis_smithae')	'Oedaleops_campi')	(('Casea_halselli'	('Eocasea_martini'	('Phreatophasma_aenigmaticum'	((('Casea_nicholsi'	(('Euromycter_rutenus'	((('Alierasaurus_ronchii'	(('Cotylorhynchus_romeri'	'Cotylorhynchus_hancocki')	'Cotylorhynchus_bransoni'))	(('Angelosaurus_greeni'	'Angelosaurus_romeri')	'Angelosaurus_dolani'))	'Ennatosaurus_tecton'))	'Trichasaurus_texensis'))	'Casea_broilii')	('Caseoides_sanangeloensis'	'Caseopsis_agilis')))))	'Oromycter_dolesorum'))	((('Apsisaurus_witteri'	'Ascendonanus_nestleri')	('Archaeovenator_hamiltonensis'	('Pyozia_mesenensis'	(('Mesenosaurus_romeri'	'Varanopidae_indet.	_Cabarz_quarry')	((('Elliotsmithia_longiceps'	'Heleosaurus_scholtzi')	('Anningia_megalops'	'Microvaranops_parentis'))	('Mycterosaurus_longiceps'	(('Tambacarnifex_unguifalcatus'	('Varanops_brevirostris'	('Varanodon_agilis'	'Watongia_meieri')))	('Aerosaurus_wellesi'
((('Limnoscelis_dynatis'	'Limnoscelis_paludis')	('Tseajaia_campi'	('Ambedus_pusillus'	('Oradectes_sanmiguelensis'	('Orobates_pabsti'	(('Desmatodon_hollandi'	'Desmatodon_hesperis')	('Silvadectes_absitus'	(('Diadectes_zenos'	'Diadectes_sideropelicus')	'Diadectes_tenuitectes'))))))))	((((('Eothyris_parkeyi'	'Vaughnictis_smithae')	'Oedaleops_campi')	(('Casea_halselli'	('Eocasea_martini'	('Phreatophasma_aenigmaticum'	((('Casea_nicholsi'	(('Euromycter_rutenus'	((('Alierasaurus_ronchii'	(('Cotylorhynchus_romeri'	'Cotylorhynchus_hancocki')	'Cotylorhynchus_bransoni'))	(('Angelosaurus_greeni'	'Angelosaurus_romeri')	'Angelosaurus_dolani'))	'Ennatosaurus_tecton'))	'Trichasaurus_texensis'))	'Casea_broilii')	('Caseoides_sanangeloensis'	'Caseopsis_agilis')))))	'Oromycter_dolesorum'))	((('Apsisaurus_witteri'	'Ascendonanus_nestleri')	('Archaeovenator_hamiltonensis'	('Pyozia_mesenensis'	(('Mesenosaurus_romeri'	'Varanopidae_indet.	_Cabarz_quarry')	((('Elliotsmithia_longiceps'	('Anningia_megalops'	'Microvaranops_parentis'))	'Heleosaurus_scholtzi')	('Mycterosaurus_longiceps'	(('Tambacarnifex_unguifalcatus'	('Varanops_brevirostris'	('Varanodon_agilis'	'Watongia_meieri')))	('Aerosaurus_wellesi'
((('Limnoscelis_dynatis'	'Limnoscelis_paludis')	('Tseajaia_campi'	('Ambedus_pusillus'	('Oradectes_sanmiguelensis'	('Orobates_pabsti'	(('Desmatodon_hollandi'	'Desmatodon_hesperis')	('Silvadectes_absitus'	(('Diadectes_zenos'	'Diadectes_sideropelicus')	'Diadectes_tenuitectes'))))))))	((((('Eothyris_parkeyi'	'Vaughnictis_smithae')	'Oedaleops_campi')	(('Casea_halselli'	('Eocasea_martini'	('Phreatophasma_aenigmaticum'	((('Casea_nicholsi'	(('Euromycter_rutenus'	((('Alierasaurus_ronchii'	(('Cotylorhynchus_romeri'	'Cotylorhynchus_hancocki')	'Cotylorhynchus_bransoni'))	(('Angelosaurus_greeni'	'Angelosaurus_romeri')	'Angelosaurus_dolani'))	'Ennatosaurus_tecton'))	'Trichasaurus_texensis'))	'Casea_broilii')	('Caseoides_sanangeloensis'	'Caseopsis_agilis')))))	'Oromycter_dolesorum'))	((('Apsisaurus_witteri'	'Ascendonanus_nestleri')	('Archaeovenator_hamiltonensis'	('Pyozia_mesenensis'	(('Mesenosaurus_romeri'	'Varanopidae_indet.	_Cabarz_quarry')	(('Elliotsmithia_longiceps'	('Heleosaurus_scholtzi'	('Anningia_megalops'	'Microvaranops_parentis')))	('Mycterosaurus_longiceps'	(('Tambacarnifex_unguifalcatus'	('Varanops_brevirostris'	('Varanodon_agilis'	'Watongia_meieri')))	('Aerosaurus_wellesi'
((('Limnoscelis_dynatis'	'Limnoscelis_paludis')	('Tseajaia_campi'	('Ambedus_pusillus'	('Oradectes_sanmiguelensis'	('Orobates_pabsti'	(('Desmatodon_hollandi'	'Desmatodon_hesperis')	('Silvadectes_absitus'	(('Diadectes_zenos'	'Diadectes_sideropelicus')	'Diadectes_tenuitectes'))))))))	((((('Eothyris_parkeyi'	'Vaughnictis_smithae')	'Oedaleops_campi')	(('Casea_halselli'	('Eocasea_martini'	('Phreatophasma_aenigmaticum'	((('Casea_nicholsi'	(('Euromycter_rutenus'	((('Alierasaurus_ronchii'	(('Cotylorhynchus_romeri'	'Cotylorhynchus_hancocki')	'Cotylorhynchus_bransoni'))	(('Angelosaurus_greeni'	'Angelosaurus_romeri')	'Angelosaurus_dolani'))	'Ennatosaurus_tecton'))	'Trichasaurus_texensis'))	'Casea_broilii')	('Caseoides_sanangeloensis'	'Caseopsis_agilis')))))	'Oromycter_dolesorum'))	((('Apsisaurus_witteri'	'Ascendonanus_nestleri')	('Archaeovenator_hamiltonensis'	('Pyozia_mesenensis'	(('Mesenosaurus_romeri'	'Varanopidae_indet.	_Cabarz_quarry')	((('Elliotsmithia_longiceps'	('Anningia_megalops'	'Microvaranops_parentis'))	'Heleosaurus_scholtzi')	('Mycterosaurus_longiceps'	(('Tambacarnifex_unguifalcatus'	('Varanops_brevirostris'	('Varanodon_agilis'	'Watongia_meieri')))	('Aerosaurus_wellesi'
((('Limnoscelis_dynatis'	'Limnoscelis_paludis')	('Tseajaia_campi'	('Ambedus_pusillus'	('Oradectes_sanmiguelensis'	('Orobates_pabsti'	(('Desmatodon_hollandi'	'Desmatodon_hesperis')	('Silvadectes_absitus'	(('Diadectes_zenos'	'Diadectes_sideropelicus')	'Diadectes_tenuitectes'))))))))	((((('Eothyris_parkeyi'	'Vaughnictis_smithae')	'Oedaleops_campi')	(('Casea_halselli'	('Eocasea_martini'	('Phreatophasma_aenigmaticum'	((('Casea_nicholsi'	(('Euromycter_rutenus'	((('Alierasaurus_ronchii'	(('Cotylorhynchus_romeri'	'Cotylorhynchus_hancocki')	'Cotylorhynchus_bransoni'))	(('Angelosaurus_greeni'	'Angelosaurus_romeri')	'Angelosaurus_dolani'))	'Ennatosaurus_tecton'))	'Trichasaurus_texensis'))	'Casea_broilii')	('Caseoides_sanangeloensis'	'Caseopsis_agilis')))))	'Oromycter_dolesorum'))	((('Apsisaurus_witteri'	'Ascendonanus_nestleri')	('Archaeovenator_hamiltonensis'	('Pyozia_mesenensis'	(('Mesenosaurus_romeri'	'Varanopidae_indet.	_Cabarz_quarry')	((('Elliotsmithia_longiceps'	'Heleosaurus_scholtzi')	('Anningia_megalops'	'Microvaranops_parentis'))	('Mycterosaurus_longiceps'	(('Tambacarnifex_unguifalcatus'	('Varanops_brevirostris'	('Varanodon_agilis'	'Watongia_meieri')))	('Aerosaurus_wellesi'
((('Limnoscelis_dynatis'	'Limnoscelis_paludis')	('Tseajaia_campi'	('Ambedus_pusillus'	('Oradectes_sanmiguelensis'	('Orobates_pabsti'	(('Desmatodon_hollandi'	'Desmatodon_hesperis')	('Silvadectes_absitus'	(('Diadectes_zenos'	'Diadectes_sideropelicus')	'Diadectes_tenuitectes'))))))))	((((('Eothyris_parkeyi'	'Vaughnictis_smithae')	'Oedaleops_campi')	(('Casea_halselli'	('Eocasea_martini'	('Phreatophasma_aenigmaticum'	((('Casea_nicholsi'	(('Euromycter_rutenus'	((('Alierasaurus_ronchii'	(('Cotylorhynchus_romeri'	'Cotylorhynchus_hancocki')	'Cotylorhynchus_bransoni'))	(('Angelosaurus_greeni'	'Angelosaurus_romeri')	'Angelosaurus_dolani'))	'Ennatosaurus_tecton'))	'Trichasaurus_texensis'))	'Casea_broilii')	('Caseoides_sanangeloensis'	'Caseopsis_agilis')))))	'Oromycter_dolesorum'))	((('Apsisaurus_witteri'	'Ascendonanus_nestleri')	('Archaeovenator_hamiltonensis'	('Pyozia_mesenensis'	(('Mesenosaurus_romeri'	'Varanopidae_indet.	_Cabarz_quarry')	(('Elliotsmithia_longiceps'	('Heleosaurus_scholtzi'	('Anningia_megalops'	'Microvaranops_parentis')))	('Mycterosaurus_longiceps'	(('Tambacarnifex_unguifalcatus'	('Varanops_brevirostris'	('Varanodon_agilis'	'Watongia_meieri')))	('Aerosaurus_wellesi'
((('Limnoscelis_dynatis'	'Limnoscelis_paludis')	('Tseajaia_campi'	('Ambedus_pusillus'	('Oradectes_sanmiguelensis'	('Orobates_pabsti'	(('Desmatodon_hollandi'	'Desmatodon_hesperis')	('Silvadectes_absitus'	(('Diadectes_zenos'	'Diadectes_sideropelicus')	'Diadectes_tenuitectes'))))))))	((((('Eothyris_parkeyi'	'Vaughnictis_smithae')	'Oedaleops_campi')	(('Casea_halselli'	('Eocasea_martini'	('Phreatophasma_aenigmaticum'	((('Casea_nicholsi'	(('Euromycter_rutenus'	((('Alierasaurus_ronchii'	(('Cotylorhynchus_romeri'	'Cotylorhynchus_hancocki')	'Cotylorhynchus_bransoni'))	(('Angelosaurus_greeni'	'Angelosaurus_romeri')	'Angelosaurus_dolani'))	'Ennatosaurus_tecton'))	'Trichasaurus_texensis'))	'Casea_broilii')	('Caseoides_sanangeloensis'	'Caseopsis_agilis')))))	'Oromycter_dolesorum'))	((('Apsisaurus_witteri'	'Ascendonanus_nestleri')	('Archaeovenator_hamiltonensis'	('Pyozia_mesenensis'	(('Mesenosaurus_romeri'	'Varanopidae_indet.	_Cabarz_quarry')	(('Elliotsmithia_longiceps'	('Heleosaurus_scholtzi'	('Anningia_megalops'	'Microvaranops_parentis')))	('Mycterosaurus_longiceps'	(('Tambacarnifex_unguifalcatus'	('Varanops_brevirostris'	('Varanodon_agilis'	'Watongia_meieri')))	('Aerosaurus_wellesi'
((('Limnoscelis_dynatis'	'Limnoscelis_paludis')	('Tseajaia_campi'	('Ambedus_pusillus'	('Oradectes_sanmiguelensis'	('Orobates_pabsti'	(('Desmatodon_hollandi'	'Desmatodon_hesperis')	('Silvadectes_absitus'	(('Diadectes_zenos'	'Diadectes_sideropelicus')	'Diadectes_tenuitectes'))))))))	((((('Eothyris_parkeyi'	'Vaughnictis_smithae')	'Oedaleops_campi')	(('Casea_halselli'	('Eocasea_martini'	('Phreatophasma_aenigmaticum'	((('Casea_nicholsi'	(('Euromycter_rutenus'	((('Alierasaurus_ronchii'	(('Cotylorhynchus_romeri'	'Cotylorhynchus_hancocki')	'Cotylorhynchus_bransoni'))	(('Angelosaurus_greeni'	'Angelosaurus_romeri')	'Angelosaurus_dolani'))	'Ennatosaurus_tecton'))	'Trichasaurus_texensis'))	'Casea_broilii')	('Caseoides_sanangeloensis'	'Caseopsis_agilis')))))	'Oromycter_dolesorum'))	((('Apsisaurus_witteri'	'Ascendonanus_nestleri')	('Archaeovenator_hamiltonensis'	('Pyozia_mesenensis'	(('Mesenosaurus_romeri'	'Varanopidae_indet.	_Cabarz_quarry')	(('Heleosaurus_scholtzi'	('Elliotsmithia_longiceps'	('Anningia_megalops'	'Microvaranops_parentis')))	('Mycterosaurus_longiceps'	(('Tambacarnifex_unguifalcatus'	('Varanops_brevirostris'	('Varanodon_agilis'	'Watongia_meieri')))	('Aerosaurus_wellesi'
((('Limnoscelis_dynatis'	'Limnoscelis_paludis')	('Tseajaia_campi'	('Ambedus_pusillus'	('Oradectes_sanmiguelensis'	('Orobates_pabsti'	(('Desmatodon_hollandi'	'Desmatodon_hesperis')	('Silvadectes_absitus'	(('Diadectes_zenos'	'Diadectes_sideropelicus')	'Diadectes_tenuitectes'))))))))	((((('Eothyris_parkeyi'	'Vaughnictis_smithae')	'Oedaleops_campi')	(('Casea_halselli'	('Eocasea_martini'	('Phreatophasma_aenigmaticum'	((('Casea_nicholsi'	(('Euromycter_rutenus'	((('Alierasaurus_ronchii'	(('Cotylorhynchus_romeri'	'Cotylorhynchus_hancocki')	'Cotylorhynchus_bransoni'))	(('Angelosaurus_greeni'	'Angelosaurus_romeri')	'Angelosaurus_dolani'))	'Ennatosaurus_tecton'))	'Trichasaurus_texensis'))	'Casea_broilii')	('Caseoides_sanangeloensis'	'Caseopsis_agilis')))))	'Oromycter_dolesorum'))	((('Apsisaurus_witteri'	'Ascendonanus_nestleri')	('Archaeovenator_hamiltonensis'	('Pyozia_mesenensis'	(('Mesenosaurus_romeri'	'Varanopidae_indet.	_Cabarz_quarry')	((('Heleosaurus_scholtzi'	'Elliotsmithia_longiceps')	('Anningia_megalops'	'Microvaranops_parentis'))	('Mycterosaurus_longiceps'	(('Tambacarnifex_unguifalcatus'	('Varanops_brevirostris'	('Varanodon_agilis'	'Watongia_meieri')))	('Aerosaurus_wellesi'
((('Limnoscelis_dynatis'	'Limnoscelis_paludis')	('Tseajaia_campi'	('Ambedus_pusillus'	('Oradectes_sanmiguelensis'	('Orobates_pabsti'	(('Desmatodon_hollandi'	'Desmatodon_hesperis')	('Silvadectes_absitus'	(('Diadectes_zenos'	'Diadectes_sideropelicus')	'Diadectes_tenuitectes'))))))))	((((('Eothyris_parkeyi'	'Vaughnictis_smithae')	'Oedaleops_campi')	(('Casea_halselli'	('Eocasea_martini'	('Phreatophasma_aenigmaticum'	((('Casea_nicholsi'	(('Euromycter_rutenus'	((('Alierasaurus_ronchii'	(('Cotylorhynchus_romeri'	'Cotylorhynchus_hancocki')	'Cotylorhynchus_bransoni'))	(('Angelosaurus_greeni'	'Angelosaurus_romeri')	'Angelosaurus_dolani'))	'Ennatosaurus_tecton'))	'Trichasaurus_texensis'))	'Casea_broilii')	('Caseoides_sanangeloensis'	'Caseopsis_agilis')))))	'Oromycter_dolesorum'))	((('Apsisaurus_witteri'	'Ascendonanus_nestleri')	('Archaeovenator_hamiltonensis'	('Pyozia_mesenensis'	(('Mesenosaurus_romeri'	'Varanopidae_indet.	_Cabarz_quarry')	(('Elliotsmithia_longiceps'	('Heleosaurus_scholtzi'	('Anningia_megalops'	'Microvaranops_parentis')))	('Mycterosaurus_longiceps'	(((('Tambacarnifex_unguifalcatus'	'Ruthiromia_elcobriensis')	'Aerosaurus_greenleeorum')	'Aerosaurus_wellesi')	('Varanops_brevirostris'
((('Limnoscelis_dynatis'	'Limnoscelis_paludis')	('Tseajaia_campi'	('Ambedus_pusillus'	('Oradectes_sanmiguelensis'	('Orobates_pabsti'	(('Desmatodon_hollandi'	'Desmatodon_hesperis')	('Silvadectes_absitus'	(('Diadectes_zenos'	'Diadectes_sideropelicus')	'Diadectes_tenuitectes'))))))))	((((('Eothyris_parkeyi'	'Vaughnictis_smithae')	'Oedaleops_campi')	(('Casea_halselli'	('Eocasea_martini'	('Phreatophasma_aenigmaticum'	((('Casea_nicholsi'	(('Euromycter_rutenus'	((('Alierasaurus_ronchii'	(('Cotylorhynchus_romeri'	'Cotylorhynchus_hancocki')	'Cotylorhynchus_bransoni'))	(('Angelosaurus_greeni'	'Angelosaurus_romeri')	'Angelosaurus_dolani'))	'Ennatosaurus_tecton'))	'Trichasaurus_texensis'))	'Casea_broilii')	('Caseoides_sanangeloensis'	'Caseopsis_agilis')))))	'Oromycter_dolesorum'))	((('Apsisaurus_witteri'	'Ascendonanus_nestleri')	('Archaeovenator_hamiltonensis'	('Pyozia_mesenensis'	(('Mesenosaurus_romeri'	'Varanopidae_indet.	_Cabarz_quarry')	((('Elliotsmithia_longiceps'	'Heleosaurus_scholtzi')	('Anningia_megalops'	'Microvaranops_parentis'))	('Mycterosaurus_longiceps'	(((('Tambacarnifex_unguifalcatus'	'Ruthiromia_elcobriensis')	'Aerosaurus_greenleeorum')	'Aerosaurus_wellesi')	('Varanops_brevirostris'
((('Limnoscelis_dynatis'	'Limnoscelis_paludis')	('Tseajaia_campi'	('Ambedus_pusillus'	('Oradectes_sanmiguelensis'	('Orobates_pabsti'	(('Desmatodon_hollandi'	'Desmatodon_hesperis')	('Silvadectes_absitus'	(('Diadectes_zenos'	'Diadectes_sideropelicus')	'Diadectes_tenuitectes'))))))))	((((('Eothyris_parkeyi'	'Vaughnictis_smithae')	'Oedaleops_campi')	(('Casea_halselli'	('Eocasea_martini'	('Phreatophasma_aenigmaticum'	((('Casea_nicholsi'	(('Euromycter_rutenus'	((('Alierasaurus_ronchii'	(('Cotylorhynchus_romeri'	'Cotylorhynchus_hancocki')	'Cotylorhynchus_bransoni'))	(('Angelosaurus_greeni'	'Angelosaurus_romeri')	'Angelosaurus_dolani'))	'Ennatosaurus_tecton'))	'Trichasaurus_texensis'))	'Casea_broilii')	('Caseoides_sanangeloensis'	'Caseopsis_agilis')))))	'Oromycter_dolesorum'))	((('Apsisaurus_witteri'	'Ascendonanus_nestleri')	('Archaeovenator_hamiltonensis'	('Pyozia_mesenensis'	(('Mesenosaurus_romeri'	'Varanopidae_indet.	_Cabarz_quarry')	(('Heleosaurus_scholtzi'	('Elliotsmithia_longiceps'	('Anningia_megalops'	'Microvaranops_parentis')))	('Mycterosaurus_longiceps'	(((('Tambacarnifex_unguifalcatus'	'Ruthiromia_elcobriensis')	'Aerosaurus_greenleeorum')	'Aerosaurus_wellesi')	('Varanops_brevirostris'
((('Limnoscelis_dynatis'	'Limnoscelis_paludis')	('Tseajaia_campi'	('Ambedus_pusillus'	('Oradectes_sanmiguelensis'	('Orobates_pabsti'	(('Desmatodon_hollandi'	'Desmatodon_hesperis')	('Silvadectes_absitus'	(('Diadectes_zenos'	'Diadectes_sideropelicus')	'Diadectes_tenuitectes'))))))))	((((('Eothyris_parkeyi'	'Vaughnictis_smithae')	'Oedaleops_campi')	(('Casea_halselli'	('Eocasea_martini'	('Phreatophasma_aenigmaticum'	((('Casea_nicholsi'	(('Euromycter_rutenus'	((('Alierasaurus_ronchii'	(('Cotylorhynchus_romeri'	'Cotylorhynchus_hancocki')	'Cotylorhynchus_bransoni'))	(('Angelosaurus_greeni'	'Angelosaurus_romeri')	'Angelosaurus_dolani'))	'Ennatosaurus_tecton'))	'Trichasaurus_texensis'))	'Casea_broilii')	('Caseoides_sanangeloensis'	'Caseopsis_agilis')))))	'Oromycter_dolesorum'))	((('Apsisaurus_witteri'	'Ascendonanus_nestleri')	('Archaeovenator_hamiltonensis'	('Pyozia_mesenensis'	(('Mesenosaurus_romeri'	'Varanopidae_indet.	_Cabarz_quarry')	(('Elliotsmithia_longiceps'	('Heleosaurus_scholtzi'	('Anningia_megalops'	'Microvaranops_parentis')))	('Mycterosaurus_longiceps'	(((('Tambacarnifex_unguifalcatus'	'Ruthiromia_elcobriensis')	'Aerosaurus_greenleeorum')	'Aerosaurus_wellesi')	('Varanops_brevirostris'
((('Limnoscelis_dynatis'	'Limnoscelis_paludis')	('Tseajaia_campi'	('Ambedus_pusillus'	('Oradectes_sanmiguelensis'	('Orobates_pabsti'	(('Desmatodon_hollandi'	'Desmatodon_hesperis')	('Silvadectes_absitus'	(('Diadectes_zenos'	'Diadectes_sideropelicus')	'Diadectes_tenuitectes'))))))))	((((('Eothyris_parkeyi'	'Vaughnictis_smithae')	'Oedaleops_campi')	(('Casea_halselli'	('Eocasea_martini'	('Phreatophasma_aenigmaticum'	((('Casea_nicholsi'	(('Euromycter_rutenus'	((('Alierasaurus_ronchii'	(('Cotylorhynchus_romeri'	'Cotylorhynchus_hancocki')	'Cotylorhynchus_bransoni'))	(('Angelosaurus_greeni'	'Angelosaurus_romeri')	'Angelosaurus_dolani'))	'Ennatosaurus_tecton'))	'Trichasaurus_texensis'))	'Casea_broilii')	('Caseoides_sanangeloensis'	'Caseopsis_agilis')))))	'Oromycter_dolesorum'))	((('Apsisaurus_witteri'	'Ascendonanus_nestleri')	('Archaeovenator_hamiltonensis'	('Pyozia_mesenensis'	(('Mesenosaurus_romeri'	'Varanopidae_indet.	_Cabarz_quarry')	((('Elliotsmithia_longiceps'	('Anningia_megalops'	'Microvaranops_parentis'))	'Heleosaurus_scholtzi')	('Mycterosaurus_longiceps'	(((('Tambacarnifex_unguifalcatus'	'Ruthiromia_elcobriensis')	'Aerosaurus_greenleeorum')	'Aerosaurus_wellesi')	('Varanops_brevirostris'
((('Limnoscelis_dynatis'	'Limnoscelis_paludis')	('Tseajaia_campi'	('Ambedus_pusillus'	('Oradectes_sanmiguelensis'	('Orobates_pabsti'	(('Desmatodon_hollandi'	'Desmatodon_hesperis')	('Silvadectes_absitus'	(('Diadectes_zenos'	'Diadectes_sideropelicus')	'Diadectes_tenuitectes'))))))))	((((('Eothyris_parkeyi'	'Vaughnictis_smithae')	'Oedaleops_campi')	(('Casea_halselli'	('Eocasea_martini'	('Phreatophasma_aenigmaticum'	((('Casea_nicholsi'	(('Euromycter_rutenus'	((('Alierasaurus_ronchii'	(('Cotylorhynchus_romeri'	'Cotylorhynchus_hancocki')	'Cotylorhynchus_bransoni'))	(('Angelosaurus_greeni'	'Angelosaurus_romeri')	'Angelosaurus_dolani'))	'Ennatosaurus_tecton'))	'Trichasaurus_texensis'))	'Casea_broilii')	('Caseoides_sanangeloensis'	'Caseopsis_agilis')))))	'Oromycter_dolesorum'))	((('Apsisaurus_witteri'	'Ascendonanus_nestleri')	('Archaeovenator_hamiltonensis'	('Pyozia_mesenensis'	(('Mesenosaurus_romeri'	'Varanopidae_indet.	_Cabarz_quarry')	((('Heleosaurus_scholtzi'	'Elliotsmithia_longiceps')	('Anningia_megalops'	'Microvaranops_parentis'))	('Mycterosaurus_longiceps'	(((('Tambacarnifex_unguifalcatus'	'Ruthiromia_elcobriensis')	'Aerosaurus_greenleeorum')	'Aerosaurus_wellesi')	('Varanops_brevirostris'
((('Limnoscelis_dynatis'	'Limnoscelis_paludis')	('Tseajaia_campi'	('Ambedus_pusillus'	('Oradectes_sanmiguelensis'	('Orobates_pabsti'	(('Desmatodon_hollandi'	'Desmatodon_hesperis')	('Silvadectes_absitus'	(('Diadectes_zenos'	'Diadectes_sideropelicus')	'Diadectes_tenuitectes'))))))))	((((('Eothyris_parkeyi'	'Vaughnictis_smithae')	'Oedaleops_campi')	(('Casea_halselli'	('Eocasea_martini'	('Phreatophasma_aenigmaticum'	((('Casea_nicholsi'	(('Euromycter_rutenus'	((('Alierasaurus_ronchii'	(('Cotylorhynchus_romeri'	'Cotylorhynchus_hancocki')	'Cotylorhynchus_bransoni'))	(('Angelosaurus_greeni'	'Angelosaurus_romeri')	'Angelosaurus_dolani'))	'Ennatosaurus_tecton'))	'Trichasaurus_texensis'))	'Casea_broilii')	('Caseoides_sanangeloensis'	'Caseopsis_agilis')))))	'Oromycter_dolesorum'))	((('Apsisaurus_witteri'	'Ascendonanus_nestleri')	('Archaeovenator_hamiltonensis'	('Pyozia_mesenensis'	(('Mesenosaurus_romeri'	'Varanopidae_indet.	_Cabarz_quarry')	((('Heleosaurus_scholtzi'	'Elliotsmithia_longiceps')	('Anningia_megalops'	'Microvaranops_parentis'))	('Mycterosaurus_longiceps'	(((('Tambacarnifex_unguifalcatus'	'Ruthiromia_elcobriensis')	'Aerosaurus_greenleeorum')	'Aerosaurus_wellesi')	('Varanops_brevirostris'
((('Limnoscelis_dynatis'	'Limnoscelis_paludis')	('Tseajaia_campi'	('Ambedus_pusillus'	('Oradectes_sanmiguelensis'	('Orobates_pabsti'	(('Desmatodon_hollandi'	'Desmatodon_hesperis')	('Silvadectes_absitus'	(('Diadectes_zenos'	'Diadectes_sideropelicus')	'Diadectes_tenuitectes'))))))))	((((('Eothyris_parkeyi'	'Vaughnictis_smithae')	'Oedaleops_campi')	(('Casea_halselli'	('Eocasea_martini'	('Phreatophasma_aenigmaticum'	((('Casea_nicholsi'	(('Euromycter_rutenus'	((('Alierasaurus_ronchii'	(('Cotylorhynchus_romeri'	'Cotylorhynchus_hancocki')	'Cotylorhynchus_bransoni'))	(('Angelosaurus_greeni'	'Angelosaurus_romeri')	'Angelosaurus_dolani'))	'Ennatosaurus_tecton'))	'Trichasaurus_texensis'))	'Casea_broilii')	('Caseoides_sanangeloensis'	'Caseopsis_agilis')))))	'Oromycter_dolesorum'))	((('Apsisaurus_witteri'	'Ascendonanus_nestleri')	('Archaeovenator_hamiltonensis'	('Pyozia_mesenensis'	(('Mesenosaurus_romeri'	'Varanopidae_indet.	_Cabarz_quarry')	(('Elliotsmithia_longiceps'	('Heleosaurus_scholtzi'	('Anningia_megalops'	'Microvaranops_parentis')))	('Mycterosaurus_longiceps'	((('Tambacarnifex_unguifalcatus'	('Aerosaurus_greenleeorum'	'Ruthiromia_elcobriensis'))	'Aerosaurus_wellesi')	('Varanops_brevirostris'
((('Limnoscelis_dynatis'	'Limnoscelis_paludis')	('Tseajaia_campi'	('Ambedus_pusillus'	('Oradectes_sanmiguelensis'	('Orobates_pabsti'	(('Desmatodon_hollandi'	'Desmatodon_hesperis')	('Silvadectes_absitus'	(('Diadectes_zenos'	'Diadectes_sideropelicus')	'Diadectes_tenuitectes'))))))))	((((('Eothyris_parkeyi'	'Vaughnictis_smithae')	'Oedaleops_campi')	(('Casea_halselli'	('Eocasea_martini'	('Phreatophasma_aenigmaticum'	((('Casea_nicholsi'	(('Euromycter_rutenus'	((('Alierasaurus_ronchii'	(('Cotylorhynchus_romeri'	'Cotylorhynchus_hancocki')	'Cotylorhynchus_bransoni'))	(('Angelosaurus_greeni'	'Angelosaurus_romeri')	'Angelosaurus_dolani'))	'Ennatosaurus_tecton'))	'Trichasaurus_texensis'))	'Casea_broilii')	('Caseoides_sanangeloensis'	'Caseopsis_agilis')))))	'Oromycter_dolesorum'))	((('Apsisaurus_witteri'	'Ascendonanus_nestleri')	('Archaeovenator_hamiltonensis'	('Pyozia_mesenensis'	(('Mesenosaurus_romeri'	'Varanopidae_indet.	_Cabarz_quarry')	(('Elliotsmithia_longiceps'	('Heleosaurus_scholtzi'	('Anningia_megalops'	'Microvaranops_parentis')))	('Mycterosaurus_longiceps'	((('Tambacarnifex_unguifalcatus'	('Aerosaurus_greenleeorum'	'Ruthiromia_elcobriensis'))	'Aerosaurus_wellesi')	('Varanops_brevirostris'
((('Limnoscelis_dynatis'	'Limnoscelis_paludis')	('Tseajaia_campi'	('Ambedus_pusillus'	('Oradectes_sanmiguelensis'	('Orobates_pabsti'	(('Desmatodon_hollandi'	'Desmatodon_hesperis')	('Silvadectes_absitus'	(('Diadectes_zenos'	'Diadectes_sideropelicus')	'Diadectes_tenuitectes'))))))))	((((('Eothyris_parkeyi'	'Vaughnictis_smithae')	'Oedaleops_campi')	(('Casea_halselli'	('Eocasea_martini'	('Phreatophasma_aenigmaticum'	((('Casea_nicholsi'	(('Euromycter_rutenus'	((('Alierasaurus_ronchii'	(('Cotylorhynchus_romeri'	'Cotylorhynchus_hancocki')	'Cotylorhynchus_bransoni'))	(('Angelosaurus_greeni'	'Angelosaurus_romeri')	'Angelosaurus_dolani'))	'Ennatosaurus_tecton'))	'Trichasaurus_texensis'))	'Casea_broilii')	('Caseoides_sanangeloensis'	'Caseopsis_agilis')))))	'Oromycter_dolesorum'))	((('Apsisaurus_witteri'	'Ascendonanus_nestleri')	('Archaeovenator_hamiltonensis'	('Pyozia_mesenensis'	(('Mesenosaurus_romeri'	'Varanopidae_indet.	_Cabarz_quarry')	((('Elliotsmithia_longiceps'	('Anningia_megalops'	'Microvaranops_parentis'))	'Heleosaurus_scholtzi')	('Mycterosaurus_longiceps'	((('Tambacarnifex_unguifalcatus'	('Aerosaurus_greenleeorum'	'Ruthiromia_elcobriensis'))	'Aerosaurus_wellesi')	('Varanops_brevirostris'
((('Limnoscelis_dynatis'	'Limnoscelis_paludis')	('Tseajaia_campi'	('Ambedus_pusillus'	('Oradectes_sanmiguelensis'	('Orobates_pabsti'	(('Desmatodon_hollandi'	'Desmatodon_hesperis')	('Silvadectes_absitus'	(('Diadectes_zenos'	'Diadectes_sideropelicus')	'Diadectes_tenuitectes'))))))))	((((('Eothyris_parkeyi'	'Vaughnictis_smithae')	'Oedaleops_campi')	(('Casea_halselli'	('Eocasea_martini'	('Phreatophasma_aenigmaticum'	((('Casea_nicholsi'	(('Euromycter_rutenus'	((('Alierasaurus_ronchii'	(('Cotylorhynchus_romeri'	'Cotylorhynchus_hancocki')	'Cotylorhynchus_bransoni'))	(('Angelosaurus_greeni'	'Angelosaurus_romeri')	'Angelosaurus_dolani'))	'Ennatosaurus_tecton'))	'Trichasaurus_texensis'))	'Casea_broilii')	('Caseoides_sanangeloensis'	'Caseopsis_agilis')))))	'Oromycter_dolesorum'))	((('Apsisaurus_witteri'	'Ascendonanus_nestleri')	('Archaeovenator_hamiltonensis'	('Pyozia_mesenensis'	(('Mesenosaurus_romeri'	'Varanopidae_indet.	_Cabarz_quarry')	((('Elliotsmithia_longiceps'	('Anningia_megalops'	'Microvaranops_parentis'))	'Heleosaurus_scholtzi')	('Mycterosaurus_longiceps'	((('Tambacarnifex_unguifalcatus'	('Aerosaurus_greenleeorum'	'Ruthiromia_elcobriensis'))	'Aerosaurus_wellesi')	('Varanops_brevirostris'
((('Limnoscelis_dynatis'	'Limnoscelis_paludis')	('Tseajaia_campi'	('Ambedus_pusillus'	('Oradectes_sanmiguelensis'	('Orobates_pabsti'	(('Desmatodon_hollandi'	'Desmatodon_hesperis')	('Silvadectes_absitus'	(('Diadectes_zenos'	'Diadectes_sideropelicus')	'Diadectes_tenuitectes'))))))))	((((('Eothyris_parkeyi'	'Vaughnictis_smithae')	'Oedaleops_campi')	(('Casea_halselli'	('Eocasea_martini'	('Phreatophasma_aenigmaticum'	((('Casea_nicholsi'	(('Euromycter_rutenus'	((('Alierasaurus_ronchii'	(('Cotylorhynchus_romeri'	'Cotylorhynchus_hancocki')	'Cotylorhynchus_bransoni'))	(('Angelosaurus_greeni'	'Angelosaurus_romeri')	'Angelosaurus_dolani'))	'Ennatosaurus_tecton'))	'Trichasaurus_texensis'))	'Casea_broilii')	('Caseoides_sanangeloensis'	'Caseopsis_agilis')))))	'Oromycter_dolesorum'))	((('Apsisaurus_witteri'	'Ascendonanus_nestleri')	('Archaeovenator_hamiltonensis'	('Pyozia_mesenensis'	(('Mesenosaurus_romeri'	'Varanopidae_indet.	_Cabarz_quarry')	(('Heleosaurus_scholtzi'	('Elliotsmithia_longiceps'	('Anningia_megalops'	'Microvaranops_parentis')))	('Mycterosaurus_longiceps'	((('Tambacarnifex_unguifalcatus'	('Aerosaurus_greenleeorum'	'Ruthiromia_elcobriensis'))	'Aerosaurus_wellesi')	('Varanops_brevirostris'
((('Limnoscelis_dynatis'	'Limnoscelis_paludis')	('Tseajaia_campi'	('Ambedus_pusillus'	('Oradectes_sanmiguelensis'	('Orobates_pabsti'	(('Desmatodon_hollandi'	'Desmatodon_hesperis')	('Silvadectes_absitus'	(('Diadectes_zenos'	'Diadectes_sideropelicus')	'Diadectes_tenuitectes'))))))))	((((('Eothyris_parkeyi'	'Vaughnictis_smithae')	'Oedaleops_campi')	(('Casea_halselli'	('Eocasea_martini'	('Phreatophasma_aenigmaticum'	((('Casea_nicholsi'	(('Euromycter_rutenus'	((('Alierasaurus_ronchii'	(('Cotylorhynchus_romeri'	'Cotylorhynchus_hancocki')	'Cotylorhynchus_bransoni'))	(('Angelosaurus_greeni'	'Angelosaurus_romeri')	'Angelosaurus_dolani'))	'Ennatosaurus_tecton'))	'Trichasaurus_texensis'))	'Casea_broilii')	('Caseoides_sanangeloensis'	'Caseopsis_agilis')))))	'Oromycter_dolesorum'))	((('Apsisaurus_witteri'	'Ascendonanus_nestleri')	('Archaeovenator_hamiltonensis'	('Pyozia_mesenensis'	(('Mesenosaurus_romeri'	'Varanopidae_indet.	_Cabarz_quarry')	((('Elliotsmithia_longiceps'	('Anningia_megalops'	'Microvaranops_parentis'))	'Heleosaurus_scholtzi')	('Mycterosaurus_longiceps'	((('Tambacarnifex_unguifalcatus'	('Aerosaurus_greenleeorum'	'Ruthiromia_elcobriensis'))	'Aerosaurus_wellesi')	('Varanops_brevirostris'
((('Limnoscelis_dynatis'	'Limnoscelis_paludis')	('Tseajaia_campi'	('Ambedus_pusillus'	('Oradectes_sanmiguelensis'	('Orobates_pabsti'	(('Desmatodon_hollandi'	'Desmatodon_hesperis')	('Silvadectes_absitus'	(('Diadectes_zenos'	'Diadectes_sideropelicus')	'Diadectes_tenuitectes'))))))))	((((('Eothyris_parkeyi'	'Vaughnictis_smithae')	'Oedaleops_campi')	(('Casea_halselli'	('Eocasea_martini'	('Phreatophasma_aenigmaticum'	((('Casea_nicholsi'	(('Euromycter_rutenus'	((('Alierasaurus_ronchii'	(('Cotylorhynchus_romeri'	'Cotylorhynchus_hancocki')	'Cotylorhynchus_bransoni'))	(('Angelosaurus_greeni'	'Angelosaurus_romeri')	'Angelosaurus_dolani'))	'Ennatosaurus_tecton'))	'Trichasaurus_texensis'))	'Casea_broilii')	('Caseoides_sanangeloensis'	'Caseopsis_agilis')))))	'Oromycter_dolesorum'))	((('Apsisaurus_witteri'	'Ascendonanus_nestleri')	('Archaeovenator_hamiltonensis'	('Pyozia_mesenensis'	(('Mesenosaurus_romeri'	'Varanopidae_indet.	_Cabarz_quarry')	(('Heleosaurus_scholtzi'	('Elliotsmithia_longiceps'	('Anningia_megalops'	'Microvaranops_parentis')))	('Mycterosaurus_longiceps'	((('Tambacarnifex_unguifalcatus'	('Aerosaurus_greenleeorum'	'Ruthiromia_elcobriensis'))	'Aerosaurus_wellesi')	('Varanops_brevirostris'
((('Limnoscelis_dynatis'	'Limnoscelis_paludis')	('Tseajaia_campi'	('Ambedus_pusillus'	('Oradectes_sanmiguelensis'	('Orobates_pabsti'	(('Desmatodon_hollandi'	'Desmatodon_hesperis')	('Silvadectes_absitus'	(('Diadectes_zenos'	'Diadectes_sideropelicus')	'Diadectes_tenuitectes'))))))))	((((('Eothyris_parkeyi'	'Vaughnictis_smithae')	'Oedaleops_campi')	(('Casea_halselli'	('Eocasea_martini'	('Phreatophasma_aenigmaticum'	((('Casea_nicholsi'	(('Euromycter_rutenus'	((('Alierasaurus_ronchii'	(('Cotylorhynchus_romeri'	'Cotylorhynchus_hancocki')	'Cotylorhynchus_bransoni'))	(('Angelosaurus_greeni'	'Angelosaurus_romeri')	'Angelosaurus_dolani'))	'Ennatosaurus_tecton'))	'Trichasaurus_texensis'))	'Casea_broilii')	('Caseoides_sanangeloensis'	'Caseopsis_agilis')))))	'Oromycter_dolesorum'))	((('Apsisaurus_witteri'	'Ascendonanus_nestleri')	('Archaeovenator_hamiltonensis'	('Pyozia_mesenensis'	(('Mesenosaurus_romeri'	'Varanopidae_indet.	_Cabarz_quarry')	((('Elliotsmithia_longiceps'	('Anningia_megalops'	'Microvaranops_parentis'))	'Heleosaurus_scholtzi')	('Mycterosaurus_longiceps'	((('Tambacarnifex_unguifalcatus'	('Aerosaurus_greenleeorum'	'Ruthiromia_elcobriensis'))	'Aerosaurus_wellesi')	('Varanops_brevirostris'
((('Limnoscelis_dynatis'	'Limnoscelis_paludis')	('Tseajaia_campi'	('Ambedus_pusillus'	('Oradectes_sanmiguelensis'	('Orobates_pabsti'	(('Desmatodon_hollandi'	'Desmatodon_hesperis')	('Silvadectes_absitus'	(('Diadectes_zenos'	'Diadectes_sideropelicus')	'Diadectes_tenuitectes'))))))))	((((('Eothyris_parkeyi'	'Vaughnictis_smithae')	'Oedaleops_campi')	(('Casea_halselli'	('Eocasea_martini'	('Phreatophasma_aenigmaticum'	((('Casea_nicholsi'	(('Euromycter_rutenus'	((('Alierasaurus_ronchii'	(('Cotylorhynchus_romeri'	'Cotylorhynchus_hancocki')	'Cotylorhynchus_bransoni'))	(('Angelosaurus_greeni'	'Angelosaurus_romeri')	'Angelosaurus_dolani'))	'Ennatosaurus_tecton'))	'Trichasaurus_texensis'))	'Casea_broilii')	('Caseoides_sanangeloensis'	'Caseopsis_agilis')))))	'Oromycter_dolesorum'))	((('Apsisaurus_witteri'	'Ascendonanus_nestleri')	('Archaeovenator_hamiltonensis'	('Pyozia_mesenensis'	(('Mesenosaurus_romeri'	'Varanopidae_indet.	_Cabarz_quarry')	(('Elliotsmithia_longiceps'	(('Anningia_megalops'	'Microvaranops_parentis')	'Heleosaurus_scholtzi'))	('Mycterosaurus_longiceps'	((('Tambacarnifex_unguifalcatus'	('Aerosaurus_greenleeorum'	'Ruthiromia_elcobriensis'))	'Aerosaurus_wellesi')	('Varanops_brevirostris'
((('Limnoscelis_dynatis'	'Limnoscelis_paludis')	('Tseajaia_campi'	('Ambedus_pusillus'	('Oradectes_sanmiguelensis'	('Orobates_pabsti'	(('Desmatodon_hollandi'	'Desmatodon_hesperis')	('Silvadectes_absitus'	(('Diadectes_zenos'	'Diadectes_sideropelicus')	'Diadectes_tenuitectes'))))))))	((((('Eothyris_parkeyi'	'Vaughnictis_smithae')	'Oedaleops_campi')	(('Casea_halselli'	('Eocasea_martini'	('Phreatophasma_aenigmaticum'	((('Casea_nicholsi'	(('Euromycter_rutenus'	((('Alierasaurus_ronchii'	(('Cotylorhynchus_romeri'	'Cotylorhynchus_hancocki')	'Cotylorhynchus_bransoni'))	(('Angelosaurus_greeni'	'Angelosaurus_romeri')	'Angelosaurus_dolani'))	'Ennatosaurus_tecton'))	'Trichasaurus_texensis'))	'Casea_broilii')	('Caseoides_sanangeloensis'	'Caseopsis_agilis')))))	'Oromycter_dolesorum'))	((('Apsisaurus_witteri'	'Ascendonanus_nestleri')	('Archaeovenator_hamiltonensis'	('Pyozia_mesenensis'	(('Mesenosaurus_romeri'	'Varanopidae_indet.	_Cabarz_quarry')	(('Heleosaurus_scholtzi'	('Elliotsmithia_longiceps'	('Anningia_megalops'	'Microvaranops_parentis')))	('Mycterosaurus_longiceps'	((('Tambacarnifex_unguifalcatus'	('Aerosaurus_greenleeorum'	'Ruthiromia_elcobriensis'))	'Aerosaurus_wellesi')	('Varanops_brevirostris'
((('Limnoscelis_dynatis'	'Limnoscelis_paludis')	('Tseajaia_campi'	('Ambedus_pusillus'	('Oradectes_sanmiguelensis'	('Orobates_pabsti'	(('Desmatodon_hollandi'	'Desmatodon_hesperis')	('Silvadectes_absitus'	(('Diadectes_zenos'	'Diadectes_sideropelicus')	'Diadectes_tenuitectes'))))))))	((((('Eothyris_parkeyi'	'Vaughnictis_smithae')	'Oedaleops_campi')	(('Casea_halselli'	('Eocasea_martini'	('Phreatophasma_aenigmaticum'	((('Casea_nicholsi'	(('Euromycter_rutenus'	((('Alierasaurus_ronchii'	(('Cotylorhynchus_romeri'	'Cotylorhynchus_hancocki')	'Cotylorhynchus_bransoni'))	(('Angelosaurus_greeni'	'Angelosaurus_romeri')	'Angelosaurus_dolani'))	'Ennatosaurus_tecton'))	'Trichasaurus_texensis'))	'Casea_broilii')	('Caseoides_sanangeloensis'	'Caseopsis_agilis')))))	'Oromycter_dolesorum'))	((('Apsisaurus_witteri'	'Ascendonanus_nestleri')	('Archaeovenator_hamiltonensis'	('Pyozia_mesenensis'	(('Mesenosaurus_romeri'	'Varanopidae_indet.	_Cabarz_quarry')	((('Elliotsmithia_longiceps'	('Anningia_megalops'	'Microvaranops_parentis'))	'Heleosaurus_scholtzi')	('Mycterosaurus_longiceps'	((('Tambacarnifex_unguifalcatus'	('Aerosaurus_greenleeorum'	'Ruthiromia_elcobriensis'))	'Aerosaurus_wellesi')	('Varanops_brevirostris'
((('Limnoscelis_dynatis'	'Limnoscelis_paludis')	('Tseajaia_campi'	('Ambedus_pusillus'	('Oradectes_sanmiguelensis'	('Orobates_pabsti'	(('Desmatodon_hollandi'	'Desmatodon_hesperis')	('Silvadectes_absitus'	(('Diadectes_zenos'	'Diadectes_sideropelicus')	'Diadectes_tenuitectes'))))))))	((((('Eothyris_parkeyi'	'Vaughnictis_smithae')	'Oedaleops_campi')	(('Casea_halselli'	('Eocasea_martini'	('Phreatophasma_aenigmaticum'	((('Casea_nicholsi'	(('Euromycter_rutenus'	((('Alierasaurus_ronchii'	(('Cotylorhynchus_romeri'	'Cotylorhynchus_hancocki')	'Cotylorhynchus_bransoni'))	(('Angelosaurus_greeni'	'Angelosaurus_romeri')	'Angelosaurus_dolani'))	'Ennatosaurus_tecton'))	'Trichasaurus_texensis'))	'Casea_broilii')	('Caseoides_sanangeloensis'	'Caseopsis_agilis')))))	'Oromycter_dolesorum'))	((('Apsisaurus_witteri'	'Ascendonanus_nestleri')	('Archaeovenator_hamiltonensis'	('Pyozia_mesenensis'	(('Mesenosaurus_romeri'	'Varanopidae_indet.	_Cabarz_quarry')	(('Heleosaurus_scholtzi'	('Elliotsmithia_longiceps'	('Anningia_megalops'	'Microvaranops_parentis')))	('Mycterosaurus_longiceps'	((('Tambacarnifex_unguifalcatus'	('Aerosaurus_greenleeorum'	'Ruthiromia_elcobriensis'))	'Aerosaurus_wellesi')	('Varanops_brevirostris'
((('Limnoscelis_dynatis'	'Limnoscelis_paludis')	('Tseajaia_campi'	('Ambedus_pusillus'	('Oradectes_sanmiguelensis'	('Orobates_pabsti'	(('Desmatodon_hollandi'	'Desmatodon_hesperis')	('Silvadectes_absitus'	(('Diadectes_zenos'	'Diadectes_sideropelicus')	'Diadectes_tenuitectes'))))))))	((((('Eothyris_parkeyi'	'Vaughnictis_smithae')	'Oedaleops_campi')	(('Casea_halselli'	('Eocasea_martini'	('Phreatophasma_aenigmaticum'	((('Casea_nicholsi'	(('Euromycter_rutenus'	((('Alierasaurus_ronchii'	(('Cotylorhynchus_romeri'	'Cotylorhynchus_hancocki')	'Cotylorhynchus_bransoni'))	(('Angelosaurus_greeni'	'Angelosaurus_romeri')	'Angelosaurus_dolani'))	'Ennatosaurus_tecton'))	'Trichasaurus_texensis'))	'Casea_broilii')	('Caseoides_sanangeloensis'	'Caseopsis_agilis')))))	'Oromycter_dolesorum'))	((('Apsisaurus_witteri'	'Ascendonanus_nestleri')	('Archaeovenator_hamiltonensis'	('Pyozia_mesenensis'	(('Mesenosaurus_romeri'	'Varanopidae_indet.	_Cabarz_quarry')	((('Elliotsmithia_longiceps'	'Heleosaurus_scholtzi')	('Anningia_megalops'	'Microvaranops_parentis'))	('Mycterosaurus_longiceps'	((('Tambacarnifex_unguifalcatus'	('Aerosaurus_greenleeorum'	'Ruthiromia_elcobriensis'))	'Aerosaurus_wellesi')	('Varanops_brevirostris'
((('Limnoscelis_dynatis'	'Limnoscelis_paludis')	('Tseajaia_campi'	('Ambedus_pusillus'	('Oradectes_sanmiguelensis'	('Orobates_pabsti'	(('Desmatodon_hollandi'	'Desmatodon_hesperis')	('Silvadectes_absitus'	(('Diadectes_zenos'	'Diadectes_sideropelicus')	'Diadectes_tenuitectes'))))))))	((((('Eothyris_parkeyi'	'Vaughnictis_smithae')	'Oedaleops_campi')	(('Casea_halselli'	('Eocasea_martini'	('Phreatophasma_aenigmaticum'	((('Casea_nicholsi'	(('Euromycter_rutenus'	((('Alierasaurus_ronchii'	(('Cotylorhynchus_romeri'	'Cotylorhynchus_hancocki')	'Cotylorhynchus_bransoni'))	(('Angelosaurus_greeni'	'Angelosaurus_romeri')	'Angelosaurus_dolani'))	'Ennatosaurus_tecton'))	'Trichasaurus_texensis'))	'Casea_broilii')	('Caseoides_sanangeloensis'	'Caseopsis_agilis')))))	'Oromycter_dolesorum'))	((('Apsisaurus_witteri'	'Ascendonanus_nestleri')	('Archaeovenator_hamiltonensis'	('Pyozia_mesenensis'	(('Mesenosaurus_romeri'	'Varanopidae_indet.	_Cabarz_quarry')	(('Elliotsmithia_longiceps'	(('Anningia_megalops'	'Microvaranops_parentis')	'Heleosaurus_scholtzi'))	('Mycterosaurus_longiceps'	((('Tambacarnifex_unguifalcatus'	('Aerosaurus_greenleeorum'	'Ruthiromia_elcobriensis'))	'Aerosaurus_wellesi')	('Varanops_brevirostris'
((('Limnoscelis_dynatis'	'Limnoscelis_paludis')	('Tseajaia_campi'	('Ambedus_pusillus'	('Oradectes_sanmiguelensis'	('Orobates_pabsti'	(('Desmatodon_hollandi'	'Desmatodon_hesperis')	('Silvadectes_absitus'	(('Diadectes_zenos'	'Diadectes_sideropelicus')	'Diadectes_tenuitectes'))))))))	((((('Eothyris_parkeyi'	'Vaughnictis_smithae')	'Oedaleops_campi')	(('Casea_halselli'	('Eocasea_martini'	('Phreatophasma_aenigmaticum'	((('Casea_nicholsi'	(('Euromycter_rutenus'	((('Alierasaurus_ronchii'	(('Cotylorhynchus_romeri'	'Cotylorhynchus_hancocki')	'Cotylorhynchus_bransoni'))	(('Angelosaurus_greeni'	'Angelosaurus_romeri')	'Angelosaurus_dolani'))	'Ennatosaurus_tecton'))	'Trichasaurus_texensis'))	'Casea_broilii')	('Caseoides_sanangeloensis'	'Caseopsis_agilis')))))	'Oromycter_dolesorum'))	((('Apsisaurus_witteri'	'Ascendonanus_nestleri')	('Archaeovenator_hamiltonensis'	('Pyozia_mesenensis'	(('Mesenosaurus_romeri'	'Varanopidae_indet.	_Cabarz_quarry')	(('Heleosaurus_scholtzi'	('Elliotsmithia_longiceps'	('Anningia_megalops'	'Microvaranops_parentis')))	('Mycterosaurus_longiceps'	((('Tambacarnifex_unguifalcatus'	('Aerosaurus_greenleeorum'	'Ruthiromia_elcobriensis'))	'Aerosaurus_wellesi')	('Varanops_brevirostris'
((('Limnoscelis_dynatis'	'Limnoscelis_paludis')	('Tseajaia_campi'	('Ambedus_pusillus'	('Oradectes_sanmiguelensis'	('Orobates_pabsti'	(('Desmatodon_hollandi'	'Desmatodon_hesperis')	('Silvadectes_absitus'	(('Diadectes_zenos'	'Diadectes_sideropelicus')	'Diadectes_tenuitectes'))))))))	((((('Eothyris_parkeyi'	'Vaughnictis_smithae')	'Oedaleops_campi')	(('Casea_halselli'	('Eocasea_martini'	('Phreatophasma_aenigmaticum'	((('Casea_nicholsi'	(('Euromycter_rutenus'	((('Alierasaurus_ronchii'	(('Cotylorhynchus_romeri'	'Cotylorhynchus_hancocki')	'Cotylorhynchus_bransoni'))	(('Angelosaurus_greeni'	'Angelosaurus_romeri')	'Angelosaurus_dolani'))	'Ennatosaurus_tecton'))	'Trichasaurus_texensis'))	'Casea_broilii')	('Caseoides_sanangeloensis'	'Caseopsis_agilis')))))	'Oromycter_dolesorum'))	((('Apsisaurus_witteri'	'Ascendonanus_nestleri')	('Archaeovenator_hamiltonensis'	('Pyozia_mesenensis'	(('Mesenosaurus_romeri'	'Varanopidae_indet.	_Cabarz_quarry')	((('Heleosaurus_scholtzi'	'Elliotsmithia_longiceps')	('Anningia_megalops'	'Microvaranops_parentis'))	('Mycterosaurus_longiceps'	((('Tambacarnifex_unguifalcatus'	'Aerosaurus_wellesi')	('Aerosaurus_greenleeorum'	'Ruthiromia_elcobriensis'))	('Varanops_brevirostris'
((('Limnoscelis_dynatis'	'Limnoscelis_paludis')	('Tseajaia_campi'	('Ambedus_pusillus'	('Oradectes_sanmiguelensis'	('Orobates_pabsti'	(('Desmatodon_hollandi'	'Desmatodon_hesperis')	('Silvadectes_absitus'	(('Diadectes_zenos'	'Diadectes_sideropelicus')	'Diadectes_tenuitectes'))))))))	((((('Eothyris_parkeyi'	'Vaughnictis_smithae')	'Oedaleops_campi')	(('Casea_halselli'	('Eocasea_martini'	('Phreatophasma_aenigmaticum'	((('Casea_nicholsi'	(('Euromycter_rutenus'	((('Alierasaurus_ronchii'	(('Cotylorhynchus_romeri'	'Cotylorhynchus_hancocki')	'Cotylorhynchus_bransoni'))	(('Angelosaurus_greeni'	'Angelosaurus_romeri')	'Angelosaurus_dolani'))	'Ennatosaurus_tecton'))	'Trichasaurus_texensis'))	'Casea_broilii')	('Caseoides_sanangeloensis'	'Caseopsis_agilis')))))	'Oromycter_dolesorum'))	((('Apsisaurus_witteri'	'Ascendonanus_nestleri')	('Archaeovenator_hamiltonensis'	('Pyozia_mesenensis'	(('Mesenosaurus_romeri'	'Varanopidae_indet.	_Cabarz_quarry')	((('Elliotsmithia_longiceps'	('Anningia_megalops'	'Microvaranops_parentis'))	'Heleosaurus_scholtzi')	('Mycterosaurus_longiceps'	((('Tambacarnifex_unguifalcatus'	'Aerosaurus_wellesi')	('Aerosaurus_greenleeorum'	'Ruthiromia_elcobriensis'))	('Varanops_brevirostris'
((('Limnoscelis_dynatis'	'Limnoscelis_paludis')	('Tseajaia_campi'	('Ambedus_pusillus'	('Oradectes_sanmiguelensis'	('Orobates_pabsti'	(('Desmatodon_hollandi'	'Desmatodon_hesperis')	('Silvadectes_absitus'	(('Diadectes_zenos'	'Diadectes_sideropelicus')	'Diadectes_tenuitectes'))))))))	((((('Eothyris_parkeyi'	'Vaughnictis_smithae')	'Oedaleops_campi')	(('Casea_halselli'	('Eocasea_martini'	('Phreatophasma_aenigmaticum'	((('Casea_nicholsi'	(('Euromycter_rutenus'	((('Alierasaurus_ronchii'	(('Cotylorhynchus_romeri'	'Cotylorhynchus_hancocki')	'Cotylorhynchus_bransoni'))	(('Angelosaurus_greeni'	'Angelosaurus_romeri')	'Angelosaurus_dolani'))	'Ennatosaurus_tecton'))	'Trichasaurus_texensis'))	'Casea_broilii')	('Caseoides_sanangeloensis'	'Caseopsis_agilis')))))	'Oromycter_dolesorum'))	((('Apsisaurus_witteri'	'Ascendonanus_nestleri')	('Archaeovenator_hamiltonensis'	('Pyozia_mesenensis'	(('Mesenosaurus_romeri'	'Varanopidae_indet.	_Cabarz_quarry')	(('Heleosaurus_scholtzi'	('Elliotsmithia_longiceps'	('Anningia_megalops'	'Microvaranops_parentis')))	('Mycterosaurus_longiceps'	((('Tambacarnifex_unguifalcatus'	'Aerosaurus_wellesi')	('Aerosaurus_greenleeorum'	'Ruthiromia_elcobriensis'))	('Varanops_brevirostris'
((('Limnoscelis_dynatis'	'Limnoscelis_paludis')	('Tseajaia_campi'	('Ambedus_pusillus'	('Oradectes_sanmiguelensis'	('Orobates_pabsti'	(('Desmatodon_hollandi'	'Desmatodon_hesperis')	('Silvadectes_absitus'	(('Diadectes_zenos'	'Diadectes_sideropelicus')	'Diadectes_tenuitectes'))))))))	((((('Eothyris_parkeyi'	'Vaughnictis_smithae')	'Oedaleops_campi')	(('Casea_halselli'	('Eocasea_martini'	('Phreatophasma_aenigmaticum'	((('Casea_nicholsi'	(('Euromycter_rutenus'	((('Alierasaurus_ronchii'	(('Cotylorhynchus_romeri'	'Cotylorhynchus_hancocki')	'Cotylorhynchus_bransoni'))	(('Angelosaurus_greeni'	'Angelosaurus_romeri')	'Angelosaurus_dolani'))	'Ennatosaurus_tecton'))	'Trichasaurus_texensis'))	'Casea_broilii')	('Caseoides_sanangeloensis'	'Caseopsis_agilis')))))	'Oromycter_dolesorum'))	((('Apsisaurus_witteri'	'Ascendonanus_nestleri')	('Archaeovenator_hamiltonensis'	('Pyozia_mesenensis'	(('Mesenosaurus_romeri'	'Varanopidae_indet.	_Cabarz_quarry')	(('Elliotsmithia_longiceps'	('Heleosaurus_scholtzi'	('Anningia_megalops'	'Microvaranops_parentis')))	('Mycterosaurus_longiceps'	((('Tambacarnifex_unguifalcatus'	'Aerosaurus_wellesi')	('Aerosaurus_greenleeorum'	'Ruthiromia_elcobriensis'))	('Varanops_brevirostris'
((('Limnoscelis_dynatis'	'Limnoscelis_paludis')	('Tseajaia_campi'	('Ambedus_pusillus'	('Oradectes_sanmiguelensis'	('Orobates_pabsti'	(('Desmatodon_hollandi'	'Desmatodon_hesperis')	('Silvadectes_absitus'	(('Diadectes_zenos'	'Diadectes_sideropelicus')	'Diadectes_tenuitectes'))))))))	((((('Eothyris_parkeyi'	'Vaughnictis_smithae')	'Oedaleops_campi')	(('Casea_halselli'	('Eocasea_martini'	('Phreatophasma_aenigmaticum'	((('Casea_nicholsi'	(('Euromycter_rutenus'	((('Alierasaurus_ronchii'	(('Cotylorhynchus_romeri'	'Cotylorhynchus_hancocki')	'Cotylorhynchus_bransoni'))	(('Angelosaurus_greeni'	'Angelosaurus_romeri')	'Angelosaurus_dolani'))	'Ennatosaurus_tecton'))	'Trichasaurus_texensis'))	'Casea_broilii')	('Caseoides_sanangeloensis'	'Caseopsis_agilis')))))	'Oromycter_dolesorum'))	((('Apsisaurus_witteri'	'Ascendonanus_nestleri')	('Archaeovenator_hamiltonensis'	('Pyozia_mesenensis'	(('Mesenosaurus_romeri'	'Varanopidae_indet.	_Cabarz_quarry')	((('Elliotsmithia_longiceps'	('Anningia_megalops'	'Microvaranops_parentis'))	'Heleosaurus_scholtzi')	('Mycterosaurus_longiceps'	((('Tambacarnifex_unguifalcatus'	'Aerosaurus_wellesi')	('Aerosaurus_greenleeorum'	'Ruthiromia_elcobriensis'))	('Varanops_brevirostris'
((('Limnoscelis_dynatis'	'Limnoscelis_paludis')	('Tseajaia_campi'	('Ambedus_pusillus'	('Oradectes_sanmiguelensis'	('Orobates_pabsti'	(('Desmatodon_hollandi'	'Desmatodon_hesperis')	('Silvadectes_absitus'	(('Diadectes_zenos'	'Diadectes_sideropelicus')	'Diadectes_tenuitectes'))))))))	((((('Eothyris_parkeyi'	'Vaughnictis_smithae')	'Oedaleops_campi')	(('Casea_halselli'	('Eocasea_martini'	('Phreatophasma_aenigmaticum'	((('Casea_nicholsi'	(('Euromycter_rutenus'	((('Alierasaurus_ronchii'	(('Cotylorhynchus_romeri'	'Cotylorhynchus_hancocki')	'Cotylorhynchus_bransoni'))	(('Angelosaurus_greeni'	'Angelosaurus_romeri')	'Angelosaurus_dolani'))	'Ennatosaurus_tecton'))	'Trichasaurus_texensis'))	'Casea_broilii')	('Caseoides_sanangeloensis'	'Caseopsis_agilis')))))	'Oromycter_dolesorum'))	((('Apsisaurus_witteri'	'Ascendonanus_nestleri')	('Archaeovenator_hamiltonensis'	('Pyozia_mesenensis'	(('Mesenosaurus_romeri'	'Varanopidae_indet.	_Cabarz_quarry')	(('Elliotsmithia_longiceps'	(('Anningia_megalops'	'Microvaranops_parentis')	'Heleosaurus_scholtzi'))	('Mycterosaurus_longiceps'	((('Tambacarnifex_unguifalcatus'	'Aerosaurus_wellesi')	('Aerosaurus_greenleeorum'	'Ruthiromia_elcobriensis'))	('Varanops_brevirostris'
((('Limnoscelis_dynatis'	'Limnoscelis_paludis')	('Tseajaia_campi'	('Ambedus_pusillus'	('Oradectes_sanmiguelensis'	('Orobates_pabsti'	(('Desmatodon_hollandi'	'Desmatodon_hesperis')	('Silvadectes_absitus'	(('Diadectes_zenos'	'Diadectes_sideropelicus')	'Diadectes_tenuitectes'))))))))	((((('Eothyris_parkeyi'	'Vaughnictis_smithae')	'Oedaleops_campi')	(('Casea_halselli'	('Eocasea_martini'	('Phreatophasma_aenigmaticum'	((('Casea_nicholsi'	(('Euromycter_rutenus'	((('Alierasaurus_ronchii'	(('Cotylorhynchus_romeri'	'Cotylorhynchus_hancocki')	'Cotylorhynchus_bransoni'))	(('Angelosaurus_greeni'	'Angelosaurus_romeri')	'Angelosaurus_dolani'))	'Ennatosaurus_tecton'))	'Trichasaurus_texensis'))	'Casea_broilii')	('Caseoides_sanangeloensis'	'Caseopsis_agilis')))))	'Oromycter_dolesorum'))	((('Apsisaurus_witteri'	'Ascendonanus_nestleri')	('Archaeovenator_hamiltonensis'	('Pyozia_mesenensis'	(('Mesenosaurus_romeri'	'Varanopidae_indet.	_Cabarz_quarry')	((('Heleosaurus_scholtzi'	'Elliotsmithia_longiceps')	('Anningia_megalops'	'Microvaranops_parentis'))	('Mycterosaurus_longiceps'	(('Tambacarnifex_unguifalcatus'	(('Aerosaurus_wellesi'	'Ruthiromia_elcobriensis')	'Aerosaurus_greenleeorum'))	('Varanops_brevirostris'
((('Limnoscelis_dynatis'	'Limnoscelis_paludis')	('Tseajaia_campi'	('Ambedus_pusillus'	('Oradectes_sanmiguelensis'	('Orobates_pabsti'	(('Desmatodon_hollandi'	'Desmatodon_hesperis')	('Silvadectes_absitus'	(('Diadectes_zenos'	'Diadectes_sideropelicus')	'Diadectes_tenuitectes'))))))))	((((('Eothyris_parkeyi'	'Vaughnictis_smithae')	'Oedaleops_campi')	(('Casea_halselli'	('Eocasea_martini'	('Phreatophasma_aenigmaticum'	((('Casea_nicholsi'	(('Euromycter_rutenus'	((('Alierasaurus_ronchii'	(('Cotylorhynchus_romeri'	'Cotylorhynchus_hancocki')	'Cotylorhynchus_bransoni'))	(('Angelosaurus_greeni'	'Angelosaurus_romeri')	'Angelosaurus_dolani'))	'Ennatosaurus_tecton'))	'Trichasaurus_texensis'))	'Casea_broilii')	('Caseoides_sanangeloensis'	'Caseopsis_agilis')))))	'Oromycter_dolesorum'))	((('Apsisaurus_witteri'	'Ascendonanus_nestleri')	('Archaeovenator_hamiltonensis'	('Pyozia_mesenensis'	(('Mesenosaurus_romeri'	'Varanopidae_indet.	_Cabarz_quarry')	(('Heleosaurus_scholtzi'	('Elliotsmithia_longiceps'	('Anningia_megalops'	'Microvaranops_parentis')))	('Mycterosaurus_longiceps'	(('Tambacarnifex_unguifalcatus'	(('Aerosaurus_wellesi'	'Ruthiromia_elcobriensis')	'Aerosaurus_greenleeorum'))	('Varanops_brevirostris'
((('Limnoscelis_dynatis'	'Limnoscelis_paludis')	('Tseajaia_campi'	('Ambedus_pusillus'	('Oradectes_sanmiguelensis'	('Orobates_pabsti'	(('Desmatodon_hollandi'	'Desmatodon_hesperis')	('Silvadectes_absitus'	(('Diadectes_zenos'	'Diadectes_sideropelicus')	'Diadectes_tenuitectes'))))))))	((((('Eothyris_parkeyi'	'Vaughnictis_smithae')	'Oedaleops_campi')	(('Casea_halselli'	('Eocasea_martini'	('Phreatophasma_aenigmaticum'	((('Casea_nicholsi'	(('Euromycter_rutenus'	((('Alierasaurus_ronchii'	(('Cotylorhynchus_romeri'	'Cotylorhynchus_hancocki')	'Cotylorhynchus_bransoni'))	(('Angelosaurus_greeni'	'Angelosaurus_romeri')	'Angelosaurus_dolani'))	'Ennatosaurus_tecton'))	'Trichasaurus_texensis'))	'Casea_broilii')	('Caseoides_sanangeloensis'	'Caseopsis_agilis')))))	'Oromycter_dolesorum'))	((('Apsisaurus_witteri'	'Ascendonanus_nestleri')	('Archaeovenator_hamiltonensis'	('Pyozia_mesenensis'	(('Mesenosaurus_romeri'	'Varanopidae_indet.	_Cabarz_quarry')	((('Elliotsmithia_longiceps'	('Anningia_megalops'	'Microvaranops_parentis'))	'Heleosaurus_scholtzi')	('Mycterosaurus_longiceps'	(('Tambacarnifex_unguifalcatus'	(('Aerosaurus_wellesi'	'Ruthiromia_elcobriensis')	'Aerosaurus_greenleeorum'))	('Varanops_brevirostris'
((('Limnoscelis_dynatis'	'Limnoscelis_paludis')	('Tseajaia_campi'	('Ambedus_pusillus'	('Oradectes_sanmiguelensis'	('Orobates_pabsti'	(('Desmatodon_hollandi'	'Desmatodon_hesperis')	('Silvadectes_absitus'	(('Diadectes_zenos'	'Diadectes_sideropelicus')	'Diadectes_tenuitectes'))))))))	((((('Eothyris_parkeyi'	'Vaughnictis_smithae')	'Oedaleops_campi')	(('Casea_halselli'	('Eocasea_martini'	('Phreatophasma_aenigmaticum'	((('Casea_nicholsi'	(('Euromycter_rutenus'	((('Alierasaurus_ronchii'	(('Cotylorhynchus_romeri'	'Cotylorhynchus_hancocki')	'Cotylorhynchus_bransoni'))	(('Angelosaurus_greeni'	'Angelosaurus_romeri')	'Angelosaurus_dolani'))	'Ennatosaurus_tecton'))	'Trichasaurus_texensis'))	'Casea_broilii')	('Caseoides_sanangeloensis'	'Caseopsis_agilis')))))	'Oromycter_dolesorum'))	((('Apsisaurus_witteri'	'Ascendonanus_nestleri')	('Archaeovenator_hamiltonensis'	('Pyozia_mesenensis'	(('Mesenosaurus_romeri'	'Varanopidae_indet.	_Cabarz_quarry')	((('Heleosaurus_scholtzi'	'Elliotsmithia_longiceps')	('Anningia_megalops'	'Microvaranops_parentis'))	('Mycterosaurus_longiceps'	(((('Tambacarnifex_unguifalcatus'	'Aerosaurus_wellesi')	'Ruthiromia_elcobriensis')	'Aerosaurus_greenleeorum')	('Varanops_brevirostris'
((('Limnoscelis_dynatis'	'Limnoscelis_paludis')	('Tseajaia_campi'	('Ambedus_pusillus'	('Oradectes_sanmiguelensis'	('Orobates_pabsti'	(('Desmatodon_hollandi'	'Desmatodon_hesperis')	('Silvadectes_absitus'	(('Diadectes_zenos'	'Diadectes_sideropelicus')	'Diadectes_tenuitectes'))))))))	((((('Eothyris_parkeyi'	'Vaughnictis_smithae')	'Oedaleops_campi')	(('Casea_halselli'	('Eocasea_martini'	('Phreatophasma_aenigmaticum'	((('Casea_nicholsi'	(('Euromycter_rutenus'	((('Alierasaurus_ronchii'	(('Cotylorhynchus_romeri'	'Cotylorhynchus_hancocki')	'Cotylorhynchus_bransoni'))	(('Angelosaurus_greeni'	'Angelosaurus_romeri')	'Angelosaurus_dolani'))	'Ennatosaurus_tecton'))	'Trichasaurus_texensis'))	'Casea_broilii')	('Caseoides_sanangeloensis'	'Caseopsis_agilis')))))	'Oromycter_dolesorum'))	((('Apsisaurus_witteri'	'Ascendonanus_nestleri')	('Archaeovenator_hamiltonensis'	('Pyozia_mesenensis'	(('Mesenosaurus_romeri'	'Varanopidae_indet.	_Cabarz_quarry')	(('Elliotsmithia_longiceps'	('Heleosaurus_scholtzi'	('Anningia_megalops'	'Microvaranops_parentis')))	('Mycterosaurus_longiceps'	((('Tambacarnifex_unguifalcatus'	'Ruthiromia_elcobriensis')	('Aerosaurus_wellesi'	'Aerosaurus_greenleeorum'))	('Varanops_brevirostris'
((('Limnoscelis_dynatis'	'Limnoscelis_paludis')	('Tseajaia_campi'	('Ambedus_pusillus'	('Oradectes_sanmiguelensis'	('Orobates_pabsti'	(('Desmatodon_hollandi'	'Desmatodon_hesperis')	('Silvadectes_absitus'	(('Diadectes_zenos'	'Diadectes_sideropelicus')	'Diadectes_tenuitectes'))))))))	((((('Eothyris_parkeyi'	'Vaughnictis_smithae')	'Oedaleops_campi')	(('Casea_halselli'	('Eocasea_martini'	('Phreatophasma_aenigmaticum'	((('Casea_nicholsi'	(('Euromycter_rutenus'	((('Alierasaurus_ronchii'	(('Cotylorhynchus_romeri'	'Cotylorhynchus_hancocki')	'Cotylorhynchus_bransoni'))	(('Angelosaurus_greeni'	'Angelosaurus_romeri')	'Angelosaurus_dolani'))	'Ennatosaurus_tecton'))	'Trichasaurus_texensis'))	'Casea_broilii')	('Caseoides_sanangeloensis'	'Caseopsis_agilis')))))	'Oromycter_dolesorum'))	((('Apsisaurus_witteri'	'Ascendonanus_nestleri')	('Archaeovenator_hamiltonensis'	('Pyozia_mesenensis'	(('Mesenosaurus_romeri'	'Varanopidae_indet.	_Cabarz_quarry')	((('Heleosaurus_scholtzi'	'Elliotsmithia_longiceps')	('Anningia_megalops'	'Microvaranops_parentis'))	('Mycterosaurus_longiceps'	((('Tambacarnifex_unguifalcatus'	'Ruthiromia_elcobriensis')	('Aerosaurus_wellesi'	'Aerosaurus_greenleeorum'))	('Varanops_brevirostris'
((('Limnoscelis_dynatis'	'Limnoscelis_paludis')	('Tseajaia_campi'	('Ambedus_pusillus'	('Oradectes_sanmiguelensis'	('Orobates_pabsti'	(('Desmatodon_hollandi'	'Desmatodon_hesperis')	('Silvadectes_absitus'	(('Diadectes_zenos'	'Diadectes_sideropelicus')	'Diadectes_tenuitectes'))))))))	((((('Eothyris_parkeyi'	'Vaughnictis_smithae')	'Oedaleops_campi')	(('Casea_halselli'	('Eocasea_martini'	('Phreatophasma_aenigmaticum'	((('Casea_nicholsi'	(('Euromycter_rutenus'	((('Alierasaurus_ronchii'	(('Cotylorhynchus_romeri'	'Cotylorhynchus_hancocki')	'Cotylorhynchus_bransoni'))	(('Angelosaurus_greeni'	'Angelosaurus_romeri')	'Angelosaurus_dolani'))	'Ennatosaurus_tecton'))	'Trichasaurus_texensis'))	'Casea_broilii')	('Caseoides_sanangeloensis'	'Caseopsis_agilis')))))	'Oromycter_dolesorum'))	((('Apsisaurus_witteri'	'Ascendonanus_nestleri')	('Archaeovenator_hamiltonensis'	('Pyozia_mesenensis'	(('Mesenosaurus_romeri'	'Varanopidae_indet.	_Cabarz_quarry')	(('Heleosaurus_scholtzi'	('Elliotsmithia_longiceps'	('Anningia_megalops'	'Microvaranops_parentis')))	('Mycterosaurus_longiceps'	((('Tambacarnifex_unguifalcatus'	'Ruthiromia_elcobriensis')	('Aerosaurus_wellesi'	'Aerosaurus_greenleeorum'))	('Varanops_brevirostris'
((('Limnoscelis_dynatis'	'Limnoscelis_paludis')	('Tseajaia_campi'	('Ambedus_pusillus'	('Oradectes_sanmiguelensis'	('Orobates_pabsti'	(('Desmatodon_hollandi'	'Desmatodon_hesperis')	('Silvadectes_absitus'	(('Diadectes_zenos'	'Diadectes_sideropelicus')	'Diadectes_tenuitectes'))))))))	((((('Eothyris_parkeyi'	'Vaughnictis_smithae')	'Oedaleops_campi')	(('Casea_halselli'	('Eocasea_martini'	('Phreatophasma_aenigmaticum'	((('Casea_nicholsi'	(('Euromycter_rutenus'	((('Alierasaurus_ronchii'	(('Cotylorhynchus_romeri'	'Cotylorhynchus_hancocki')	'Cotylorhynchus_bransoni'))	(('Angelosaurus_greeni'	'Angelosaurus_romeri')	'Angelosaurus_dolani'))	'Ennatosaurus_tecton'))	'Trichasaurus_texensis'))	'Casea_broilii')	('Caseoides_sanangeloensis'	'Caseopsis_agilis')))))	'Oromycter_dolesorum'))	((('Apsisaurus_witteri'	'Ascendonanus_nestleri')	('Archaeovenator_hamiltonensis'	('Pyozia_mesenensis'	(('Mesenosaurus_romeri'	'Varanopidae_indet.	_Cabarz_quarry')	(('Heleosaurus_scholtzi'	('Elliotsmithia_longiceps'	('Anningia_megalops'	'Microvaranops_parentis')))	('Mycterosaurus_longiceps'	((('Tambacarnifex_unguifalcatus'	'Ruthiromia_elcobriensis')	('Aerosaurus_wellesi'	'Aerosaurus_greenleeorum'))	('Varanops_brevirostris'
((('Limnoscelis_dynatis'	'Limnoscelis_paludis')	('Tseajaia_campi'	('Ambedus_pusillus'	('Oradectes_sanmiguelensis'	('Orobates_pabsti'	(('Desmatodon_hollandi'	'Desmatodon_hesperis')	('Silvadectes_absitus'	(('Diadectes_zenos'	'Diadectes_sideropelicus')	'Diadectes_tenuitectes'))))))))	((((('Eothyris_parkeyi'	'Vaughnictis_smithae')	'Oedaleops_campi')	(('Casea_halselli'	('Eocasea_martini'	('Phreatophasma_aenigmaticum'	((('Casea_nicholsi'	(('Euromycter_rutenus'	((('Alierasaurus_ronchii'	(('Cotylorhynchus_romeri'	'Cotylorhynchus_hancocki')	'Cotylorhynchus_bransoni'))	(('Angelosaurus_greeni'	'Angelosaurus_romeri')	'Angelosaurus_dolani'))	'Ennatosaurus_tecton'))	'Trichasaurus_texensis'))	'Casea_broilii')	('Caseoides_sanangeloensis'	'Caseopsis_agilis')))))	'Oromycter_dolesorum'))	((('Apsisaurus_witteri'	'Ascendonanus_nestleri')	('Archaeovenator_hamiltonensis'	('Pyozia_mesenensis'	(('Mesenosaurus_romeri'	'Varanopidae_indet.	_Cabarz_quarry')	((('Elliotsmithia_longiceps'	('Anningia_megalops'	'Microvaranops_parentis'))	'Heleosaurus_scholtzi')	('Mycterosaurus_longiceps'	((('Tambacarnifex_unguifalcatus'	'Ruthiromia_elcobriensis')	('Aerosaurus_wellesi'	'Aerosaurus_greenleeorum'))	('Varanops_brevirostris'
((('Limnoscelis_dynatis'	'Limnoscelis_paludis')	('Tseajaia_campi'	('Ambedus_pusillus'	('Oradectes_sanmiguelensis'	('Orobates_pabsti'	(('Desmatodon_hollandi'	'Desmatodon_hesperis')	('Silvadectes_absitus'	(('Diadectes_zenos'	'Diadectes_sideropelicus')	'Diadectes_tenuitectes'))))))))	((((('Eothyris_parkeyi'	'Vaughnictis_smithae')	'Oedaleops_campi')	(('Casea_halselli'	('Eocasea_martini'	('Phreatophasma_aenigmaticum'	((('Casea_nicholsi'	(('Euromycter_rutenus'	((('Alierasaurus_ronchii'	(('Cotylorhynchus_romeri'	'Cotylorhynchus_hancocki')	'Cotylorhynchus_bransoni'))	(('Angelosaurus_greeni'	'Angelosaurus_romeri')	'Angelosaurus_dolani'))	'Ennatosaurus_tecton'))	'Trichasaurus_texensis'))	'Casea_broilii')	('Caseoides_sanangeloensis'	'Caseopsis_agilis')))))	'Oromycter_dolesorum'))	((('Apsisaurus_witteri'	'Ascendonanus_nestleri')	('Archaeovenator_hamiltonensis'	('Pyozia_mesenensis'	(('Mesenosaurus_romeri'	'Varanopidae_indet.	_Cabarz_quarry')	((('Heleosaurus_scholtzi'	'Elliotsmithia_longiceps')	('Anningia_megalops'	'Microvaranops_parentis'))	('Mycterosaurus_longiceps'	((('Tambacarnifex_unguifalcatus'	'Ruthiromia_elcobriensis')	('Aerosaurus_wellesi'	'Aerosaurus_greenleeorum'))	('Varanops_brevirostris'
((('Limnoscelis_dynatis'	'Limnoscelis_paludis')	('Tseajaia_campi'	('Ambedus_pusillus'	('Oradectes_sanmiguelensis'	('Orobates_pabsti'	(('Desmatodon_hollandi'	'Desmatodon_hesperis')	('Silvadectes_absitus'	(('Diadectes_zenos'	'Diadectes_sideropelicus')	'Diadectes_tenuitectes'))))))))	((((('Eothyris_parkeyi'	'Vaughnictis_smithae')	'Oedaleops_campi')	(('Casea_halselli'	('Eocasea_martini'	('Phreatophasma_aenigmaticum'	((('Casea_nicholsi'	(('Euromycter_rutenus'	((('Alierasaurus_ronchii'	(('Cotylorhynchus_romeri'	'Cotylorhynchus_hancocki')	'Cotylorhynchus_bransoni'))	(('Angelosaurus_greeni'	'Angelosaurus_romeri')	'Angelosaurus_dolani'))	'Ennatosaurus_tecton'))	'Trichasaurus_texensis'))	'Casea_broilii')	('Caseoides_sanangeloensis'	'Caseopsis_agilis')))))	'Oromycter_dolesorum'))	((('Apsisaurus_witteri'	'Ascendonanus_nestleri')	('Archaeovenator_hamiltonensis'	('Pyozia_mesenensis'	(('Mesenosaurus_romeri'	'Varanopidae_indet.	_Cabarz_quarry')	(('Heleosaurus_scholtzi'	('Elliotsmithia_longiceps'	('Anningia_megalops'	'Microvaranops_parentis')))	('Mycterosaurus_longiceps'	((('Tambacarnifex_unguifalcatus'	'Ruthiromia_elcobriensis')	('Aerosaurus_wellesi'	'Aerosaurus_greenleeorum'))	('Varanops_brevirostris'
((('Limnoscelis_dynatis'	'Limnoscelis_paludis')	('Tseajaia_campi'	('Ambedus_pusillus'	('Oradectes_sanmiguelensis'	('Orobates_pabsti'	(('Desmatodon_hollandi'	'Desmatodon_hesperis')	('Silvadectes_absitus'	(('Diadectes_zenos'	'Diadectes_sideropelicus')	'Diadectes_tenuitectes'))))))))	((((('Eothyris_parkeyi'	'Vaughnictis_smithae')	'Oedaleops_campi')	(('Casea_halselli'	('Eocasea_martini'	('Phreatophasma_aenigmaticum'	((('Casea_nicholsi'	(('Euromycter_rutenus'	((('Alierasaurus_ronchii'	(('Cotylorhynchus_romeri'	'Cotylorhynchus_hancocki')	'Cotylorhynchus_bransoni'))	(('Angelosaurus_greeni'	'Angelosaurus_romeri')	'Angelosaurus_dolani'))	'Ennatosaurus_tecton'))	'Trichasaurus_texensis'))	'Casea_broilii')	('Caseoides_sanangeloensis'	'Caseopsis_agilis')))))	'Oromycter_dolesorum'))	((('Apsisaurus_witteri'	'Ascendonanus_nestleri')	('Archaeovenator_hamiltonensis'	('Pyozia_mesenensis'	(('Mesenosaurus_romeri'	'Varanopidae_indet.	_Cabarz_quarry')	((('Elliotsmithia_longiceps'	('Anningia_megalops'	'Microvaranops_parentis'))	'Heleosaurus_scholtzi')	('Mycterosaurus_longiceps'	((('Tambacarnifex_unguifalcatus'	'Ruthiromia_elcobriensis')	('Aerosaurus_wellesi'	'Aerosaurus_greenleeorum'))	('Varanops_brevirostris'
((('Limnoscelis_dynatis'	'Limnoscelis_paludis')	('Tseajaia_campi'	('Ambedus_pusillus'	('Oradectes_sanmiguelensis'	('Orobates_pabsti'	(('Desmatodon_hollandi'	'Desmatodon_hesperis')	('Silvadectes_absitus'	(('Diadectes_zenos'	'Diadectes_sideropelicus')	'Diadectes_tenuitectes'))))))))	((((('Eothyris_parkeyi'	'Vaughnictis_smithae')	'Oedaleops_campi')	(('Casea_halselli'	('Eocasea_martini'	('Phreatophasma_aenigmaticum'	((('Casea_nicholsi'	(('Euromycter_rutenus'	((('Alierasaurus_ronchii'	(('Cotylorhynchus_romeri'	'Cotylorhynchus_hancocki')	'Cotylorhynchus_bransoni'))	(('Angelosaurus_greeni'	'Angelosaurus_romeri')	'Angelosaurus_dolani'))	'Ennatosaurus_tecton'))	'Trichasaurus_texensis'))	'Casea_broilii')	('Caseoides_sanangeloensis'	'Caseopsis_agilis')))))	'Oromycter_dolesorum'))	((('Apsisaurus_witteri'	'Ascendonanus_nestleri')	('Archaeovenator_hamiltonensis'	('Pyozia_mesenensis'	(('Mesenosaurus_romeri'	'Varanopidae_indet.	_Cabarz_quarry')	((('Heleosaurus_scholtzi'	'Elliotsmithia_longiceps')	('Anningia_megalops'	'Microvaranops_parentis'))	('Mycterosaurus_longiceps'	((('Tambacarnifex_unguifalcatus'	('Aerosaurus_wellesi'	'Aerosaurus_greenleeorum'))	'Ruthiromia_elcobriensis')	('Varanops_brevirostris'
((('Limnoscelis_dynatis'	'Limnoscelis_paludis')	('Tseajaia_campi'	('Ambedus_pusillus'	('Oradectes_sanmiguelensis'	('Orobates_pabsti'	(('Desmatodon_hollandi'	'Desmatodon_hesperis')	('Silvadectes_absitus'	(('Diadectes_zenos'	'Diadectes_sideropelicus')	'Diadectes_tenuitectes'))))))))	((((('Eothyris_parkeyi'	'Vaughnictis_smithae')	'Oedaleops_campi')	(('Casea_halselli'	('Eocasea_martini'	('Phreatophasma_aenigmaticum'	((('Casea_nicholsi'	(('Euromycter_rutenus'	((('Alierasaurus_ronchii'	(('Cotylorhynchus_romeri'	'Cotylorhynchus_hancocki')	'Cotylorhynchus_bransoni'))	(('Angelosaurus_greeni'	'Angelosaurus_romeri')	'Angelosaurus_dolani'))	'Ennatosaurus_tecton'))	'Trichasaurus_texensis'))	'Casea_broilii')	('Caseoides_sanangeloensis'	'Caseopsis_agilis')))))	'Oromycter_dolesorum'))	((('Apsisaurus_witteri'	'Ascendonanus_nestleri')	('Archaeovenator_hamiltonensis'	('Pyozia_mesenensis'	(('Mesenosaurus_romeri'	'Varanopidae_indet.	_Cabarz_quarry')	((('Elliotsmithia_longiceps'	'Heleosaurus_scholtzi')	('Anningia_megalops'	'Microvaranops_parentis'))	('Mycterosaurus_longiceps'	((('Tambacarnifex_unguifalcatus'	('Aerosaurus_wellesi'	'Aerosaurus_greenleeorum'))	'Ruthiromia_elcobriensis')	('Varanops_brevirostris'
((('Limnoscelis_dynatis'	'Limnoscelis_paludis')	('Tseajaia_campi'	('Ambedus_pusillus'	('Oradectes_sanmiguelensis'	('Orobates_pabsti'	(('Desmatodon_hollandi'	'Desmatodon_hesperis')	('Silvadectes_absitus'	(('Diadectes_zenos'	'Diadectes_sideropelicus')	'Diadectes_tenuitectes'))))))))	((((('Eothyris_parkeyi'	'Vaughnictis_smithae')	'Oedaleops_campi')	(('Casea_halselli'	('Eocasea_martini'	('Phreatophasma_aenigmaticum'	(('Casea_nicholsi'	(('Euromycter_rutenus'	((('Alierasaurus_ronchii'	(('Cotylorhynchus_romeri'	'Cotylorhynchus_hancocki')	'Cotylorhynchus_bransoni'))	(('Angelosaurus_greeni'	'Angelosaurus_romeri')	'Angelosaurus_dolani'))	'Ennatosaurus_tecton'))	('Casea_broilii'	'Trichasaurus_texensis')))	('Caseoides_sanangeloensis'	'Caseopsis_agilis')))))	'Oromycter_dolesorum'))	((('Apsisaurus_witteri'	'Ascendonanus_nestleri')	('Archaeovenator_hamiltonensis'	('Pyozia_mesenensis'	(('Mesenosaurus_romeri'	'Varanopidae_indet.	_Cabarz_quarry')	(('Heleosaurus_scholtzi'	('Elliotsmithia_longiceps'	('Anningia_megalops'	'Microvaranops_parentis')))	('Mycterosaurus_longiceps'	((('Tambacarnifex_unguifalcatus'	('Aerosaurus_wellesi'	'Aerosaurus_greenleeorum'))	'Ruthiromia_elcobriensis')	('Varanops_brevirostris'
((('Limnoscelis_dynatis'	'Limnoscelis_paludis')	('Tseajaia_campi'	('Ambedus_pusillus'	('Oradectes_sanmiguelensis'	('Orobates_pabsti'	(('Desmatodon_hollandi'	'Desmatodon_hesperis')	('Silvadectes_absitus'	(('Diadectes_zenos'	'Diadectes_sideropelicus')	'Diadectes_tenuitectes'))))))))	((((('Eothyris_parkeyi'	'Vaughnictis_smithae')	'Oedaleops_campi')	(('Casea_halselli'	('Eocasea_martini'	('Phreatophasma_aenigmaticum'	(('Casea_nicholsi'	(('Euromycter_rutenus'	('Casea_broilii'	((('Alierasaurus_ronchii'	(('Cotylorhynchus_romeri'	'Cotylorhynchus_hancocki')	'Cotylorhynchus_bransoni'))	(('Angelosaurus_greeni'	'Angelosaurus_romeri')	'Angelosaurus_dolani'))	'Ennatosaurus_tecton')))	'Trichasaurus_texensis'))	('Caseoides_sanangeloensis'	'Caseopsis_agilis')))))	'Oromycter_dolesorum'))	((('Apsisaurus_witteri'	'Ascendonanus_nestleri')	('Archaeovenator_hamiltonensis'	('Pyozia_mesenensis'	(('Mesenosaurus_romeri'	'Varanopidae_indet.	_Cabarz_quarry')	((('Heleosaurus_scholtzi'	'Elliotsmithia_longiceps')	('Anningia_megalops'	'Microvaranops_parentis'))	('Mycterosaurus_longiceps'	((('Tambacarnifex_unguifalcatus'	('Aerosaurus_wellesi'	'Aerosaurus_greenleeorum'))	'Ruthiromia_elcobriensis')	('Varanops_brevirostris'
((('Limnoscelis_dynatis'	'Limnoscelis_paludis')	('Tseajaia_campi'	('Ambedus_pusillus'	('Oradectes_sanmiguelensis'	('Orobates_pabsti'	(('Desmatodon_hollandi'	'Desmatodon_hesperis')	('Silvadectes_absitus'	(('Diadectes_zenos'	'Diadectes_sideropelicus')	'Diadectes_tenuitectes'))))))))	((((('Eothyris_parkeyi'	'Vaughnictis_smithae')	'Oedaleops_campi')	(('Casea_halselli'	('Eocasea_martini'	('Phreatophasma_aenigmaticum'	((('Casea_nicholsi'	(('Euromycter_rutenus'	((('Alierasaurus_ronchii'	(('Cotylorhynchus_romeri'	'Cotylorhynchus_hancocki')	'Cotylorhynchus_bransoni'))	(('Angelosaurus_greeni'	'Angelosaurus_romeri')	'Angelosaurus_dolani'))	'Ennatosaurus_tecton'))	'Trichasaurus_texensis'))	'Casea_broilii')	('Caseoides_sanangeloensis'	'Caseopsis_agilis')))))	'Oromycter_dolesorum'))	((('Apsisaurus_witteri'	'Ascendonanus_nestleri')	('Archaeovenator_hamiltonensis'	('Pyozia_mesenensis'	(('Mesenosaurus_romeri'	'Varanopidae_indet.	_Cabarz_quarry')	(('Heleosaurus_scholtzi'	('Elliotsmithia_longiceps'	('Anningia_megalops'	'Microvaranops_parentis')))	('Mycterosaurus_longiceps'	((('Tambacarnifex_unguifalcatus'	('Aerosaurus_wellesi'	'Aerosaurus_greenleeorum'))	'Ruthiromia_elcobriensis')	('Varanops_brevirostris'
((('Limnoscelis_dynatis'	'Limnoscelis_paludis')	('Tseajaia_campi'	('Ambedus_pusillus'	('Oradectes_sanmiguelensis'	('Orobates_pabsti'	(('Desmatodon_hollandi'	'Desmatodon_hesperis')	('Silvadectes_absitus'	(('Diadectes_zenos'	'Diadectes_sideropelicus')	'Diadectes_tenuitectes'))))))))	((((('Eothyris_parkeyi'	'Vaughnictis_smithae')	'Oedaleops_campi')	(('Casea_halselli'	('Eocasea_martini'	('Phreatophasma_aenigmaticum'	((('Casea_nicholsi'	(('Euromycter_rutenus'	((('Alierasaurus_ronchii'	(('Cotylorhynchus_romeri'	'Cotylorhynchus_hancocki')	'Cotylorhynchus_bransoni'))	(('Angelosaurus_greeni'	'Angelosaurus_romeri')	'Angelosaurus_dolani'))	'Ennatosaurus_tecton'))	'Trichasaurus_texensis'))	'Casea_broilii')	('Caseoides_sanangeloensis'	'Caseopsis_agilis')))))	'Oromycter_dolesorum'))	((('Apsisaurus_witteri'	'Ascendonanus_nestleri')	('Archaeovenator_hamiltonensis'	('Pyozia_mesenensis'	(('Mesenosaurus_romeri'	'Varanopidae_indet.	_Cabarz_quarry')	(('Heleosaurus_scholtzi'	('Elliotsmithia_longiceps'	('Anningia_megalops'	'Microvaranops_parentis')))	('Mycterosaurus_longiceps'	((('Tambacarnifex_unguifalcatus'	('Aerosaurus_wellesi'	'Aerosaurus_greenleeorum'))	'Ruthiromia_elcobriensis')	('Varanops_brevirostris'
((('Limnoscelis_dynatis'	'Limnoscelis_paludis')	('Tseajaia_campi'	('Ambedus_pusillus'	('Oradectes_sanmiguelensis'	('Orobates_pabsti'	(('Desmatodon_hollandi'	'Desmatodon_hesperis')	('Silvadectes_absitus'	(('Diadectes_zenos'	'Diadectes_sideropelicus')	'Diadectes_tenuitectes'))))))))	((((('Eothyris_parkeyi'	'Vaughnictis_smithae')	'Oedaleops_campi')	(('Casea_halselli'	('Eocasea_martini'	('Phreatophasma_aenigmaticum'	((('Casea_nicholsi'	(('Euromycter_rutenus'	((('Alierasaurus_ronchii'	(('Cotylorhynchus_romeri'	'Cotylorhynchus_hancocki')	'Cotylorhynchus_bransoni'))	(('Angelosaurus_greeni'	'Angelosaurus_romeri')	'Angelosaurus_dolani'))	'Ennatosaurus_tecton'))	'Trichasaurus_texensis'))	'Casea_broilii')	('Caseoides_sanangeloensis'	'Caseopsis_agilis')))))	'Oromycter_dolesorum'))	((('Apsisaurus_witteri'	'Ascendonanus_nestleri')	('Archaeovenator_hamiltonensis'	('Pyozia_mesenensis'	(('Mesenosaurus_romeri'	'Varanopidae_indet.	_Cabarz_quarry')	((('Heleosaurus_scholtzi'	'Elliotsmithia_longiceps')	('Anningia_megalops'	'Microvaranops_parentis'))	('Mycterosaurus_longiceps'	((('Tambacarnifex_unguifalcatus'	('Aerosaurus_wellesi'	'Aerosaurus_greenleeorum'))	'Ruthiromia_elcobriensis')	('Varanops_brevirostris'
((('Limnoscelis_dynatis'	'Limnoscelis_paludis')	('Tseajaia_campi'	('Ambedus_pusillus'	('Oradectes_sanmiguelensis'	('Orobates_pabsti'	(('Desmatodon_hollandi'	'Desmatodon_hesperis')	('Silvadectes_absitus'	(('Diadectes_zenos'	'Diadectes_sideropelicus')	'Diadectes_tenuitectes'))))))))	((((('Eothyris_parkeyi'	'Vaughnictis_smithae')	'Oedaleops_campi')	(('Casea_halselli'	('Eocasea_martini'	('Phreatophasma_aenigmaticum'	((('Casea_nicholsi'	(('Euromycter_rutenus'	((('Alierasaurus_ronchii'	(('Cotylorhynchus_romeri'	'Cotylorhynchus_hancocki')	'Cotylorhynchus_bransoni'))	(('Angelosaurus_greeni'	'Angelosaurus_romeri')	'Angelosaurus_dolani'))	'Ennatosaurus_tecton'))	'Trichasaurus_texensis'))	'Casea_broilii')	('Caseoides_sanangeloensis'	'Caseopsis_agilis')))))	'Oromycter_dolesorum'))	((('Apsisaurus_witteri'	'Ascendonanus_nestleri')	('Archaeovenator_hamiltonensis'	('Pyozia_mesenensis'	(('Mesenosaurus_romeri'	'Varanopidae_indet.	_Cabarz_quarry')	(('Heleosaurus_scholtzi'	('Elliotsmithia_longiceps'	('Anningia_megalops'	'Microvaranops_parentis')))	('Mycterosaurus_longiceps'	((('Tambacarnifex_unguifalcatus'	('Aerosaurus_wellesi'	'Aerosaurus_greenleeorum'))	'Ruthiromia_elcobriensis')	('Varanops_brevirostris'
((('Limnoscelis_dynatis'	'Limnoscelis_paludis')	('Tseajaia_campi'	('Ambedus_pusillus'	('Oradectes_sanmiguelensis'	('Orobates_pabsti'	(('Desmatodon_hollandi'	'Desmatodon_hesperis')	('Silvadectes_absitus'	(('Diadectes_zenos'	'Diadectes_sideropelicus')	'Diadectes_tenuitectes'))))))))	((((('Eothyris_parkeyi'	'Vaughnictis_smithae')	'Oedaleops_campi')	(('Casea_halselli'	('Eocasea_martini'	('Phreatophasma_aenigmaticum'	((('Casea_nicholsi'	(('Euromycter_rutenus'	((('Alierasaurus_ronchii'	(('Cotylorhynchus_romeri'	'Cotylorhynchus_hancocki')	'Cotylorhynchus_bransoni'))	(('Angelosaurus_greeni'	'Angelosaurus_romeri')	'Angelosaurus_dolani'))	'Ennatosaurus_tecton'))	'Trichasaurus_texensis'))	'Casea_broilii')	('Caseoides_sanangeloensis'	'Caseopsis_agilis')))))	'Oromycter_dolesorum'))	((('Apsisaurus_witteri'	'Ascendonanus_nestleri')	('Archaeovenator_hamiltonensis'	('Pyozia_mesenensis'	(('Mesenosaurus_romeri'	'Varanopidae_indet.	_Cabarz_quarry')	((('Heleosaurus_scholtzi'	'Elliotsmithia_longiceps')	('Anningia_megalops'	'Microvaranops_parentis'))	('Mycterosaurus_longiceps'	((('Tambacarnifex_unguifalcatus'	('Aerosaurus_wellesi'	'Aerosaurus_greenleeorum'))	'Ruthiromia_elcobriensis')	('Varanops_brevirostris'
((('Limnoscelis_dynatis'	'Limnoscelis_paludis')	('Tseajaia_campi'	('Ambedus_pusillus'	('Oradectes_sanmiguelensis'	('Orobates_pabsti'	(('Desmatodon_hollandi'	'Desmatodon_hesperis')	('Silvadectes_absitus'	(('Diadectes_zenos'	'Diadectes_sideropelicus')	'Diadectes_tenuitectes'))))))))	((((('Eothyris_parkeyi'	'Vaughnictis_smithae')	'Oedaleops_campi')	(('Casea_halselli'	('Eocasea_martini'	('Phreatophasma_aenigmaticum'	((('Casea_nicholsi'	(('Euromycter_rutenus'	((('Alierasaurus_ronchii'	(('Cotylorhynchus_romeri'	'Cotylorhynchus_hancocki')	'Cotylorhynchus_bransoni'))	(('Angelosaurus_greeni'	'Angelosaurus_romeri')	'Angelosaurus_dolani'))	'Ennatosaurus_tecton'))	'Trichasaurus_texensis'))	'Casea_broilii')	('Caseoides_sanangeloensis'	'Caseopsis_agilis')))))	'Oromycter_dolesorum'))	((('Apsisaurus_witteri'	'Ascendonanus_nestleri')	('Archaeovenator_hamiltonensis'	('Pyozia_mesenensis'	(('Mesenosaurus_romeri'	'Varanopidae_indet.	_Cabarz_quarry')	((('Elliotsmithia_longiceps'	'Heleosaurus_scholtzi')	('Anningia_megalops'	'Microvaranops_parentis'))	('Mycterosaurus_longiceps'	((('Tambacarnifex_unguifalcatus'	('Aerosaurus_wellesi'	'Aerosaurus_greenleeorum'))	'Ruthiromia_elcobriensis')	('Varanops_brevirostris'
((('Limnoscelis_dynatis'	'Limnoscelis_paludis')	('Tseajaia_campi'	('Ambedus_pusillus'	('Oradectes_sanmiguelensis'	('Orobates_pabsti'	(('Desmatodon_hollandi'	'Desmatodon_hesperis')	('Silvadectes_absitus'	(('Diadectes_zenos'	'Diadectes_sideropelicus')	'Diadectes_tenuitectes'))))))))	((((('Eothyris_parkeyi'	'Vaughnictis_smithae')	'Oedaleops_campi')	(('Casea_halselli'	('Eocasea_martini'	('Phreatophasma_aenigmaticum'	((('Casea_nicholsi'	(('Euromycter_rutenus'	((('Alierasaurus_ronchii'	(('Cotylorhynchus_romeri'	'Cotylorhynchus_hancocki')	'Cotylorhynchus_bransoni'))	(('Angelosaurus_greeni'	'Angelosaurus_romeri')	'Angelosaurus_dolani'))	'Ennatosaurus_tecton'))	'Trichasaurus_texensis'))	'Casea_broilii')	('Caseoides_sanangeloensis'	'Caseopsis_agilis')))))	'Oromycter_dolesorum'))	((('Apsisaurus_witteri'	'Ascendonanus_nestleri')	('Archaeovenator_hamiltonensis'	('Pyozia_mesenensis'	(('Mesenosaurus_romeri'	'Varanopidae_indet.	_Cabarz_quarry')	((('Elliotsmithia_longiceps'	('Anningia_megalops'	'Microvaranops_parentis'))	'Heleosaurus_scholtzi')	('Mycterosaurus_longiceps'	((('Tambacarnifex_unguifalcatus'	('Aerosaurus_wellesi'	'Aerosaurus_greenleeorum'))	'Ruthiromia_elcobriensis')	('Varanops_brevirostris'
((('Limnoscelis_dynatis'	'Limnoscelis_paludis')	('Tseajaia_campi'	('Ambedus_pusillus'	('Oradectes_sanmiguelensis'	('Orobates_pabsti'	(('Desmatodon_hollandi'	'Desmatodon_hesperis')	('Silvadectes_absitus'	(('Diadectes_zenos'	'Diadectes_sideropelicus')	'Diadectes_tenuitectes'))))))))	((((('Eothyris_parkeyi'	'Vaughnictis_smithae')	'Oedaleops_campi')	(('Casea_halselli'	('Eocasea_martini'	('Phreatophasma_aenigmaticum'	((('Casea_nicholsi'	(('Euromycter_rutenus'	((('Alierasaurus_ronchii'	(('Cotylorhynchus_romeri'	'Cotylorhynchus_hancocki')	'Cotylorhynchus_bransoni'))	(('Angelosaurus_greeni'	'Angelosaurus_romeri')	'Angelosaurus_dolani'))	'Ennatosaurus_tecton'))	'Trichasaurus_texensis'))	'Casea_broilii')	('Caseoides_sanangeloensis'	'Caseopsis_agilis')))))	'Oromycter_dolesorum'))	((('Apsisaurus_witteri'	'Ascendonanus_nestleri')	('Archaeovenator_hamiltonensis'	('Pyozia_mesenensis'	(('Mesenosaurus_romeri'	'Varanopidae_indet.	_Cabarz_quarry')	(('Elliotsmithia_longiceps'	('Heleosaurus_scholtzi'	('Anningia_megalops'	'Microvaranops_parentis')))	('Mycterosaurus_longiceps'	((('Tambacarnifex_unguifalcatus'	('Aerosaurus_wellesi'	'Aerosaurus_greenleeorum'))	'Ruthiromia_elcobriensis')	('Varanops_brevirostris'
((('Limnoscelis_dynatis'	'Limnoscelis_paludis')	('Tseajaia_campi'	('Ambedus_pusillus'	('Oradectes_sanmiguelensis'	('Orobates_pabsti'	(('Desmatodon_hollandi'	'Desmatodon_hesperis')	('Silvadectes_absitus'	(('Diadectes_zenos'	'Diadectes_sideropelicus')	'Diadectes_tenuitectes'))))))))	((((('Eothyris_parkeyi'	'Vaughnictis_smithae')	'Oedaleops_campi')	(('Casea_halselli'	('Eocasea_martini'	('Phreatophasma_aenigmaticum'	((('Casea_nicholsi'	(('Euromycter_rutenus'	((('Alierasaurus_ronchii'	(('Cotylorhynchus_romeri'	'Cotylorhynchus_hancocki')	'Cotylorhynchus_bransoni'))	(('Angelosaurus_greeni'	'Angelosaurus_romeri')	'Angelosaurus_dolani'))	'Ennatosaurus_tecton'))	'Trichasaurus_texensis'))	'Casea_broilii')	('Caseoides_sanangeloensis'	'Caseopsis_agilis')))))	'Oromycter_dolesorum'))	((('Apsisaurus_witteri'	'Ascendonanus_nestleri')	('Archaeovenator_hamiltonensis'	('Pyozia_mesenensis'	(('Mesenosaurus_romeri'	'Varanopidae_indet.	_Cabarz_quarry')	(('Elliotsmithia_longiceps'	('Heleosaurus_scholtzi'	('Anningia_megalops'	'Microvaranops_parentis')))	('Mycterosaurus_longiceps'	((('Tambacarnifex_unguifalcatus'	('Aerosaurus_wellesi'	'Aerosaurus_greenleeorum'))	'Ruthiromia_elcobriensis')	('Varanops_brevirostris'
((('Limnoscelis_dynatis'	'Limnoscelis_paludis')	('Tseajaia_campi'	('Ambedus_pusillus'	('Oradectes_sanmiguelensis'	('Orobates_pabsti'	(('Desmatodon_hollandi'	'Desmatodon_hesperis')	('Silvadectes_absitus'	(('Diadectes_zenos'	'Diadectes_sideropelicus')	'Diadectes_tenuitectes'))))))))	((((('Eothyris_parkeyi'	'Vaughnictis_smithae')	'Oedaleops_campi')	(('Casea_halselli'	('Eocasea_martini'	('Phreatophasma_aenigmaticum'	((('Casea_nicholsi'	(('Euromycter_rutenus'	((('Alierasaurus_ronchii'	(('Cotylorhynchus_romeri'	'Cotylorhynchus_hancocki')	'Cotylorhynchus_bransoni'))	(('Angelosaurus_greeni'	'Angelosaurus_romeri')	'Angelosaurus_dolani'))	'Ennatosaurus_tecton'))	'Trichasaurus_texensis'))	'Casea_broilii')	('Caseoides_sanangeloensis'	'Caseopsis_agilis')))))	'Oromycter_dolesorum'))	((('Apsisaurus_witteri'	'Ascendonanus_nestleri')	('Archaeovenator_hamiltonensis'	('Pyozia_mesenensis'	(('Mesenosaurus_romeri'	'Varanopidae_indet.	_Cabarz_quarry')	((('Heleosaurus_scholtzi'	'Elliotsmithia_longiceps')	('Anningia_megalops'	'Microvaranops_parentis'))	('Mycterosaurus_longiceps'	((('Tambacarnifex_unguifalcatus'	'Aerosaurus_greenleeorum')	('Aerosaurus_wellesi'	'Ruthiromia_elcobriensis'))	('Varanops_brevirostris'
((('Limnoscelis_dynatis'	'Limnoscelis_paludis')	('Tseajaia_campi'	('Ambedus_pusillus'	('Oradectes_sanmiguelensis'	('Orobates_pabsti'	(('Desmatodon_hollandi'	'Desmatodon_hesperis')	('Silvadectes_absitus'	(('Diadectes_zenos'	'Diadectes_sideropelicus')	'Diadectes_tenuitectes'))))))))	((((('Eothyris_parkeyi'	'Vaughnictis_smithae')	'Oedaleops_campi')	(('Casea_halselli'	('Eocasea_martini'	('Phreatophasma_aenigmaticum'	((('Casea_nicholsi'	(('Euromycter_rutenus'	((('Alierasaurus_ronchii'	(('Cotylorhynchus_romeri'	'Cotylorhynchus_hancocki')	'Cotylorhynchus_bransoni'))	(('Angelosaurus_greeni'	'Angelosaurus_romeri')	'Angelosaurus_dolani'))	'Ennatosaurus_tecton'))	'Trichasaurus_texensis'))	'Casea_broilii')	('Caseoides_sanangeloensis'	'Caseopsis_agilis')))))	'Oromycter_dolesorum'))	((('Apsisaurus_witteri'	'Ascendonanus_nestleri')	('Archaeovenator_hamiltonensis'	('Pyozia_mesenensis'	(('Mesenosaurus_romeri'	'Varanopidae_indet.	_Cabarz_quarry')	(('Elliotsmithia_longiceps'	('Heleosaurus_scholtzi'	('Anningia_megalops'	'Microvaranops_parentis')))	('Mycterosaurus_longiceps'	(('Tambacarnifex_unguifalcatus'	(('Aerosaurus_wellesi'	'Aerosaurus_greenleeorum')	'Ruthiromia_elcobriensis'))	('Varanops_brevirostris'
((('Limnoscelis_dynatis'	'Limnoscelis_paludis')	('Tseajaia_campi'	('Ambedus_pusillus'	('Oradectes_sanmiguelensis'	('Orobates_pabsti'	(('Desmatodon_hollandi'	'Desmatodon_hesperis')	('Silvadectes_absitus'	(('Diadectes_zenos'	'Diadectes_sideropelicus')	'Diadectes_tenuitectes'))))))))	((((('Eothyris_parkeyi'	'Vaughnictis_smithae')	'Oedaleops_campi')	(('Casea_halselli'	('Eocasea_martini'	('Phreatophasma_aenigmaticum'	((('Casea_nicholsi'	(('Euromycter_rutenus'	((('Alierasaurus_ronchii'	(('Cotylorhynchus_romeri'	'Cotylorhynchus_hancocki')	'Cotylorhynchus_bransoni'))	(('Angelosaurus_greeni'	'Angelosaurus_romeri')	'Angelosaurus_dolani'))	'Ennatosaurus_tecton'))	'Trichasaurus_texensis'))	'Casea_broilii')	('Caseoides_sanangeloensis'	'Caseopsis_agilis')))))	'Oromycter_dolesorum'))	((('Apsisaurus_witteri'	'Ascendonanus_nestleri')	('Archaeovenator_hamiltonensis'	('Pyozia_mesenensis'	(('Mesenosaurus_romeri'	'Varanopidae_indet.	_Cabarz_quarry')	(('Elliotsmithia_longiceps'	('Heleosaurus_scholtzi'	('Anningia_megalops'	'Microvaranops_parentis')))	('Mycterosaurus_longiceps'	(('Tambacarnifex_unguifalcatus'	(('Aerosaurus_wellesi'	'Aerosaurus_greenleeorum')	'Ruthiromia_elcobriensis'))	('Varanops_brevirostris'
((('Limnoscelis_dynatis'	'Limnoscelis_paludis')	('Tseajaia_campi'	('Ambedus_pusillus'	('Oradectes_sanmiguelensis'	('Orobates_pabsti'	(('Desmatodon_hollandi'	'Desmatodon_hesperis')	('Silvadectes_absitus'	(('Diadectes_zenos'	'Diadectes_sideropelicus')	'Diadectes_tenuitectes'))))))))	((((('Eothyris_parkeyi'	'Vaughnictis_smithae')	'Oedaleops_campi')	(('Casea_halselli'	('Eocasea_martini'	('Phreatophasma_aenigmaticum'	((('Casea_nicholsi'	(('Euromycter_rutenus'	((('Alierasaurus_ronchii'	(('Cotylorhynchus_romeri'	'Cotylorhynchus_hancocki')	'Cotylorhynchus_bransoni'))	(('Angelosaurus_greeni'	'Angelosaurus_romeri')	'Angelosaurus_dolani'))	'Ennatosaurus_tecton'))	'Trichasaurus_texensis'))	'Casea_broilii')	('Caseoides_sanangeloensis'	'Caseopsis_agilis')))))	'Oromycter_dolesorum'))	((('Apsisaurus_witteri'	'Ascendonanus_nestleri')	('Archaeovenator_hamiltonensis'	('Pyozia_mesenensis'	(('Mesenosaurus_romeri'	'Varanopidae_indet.	_Cabarz_quarry')	(('Elliotsmithia_longiceps'	('Heleosaurus_scholtzi'	('Anningia_megalops'	'Microvaranops_parentis')))	('Mycterosaurus_longiceps'	(('Tambacarnifex_unguifalcatus'	(('Aerosaurus_wellesi'	'Aerosaurus_greenleeorum')	'Ruthiromia_elcobriensis'))	('Varanops_brevirostris'
((('Limnoscelis_dynatis'	'Limnoscelis_paludis')	('Tseajaia_campi'	('Ambedus_pusillus'	('Oradectes_sanmiguelensis'	('Orobates_pabsti'	(('Desmatodon_hollandi'	'Desmatodon_hesperis')	('Silvadectes_absitus'	(('Diadectes_zenos'	'Diadectes_sideropelicus')	'Diadectes_tenuitectes'))))))))	((((('Eothyris_parkeyi'	'Vaughnictis_smithae')	'Oedaleops_campi')	(('Casea_halselli'	('Eocasea_martini'	('Phreatophasma_aenigmaticum'	((('Casea_nicholsi'	(('Euromycter_rutenus'	((('Alierasaurus_ronchii'	(('Cotylorhynchus_romeri'	'Cotylorhynchus_hancocki')	'Cotylorhynchus_bransoni'))	(('Angelosaurus_greeni'	'Angelosaurus_romeri')	'Angelosaurus_dolani'))	'Ennatosaurus_tecton'))	'Trichasaurus_texensis'))	'Casea_broilii')	('Caseoides_sanangeloensis'	'Caseopsis_agilis')))))	'Oromycter_dolesorum'))	((('Apsisaurus_witteri'	'Ascendonanus_nestleri')	('Archaeovenator_hamiltonensis'	('Pyozia_mesenensis'	(('Mesenosaurus_romeri'	'Varanopidae_indet.	_Cabarz_quarry')	((('Elliotsmithia_longiceps'	('Anningia_megalops'	'Microvaranops_parentis'))	'Heleosaurus_scholtzi')	('Mycterosaurus_longiceps'	(('Tambacarnifex_unguifalcatus'	(('Aerosaurus_wellesi'	'Aerosaurus_greenleeorum')	'Ruthiromia_elcobriensis'))	('Varanops_brevirostris'
((('Limnoscelis_dynatis'	'Limnoscelis_paludis')	('Tseajaia_campi'	('Ambedus_pusillus'	('Oradectes_sanmiguelensis'	('Orobates_pabsti'	(('Desmatodon_hollandi'	'Desmatodon_hesperis')	('Silvadectes_absitus'	(('Diadectes_zenos'	'Diadectes_sideropelicus')	'Diadectes_tenuitectes'))))))))	((((('Eothyris_parkeyi'	'Vaughnictis_smithae')	'Oedaleops_campi')	(('Casea_halselli'	('Eocasea_martini'	('Phreatophasma_aenigmaticum'	((('Casea_nicholsi'	(('Euromycter_rutenus'	((('Alierasaurus_ronchii'	(('Cotylorhynchus_romeri'	'Cotylorhynchus_hancocki')	'Cotylorhynchus_bransoni'))	(('Angelosaurus_greeni'	'Angelosaurus_romeri')	'Angelosaurus_dolani'))	'Ennatosaurus_tecton'))	'Trichasaurus_texensis'))	'Casea_broilii')	('Caseoides_sanangeloensis'	'Caseopsis_agilis')))))	'Oromycter_dolesorum'))	((('Apsisaurus_witteri'	'Ascendonanus_nestleri')	('Archaeovenator_hamiltonensis'	('Pyozia_mesenensis'	(('Mesenosaurus_romeri'	'Varanopidae_indet.	_Cabarz_quarry')	((('Heleosaurus_scholtzi'	'Elliotsmithia_longiceps')	('Anningia_megalops'	'Microvaranops_parentis'))	('Mycterosaurus_longiceps'	(('Tambacarnifex_unguifalcatus'	(('Aerosaurus_wellesi'	'Aerosaurus_greenleeorum')	'Ruthiromia_elcobriensis'))	('Varanops_brevirostris'
((('Limnoscelis_dynatis'	'Limnoscelis_paludis')	('Tseajaia_campi'	('Ambedus_pusillus'	('Oradectes_sanmiguelensis'	('Orobates_pabsti'	(('Desmatodon_hollandi'	'Desmatodon_hesperis')	('Silvadectes_absitus'	(('Diadectes_zenos'	'Diadectes_sideropelicus')	'Diadectes_tenuitectes'))))))))	((((('Eothyris_parkeyi'	'Vaughnictis_smithae')	'Oedaleops_campi')	(('Casea_halselli'	('Eocasea_martini'	('Phreatophasma_aenigmaticum'	((('Casea_nicholsi'	(('Euromycter_rutenus'	((('Alierasaurus_ronchii'	(('Cotylorhynchus_romeri'	'Cotylorhynchus_hancocki')	'Cotylorhynchus_bransoni'))	(('Angelosaurus_greeni'	'Angelosaurus_romeri')	'Angelosaurus_dolani'))	'Ennatosaurus_tecton'))	'Trichasaurus_texensis'))	'Casea_broilii')	('Caseoides_sanangeloensis'	'Caseopsis_agilis')))))	'Oromycter_dolesorum'))	((('Apsisaurus_witteri'	'Ascendonanus_nestleri')	('Archaeovenator_hamiltonensis'	('Pyozia_mesenensis'	(('Mesenosaurus_romeri'	'Varanopidae_indet.	_Cabarz_quarry')	((('Heleosaurus_scholtzi'	'Elliotsmithia_longiceps')	('Anningia_megalops'	'Microvaranops_parentis'))	('Mycterosaurus_longiceps'	(('Tambacarnifex_unguifalcatus'	(('Aerosaurus_wellesi'	'Aerosaurus_greenleeorum')	'Ruthiromia_elcobriensis'))	('Varanops_brevirostris'
((('Limnoscelis_dynatis'	'Limnoscelis_paludis')	('Tseajaia_campi'	('Ambedus_pusillus'	('Oradectes_sanmiguelensis'	('Orobates_pabsti'	(('Desmatodon_hollandi'	'Desmatodon_hesperis')	('Silvadectes_absitus'	(('Diadectes_zenos'	'Diadectes_sideropelicus')	'Diadectes_tenuitectes'))))))))	((((('Eothyris_parkeyi'	'Vaughnictis_smithae')	'Oedaleops_campi')	(('Casea_halselli'	('Eocasea_martini'	('Phreatophasma_aenigmaticum'	((('Casea_nicholsi'	(('Euromycter_rutenus'	((('Alierasaurus_ronchii'	(('Cotylorhynchus_romeri'	'Cotylorhynchus_hancocki')	'Cotylorhynchus_bransoni'))	(('Angelosaurus_greeni'	'Angelosaurus_romeri')	'Angelosaurus_dolani'))	'Ennatosaurus_tecton'))	'Trichasaurus_texensis'))	'Casea_broilii')	('Caseoides_sanangeloensis'	'Caseopsis_agilis')))))	'Oromycter_dolesorum'))	((('Apsisaurus_witteri'	'Ascendonanus_nestleri')	('Archaeovenator_hamiltonensis'	('Pyozia_mesenensis'	(('Mesenosaurus_romeri'	'Varanopidae_indet.	_Cabarz_quarry')	((('Elliotsmithia_longiceps'	'Heleosaurus_scholtzi')	('Anningia_megalops'	'Microvaranops_parentis'))	('Mycterosaurus_longiceps'	(('Tambacarnifex_unguifalcatus'	(('Aerosaurus_wellesi'	'Aerosaurus_greenleeorum')	'Ruthiromia_elcobriensis'))	('Varanops_brevirostris'
((('Limnoscelis_dynatis'	'Limnoscelis_paludis')	('Tseajaia_campi'	('Ambedus_pusillus'	('Oradectes_sanmiguelensis'	('Orobates_pabsti'	(('Desmatodon_hollandi'	'Desmatodon_hesperis')	('Silvadectes_absitus'	(('Diadectes_zenos'	'Diadectes_sideropelicus')	'Diadectes_tenuitectes'))))))))	((((('Eothyris_parkeyi'	'Vaughnictis_smithae')	'Oedaleops_campi')	(('Casea_halselli'	('Eocasea_martini'	('Phreatophasma_aenigmaticum'	((('Casea_nicholsi'	(('Euromycter_rutenus'	((('Alierasaurus_ronchii'	(('Cotylorhynchus_romeri'	'Cotylorhynchus_hancocki')	'Cotylorhynchus_bransoni'))	(('Angelosaurus_greeni'	'Angelosaurus_romeri')	'Angelosaurus_dolani'))	'Ennatosaurus_tecton'))	'Trichasaurus_texensis'))	'Casea_broilii')	('Caseoides_sanangeloensis'	'Caseopsis_agilis')))))	'Oromycter_dolesorum'))	((('Apsisaurus_witteri'	'Ascendonanus_nestleri')	('Archaeovenator_hamiltonensis'	('Pyozia_mesenensis'	(('Mesenosaurus_romeri'	'Varanopidae_indet.	_Cabarz_quarry')	(('Elliotsmithia_longiceps'	(('Anningia_megalops'	'Microvaranops_parentis')	'Heleosaurus_scholtzi'))	('Mycterosaurus_longiceps'	(('Tambacarnifex_unguifalcatus'	(('Aerosaurus_wellesi'	'Aerosaurus_greenleeorum')	'Ruthiromia_elcobriensis'))	('Varanops_brevirostris'
((('Limnoscelis_dynatis'	'Limnoscelis_paludis')	('Tseajaia_campi'	('Ambedus_pusillus'	('Oradectes_sanmiguelensis'	('Orobates_pabsti'	(('Desmatodon_hollandi'	'Desmatodon_hesperis')	('Silvadectes_absitus'	(('Diadectes_zenos'	'Diadectes_sideropelicus')	'Diadectes_tenuitectes'))))))))	((((('Eothyris_parkeyi'	'Vaughnictis_smithae')	'Oedaleops_campi')	(('Casea_halselli'	('Eocasea_martini'	('Phreatophasma_aenigmaticum'	((('Casea_nicholsi'	(('Euromycter_rutenus'	((('Alierasaurus_ronchii'	(('Cotylorhynchus_romeri'	'Cotylorhynchus_hancocki')	'Cotylorhynchus_bransoni'))	(('Angelosaurus_greeni'	'Angelosaurus_romeri')	'Angelosaurus_dolani'))	'Ennatosaurus_tecton'))	'Trichasaurus_texensis'))	'Casea_broilii')	('Caseoides_sanangeloensis'	'Caseopsis_agilis')))))	'Oromycter_dolesorum'))	((('Apsisaurus_witteri'	'Ascendonanus_nestleri')	('Archaeovenator_hamiltonensis'	('Pyozia_mesenensis'	(('Mesenosaurus_romeri'	'Varanopidae_indet.	_Cabarz_quarry')	((('Elliotsmithia_longiceps'	('Anningia_megalops'	'Microvaranops_parentis'))	'Heleosaurus_scholtzi')	('Mycterosaurus_longiceps'	(('Tambacarnifex_unguifalcatus'	(('Aerosaurus_wellesi'	'Aerosaurus_greenleeorum')	'Ruthiromia_elcobriensis'))	('Varanops_brevirostris'
((('Limnoscelis_dynatis'	'Limnoscelis_paludis')	('Tseajaia_campi'	('Ambedus_pusillus'	('Oradectes_sanmiguelensis'	('Orobates_pabsti'	(('Desmatodon_hollandi'	'Desmatodon_hesperis')	('Silvadectes_absitus'	(('Diadectes_zenos'	'Diadectes_sideropelicus')	'Diadectes_tenuitectes'))))))))	((((('Eothyris_parkeyi'	'Vaughnictis_smithae')	'Oedaleops_campi')	(('Casea_halselli'	('Eocasea_martini'	('Phreatophasma_aenigmaticum'	((('Casea_nicholsi'	(('Euromycter_rutenus'	((('Alierasaurus_ronchii'	(('Cotylorhynchus_romeri'	'Cotylorhynchus_hancocki')	'Cotylorhynchus_bransoni'))	(('Angelosaurus_greeni'	'Angelosaurus_romeri')	'Angelosaurus_dolani'))	'Ennatosaurus_tecton'))	'Trichasaurus_texensis'))	'Casea_broilii')	('Caseoides_sanangeloensis'	'Caseopsis_agilis')))))	'Oromycter_dolesorum'))	((('Apsisaurus_witteri'	'Ascendonanus_nestleri')	('Archaeovenator_hamiltonensis'	('Pyozia_mesenensis'	(('Mesenosaurus_romeri'	'Varanopidae_indet.	_Cabarz_quarry')	((('Elliotsmithia_longiceps'	'Heleosaurus_scholtzi')	('Anningia_megalops'	'Microvaranops_parentis'))	('Mycterosaurus_longiceps'	(('Tambacarnifex_unguifalcatus'	(('Aerosaurus_wellesi'	'Aerosaurus_greenleeorum')	'Ruthiromia_elcobriensis'))	('Varanops_brevirostris'
((('Limnoscelis_dynatis'	'Limnoscelis_paludis')	('Tseajaia_campi'	('Ambedus_pusillus'	('Oradectes_sanmiguelensis'	('Orobates_pabsti'	(('Desmatodon_hollandi'	'Desmatodon_hesperis')	('Silvadectes_absitus'	(('Diadectes_zenos'	'Diadectes_sideropelicus')	'Diadectes_tenuitectes'))))))))	((((('Eothyris_parkeyi'	'Vaughnictis_smithae')	'Oedaleops_campi')	(('Casea_halselli'	('Eocasea_martini'	('Phreatophasma_aenigmaticum'	((('Casea_nicholsi'	(('Euromycter_rutenus'	((('Alierasaurus_ronchii'	(('Cotylorhynchus_romeri'	'Cotylorhynchus_hancocki')	'Cotylorhynchus_bransoni'))	(('Angelosaurus_greeni'	'Angelosaurus_romeri')	'Angelosaurus_dolani'))	'Ennatosaurus_tecton'))	'Trichasaurus_texensis'))	'Casea_broilii')	('Caseoides_sanangeloensis'	'Caseopsis_agilis')))))	'Oromycter_dolesorum'))	((('Apsisaurus_witteri'	'Ascendonanus_nestleri')	('Archaeovenator_hamiltonensis'	('Pyozia_mesenensis'	(('Mesenosaurus_romeri'	'Varanopidae_indet.	_Cabarz_quarry')	((('Elliotsmithia_longiceps'	('Anningia_megalops'	'Microvaranops_parentis'))	'Heleosaurus_scholtzi')	('Mycterosaurus_longiceps'	(('Tambacarnifex_unguifalcatus'	(('Aerosaurus_wellesi'	'Aerosaurus_greenleeorum')	'Ruthiromia_elcobriensis'))	('Varanops_brevirostris'
((('Limnoscelis_dynatis'	'Limnoscelis_paludis')	('Tseajaia_campi'	('Ambedus_pusillus'	('Oradectes_sanmiguelensis'	('Orobates_pabsti'	(('Desmatodon_hollandi'	'Desmatodon_hesperis')	('Silvadectes_absitus'	(('Diadectes_zenos'	'Diadectes_sideropelicus')	'Diadectes_tenuitectes'))))))))	((((('Eothyris_parkeyi'	'Vaughnictis_smithae')	'Oedaleops_campi')	(('Casea_halselli'	('Eocasea_martini'	('Phreatophasma_aenigmaticum'	((('Casea_nicholsi'	(('Euromycter_rutenus'	((('Alierasaurus_ronchii'	(('Cotylorhynchus_romeri'	'Cotylorhynchus_hancocki')	'Cotylorhynchus_bransoni'))	(('Angelosaurus_greeni'	'Angelosaurus_romeri')	'Angelosaurus_dolani'))	'Ennatosaurus_tecton'))	'Trichasaurus_texensis'))	'Casea_broilii')	('Caseoides_sanangeloensis'	'Caseopsis_agilis')))))	'Oromycter_dolesorum'))	((('Apsisaurus_witteri'	'Ascendonanus_nestleri')	('Archaeovenator_hamiltonensis'	('Pyozia_mesenensis'	(('Mesenosaurus_romeri'	'Varanopidae_indet.	_Cabarz_quarry')	(('Elliotsmithia_longiceps'	(('Anningia_megalops'	'Microvaranops_parentis')	'Heleosaurus_scholtzi'))	('Mycterosaurus_longiceps'	(('Tambacarnifex_unguifalcatus'	(('Aerosaurus_wellesi'	'Aerosaurus_greenleeorum')	'Ruthiromia_elcobriensis'))	('Varanops_brevirostris'
((('Limnoscelis_dynatis'	'Limnoscelis_paludis')	('Tseajaia_campi'	('Ambedus_pusillus'	('Oradectes_sanmiguelensis'	('Orobates_pabsti'	(('Desmatodon_hollandi'	'Desmatodon_hesperis')	('Silvadectes_absitus'	(('Diadectes_zenos'	'Diadectes_sideropelicus')	'Diadectes_tenuitectes'))))))))	((((('Eothyris_parkeyi'	'Vaughnictis_smithae')	'Oedaleops_campi')	(('Casea_halselli'	('Eocasea_martini'	('Phreatophasma_aenigmaticum'	((('Casea_nicholsi'	(('Euromycter_rutenus'	((('Alierasaurus_ronchii'	(('Cotylorhynchus_romeri'	'Cotylorhynchus_hancocki')	'Cotylorhynchus_bransoni'))	(('Angelosaurus_greeni'	'Angelosaurus_romeri')	'Angelosaurus_dolani'))	'Ennatosaurus_tecton'))	'Trichasaurus_texensis'))	'Casea_broilii')	('Caseoides_sanangeloensis'	'Caseopsis_agilis')))))	'Oromycter_dolesorum'))	((('Apsisaurus_witteri'	'Ascendonanus_nestleri')	('Archaeovenator_hamiltonensis'	('Pyozia_mesenensis'	(('Mesenosaurus_romeri'	'Varanopidae_indet.	_Cabarz_quarry')	((('Elliotsmithia_longiceps'	'Heleosaurus_scholtzi')	('Anningia_megalops'	'Microvaranops_parentis'))	('Mycterosaurus_longiceps'	(('Tambacarnifex_unguifalcatus'	(('Aerosaurus_wellesi'	'Aerosaurus_greenleeorum')	'Ruthiromia_elcobriensis'))	('Varanops_brevirostris'
((('Limnoscelis_dynatis'	'Limnoscelis_paludis')	('Tseajaia_campi'	('Ambedus_pusillus'	('Oradectes_sanmiguelensis'	('Orobates_pabsti'	(('Desmatodon_hollandi'	'Desmatodon_hesperis')	('Silvadectes_absitus'	(('Diadectes_zenos'	'Diadectes_sideropelicus')	'Diadectes_tenuitectes'))))))))	((((('Eothyris_parkeyi'	'Vaughnictis_smithae')	'Oedaleops_campi')	(('Casea_halselli'	('Eocasea_martini'	('Phreatophasma_aenigmaticum'	((('Casea_nicholsi'	(('Euromycter_rutenus'	((('Alierasaurus_ronchii'	(('Cotylorhynchus_romeri'	'Cotylorhynchus_hancocki')	'Cotylorhynchus_bransoni'))	(('Angelosaurus_greeni'	'Angelosaurus_romeri')	'Angelosaurus_dolani'))	'Ennatosaurus_tecton'))	'Trichasaurus_texensis'))	'Casea_broilii')	('Caseoides_sanangeloensis'	'Caseopsis_agilis')))))	'Oromycter_dolesorum'))	((('Apsisaurus_witteri'	'Ascendonanus_nestleri')	('Archaeovenator_hamiltonensis'	('Pyozia_mesenensis'	(('Mesenosaurus_romeri'	'Varanopidae_indet.	_Cabarz_quarry')	(('Elliotsmithia_longiceps'	(('Anningia_megalops'	'Microvaranops_parentis')	'Heleosaurus_scholtzi'))	('Mycterosaurus_longiceps'	(('Tambacarnifex_unguifalcatus'	(('Aerosaurus_wellesi'	'Aerosaurus_greenleeorum')	'Ruthiromia_elcobriensis'))	('Varanops_brevirostris'
((('Limnoscelis_dynatis'	'Limnoscelis_paludis')	('Tseajaia_campi'	('Ambedus_pusillus'	('Oradectes_sanmiguelensis'	('Orobates_pabsti'	(('Desmatodon_hollandi'	'Desmatodon_hesperis')	('Silvadectes_absitus'	(('Diadectes_zenos'	'Diadectes_sideropelicus')	'Diadectes_tenuitectes'))))))))	((((('Eothyris_parkeyi'	'Vaughnictis_smithae')	'Oedaleops_campi')	(('Casea_halselli'	('Eocasea_martini'	('Phreatophasma_aenigmaticum'	((('Casea_nicholsi'	(('Euromycter_rutenus'	((('Alierasaurus_ronchii'	(('Cotylorhynchus_romeri'	'Cotylorhynchus_hancocki')	'Cotylorhynchus_bransoni'))	(('Angelosaurus_greeni'	'Angelosaurus_romeri')	'Angelosaurus_dolani'))	'Ennatosaurus_tecton'))	'Trichasaurus_texensis'))	'Casea_broilii')	('Caseoides_sanangeloensis'	'Caseopsis_agilis')))))	'Oromycter_dolesorum'))	((('Apsisaurus_witteri'	'Ascendonanus_nestleri')	('Archaeovenator_hamiltonensis'	('Pyozia_mesenensis'	(('Mesenosaurus_romeri'	'Varanopidae_indet.	_Cabarz_quarry')	(('Elliotsmithia_longiceps'	('Heleosaurus_scholtzi'	('Anningia_megalops'	'Microvaranops_parentis')))	('Mycterosaurus_longiceps'	(('Tambacarnifex_unguifalcatus'	(('Aerosaurus_wellesi'	'Aerosaurus_greenleeorum')	'Ruthiromia_elcobriensis'))	('Varanops_brevirostris'
((('Limnoscelis_dynatis'	'Limnoscelis_paludis')	('Tseajaia_campi'	('Ambedus_pusillus'	('Oradectes_sanmiguelensis'	('Orobates_pabsti'	(('Desmatodon_hollandi'	'Desmatodon_hesperis')	('Silvadectes_absitus'	(('Diadectes_zenos'	'Diadectes_sideropelicus')	'Diadectes_tenuitectes'))))))))	((((('Eothyris_parkeyi'	'Vaughnictis_smithae')	'Oedaleops_campi')	(('Casea_halselli'	('Eocasea_martini'	('Phreatophasma_aenigmaticum'	((('Casea_nicholsi'	(('Euromycter_rutenus'	((('Alierasaurus_ronchii'	(('Cotylorhynchus_romeri'	'Cotylorhynchus_hancocki')	'Cotylorhynchus_bransoni'))	(('Angelosaurus_greeni'	'Angelosaurus_romeri')	'Angelosaurus_dolani'))	'Ennatosaurus_tecton'))	'Trichasaurus_texensis'))	'Casea_broilii')	('Caseoides_sanangeloensis'	'Caseopsis_agilis')))))	'Oromycter_dolesorum'))	((('Apsisaurus_witteri'	'Ascendonanus_nestleri')	('Archaeovenator_hamiltonensis'	('Pyozia_mesenensis'	(('Mesenosaurus_romeri'	'Varanopidae_indet.	_Cabarz_quarry')	(('Elliotsmithia_longiceps'	(('Anningia_megalops'	'Microvaranops_parentis')	'Heleosaurus_scholtzi'))	('Mycterosaurus_longiceps'	(('Tambacarnifex_unguifalcatus'	(('Aerosaurus_wellesi'	'Ruthiromia_elcobriensis')	'Aerosaurus_greenleeorum'))	('Varanops_brevirostris'
((('Limnoscelis_dynatis'	'Limnoscelis_paludis')	('Tseajaia_campi'	('Ambedus_pusillus'	('Oradectes_sanmiguelensis'	('Orobates_pabsti'	(('Desmatodon_hollandi'	'Desmatodon_hesperis')	('Silvadectes_absitus'	(('Diadectes_zenos'	'Diadectes_sideropelicus')	'Diadectes_tenuitectes'))))))))	((((('Eothyris_parkeyi'	'Vaughnictis_smithae')	'Oedaleops_campi')	(('Casea_halselli'	('Eocasea_martini'	('Phreatophasma_aenigmaticum'	(('Casea_nicholsi'	((('Euromycter_rutenus'	((('Alierasaurus_ronchii'	(('Cotylorhynchus_romeri'	'Cotylorhynchus_hancocki')	'Cotylorhynchus_bransoni'))	(('Angelosaurus_greeni'	'Angelosaurus_romeri')	'Angelosaurus_dolani'))	'Ennatosaurus_tecton'))	'Trichasaurus_texensis')	'Casea_broilii'))	('Caseoides_sanangeloensis'	'Caseopsis_agilis')))))	'Oromycter_dolesorum'))	((('Apsisaurus_witteri'	'Ascendonanus_nestleri')	('Archaeovenator_hamiltonensis'	('Pyozia_mesenensis'	(('Mesenosaurus_romeri'	'Varanopidae_indet.	_Cabarz_quarry')	((('Elliotsmithia_longiceps'	'Heleosaurus_scholtzi')	('Anningia_megalops'	'Microvaranops_parentis'))	('Mycterosaurus_longiceps'	(((('Aerosaurus_wellesi'	'Ruthiromia_elcobriensis')	'Tambacarnifex_unguifalcatus')	'Aerosaurus_greenleeorum')	('Varanops_brevirostris'
((('Limnoscelis_dynatis'	'Limnoscelis_paludis')	('Tseajaia_campi'	('Ambedus_pusillus'	('Oradectes_sanmiguelensis'	('Orobates_pabsti'	(('Desmatodon_hollandi'	'Desmatodon_hesperis')	('Silvadectes_absitus'	(('Diadectes_zenos'	'Diadectes_sideropelicus')	'Diadectes_tenuitectes'))))))))	((((('Eothyris_parkeyi'	'Vaughnictis_smithae')	'Oedaleops_campi')	(('Casea_halselli'	('Eocasea_martini'	('Phreatophasma_aenigmaticum'	((('Casea_nicholsi'	(('Euromycter_rutenus'	((('Alierasaurus_ronchii'	(('Cotylorhynchus_romeri'	'Cotylorhynchus_hancocki')	'Cotylorhynchus_bransoni'))	(('Angelosaurus_greeni'	'Angelosaurus_romeri')	'Angelosaurus_dolani'))	'Ennatosaurus_tecton'))	'Trichasaurus_texensis'))	'Casea_broilii')	('Caseoides_sanangeloensis'	'Caseopsis_agilis')))))	'Oromycter_dolesorum'))	((('Apsisaurus_witteri'	'Ascendonanus_nestleri')	('Archaeovenator_hamiltonensis'	('Pyozia_mesenensis'	(('Mesenosaurus_romeri'	'Varanopidae_indet.	_Cabarz_quarry')	((('Elliotsmithia_longiceps'	'Heleosaurus_scholtzi')	('Anningia_megalops'	'Microvaranops_parentis'))	('Mycterosaurus_longiceps'	(('Tambacarnifex_unguifalcatus'	(('Aerosaurus_wellesi'	'Ruthiromia_elcobriensis')	'Aerosaurus_greenleeorum'))	('Varanops_brevirostris'
((('Limnoscelis_dynatis'	'Limnoscelis_paludis')	('Tseajaia_campi'	('Ambedus_pusillus'	('Oradectes_sanmiguelensis'	('Orobates_pabsti'	(('Desmatodon_hollandi'	'Desmatodon_hesperis')	('Silvadectes_absitus'	(('Diadectes_zenos'	'Diadectes_sideropelicus')	'Diadectes_tenuitectes'))))))))	((((('Eothyris_parkeyi'	'Vaughnictis_smithae')	'Oedaleops_campi')	(('Casea_halselli'	('Eocasea_martini'	('Phreatophasma_aenigmaticum'	((('Casea_nicholsi'	(('Euromycter_rutenus'	((('Alierasaurus_ronchii'	(('Cotylorhynchus_romeri'	'Cotylorhynchus_hancocki')	'Cotylorhynchus_bransoni'))	(('Angelosaurus_greeni'	'Angelosaurus_romeri')	'Angelosaurus_dolani'))	'Ennatosaurus_tecton'))	'Trichasaurus_texensis'))	'Casea_broilii')	('Caseoides_sanangeloensis'	'Caseopsis_agilis')))))	'Oromycter_dolesorum'))	((('Apsisaurus_witteri'	'Ascendonanus_nestleri')	('Archaeovenator_hamiltonensis'	('Pyozia_mesenensis'	(('Mesenosaurus_romeri'	'Varanopidae_indet.	_Cabarz_quarry')	(('Elliotsmithia_longiceps'	('Heleosaurus_scholtzi'	('Anningia_megalops'	'Microvaranops_parentis')))	('Mycterosaurus_longiceps'	(('Tambacarnifex_unguifalcatus'	('Aerosaurus_greenleeorum'	('Aerosaurus_wellesi'	'Ruthiromia_elcobriensis')))	('Varanops_brevirostris'
((('Limnoscelis_dynatis'	'Limnoscelis_paludis')	('Tseajaia_campi'	('Ambedus_pusillus'	('Oradectes_sanmiguelensis'	('Orobates_pabsti'	(('Desmatodon_hollandi'	'Desmatodon_hesperis')	('Silvadectes_absitus'	(('Diadectes_zenos'	'Diadectes_sideropelicus')	'Diadectes_tenuitectes'))))))))	((((('Eothyris_parkeyi'	'Vaughnictis_smithae')	'Oedaleops_campi')	(('Casea_halselli'	('Eocasea_martini'	('Phreatophasma_aenigmaticum'	((('Casea_nicholsi'	(('Euromycter_rutenus'	((('Alierasaurus_ronchii'	(('Cotylorhynchus_romeri'	'Cotylorhynchus_hancocki')	'Cotylorhynchus_bransoni'))	(('Angelosaurus_greeni'	'Angelosaurus_romeri')	'Angelosaurus_dolani'))	'Ennatosaurus_tecton'))	'Trichasaurus_texensis'))	'Casea_broilii')	('Caseoides_sanangeloensis'	'Caseopsis_agilis')))))	'Oromycter_dolesorum'))	((('Apsisaurus_witteri'	'Ascendonanus_nestleri')	('Archaeovenator_hamiltonensis'	('Pyozia_mesenensis'	(('Mesenosaurus_romeri'	'Varanopidae_indet.	_Cabarz_quarry')	((('Heleosaurus_scholtzi'	'Elliotsmithia_longiceps')	('Anningia_megalops'	'Microvaranops_parentis'))	('Mycterosaurus_longiceps'	(((('Aerosaurus_wellesi'	'Ruthiromia_elcobriensis')	'Tambacarnifex_unguifalcatus')	'Aerosaurus_greenleeorum')	('Varanops_brevirostris'
((('Limnoscelis_dynatis'	'Limnoscelis_paludis')	('Tseajaia_campi'	('Ambedus_pusillus'	('Oradectes_sanmiguelensis'	('Orobates_pabsti'	(('Desmatodon_hollandi'	'Desmatodon_hesperis')	('Silvadectes_absitus'	(('Diadectes_zenos'	'Diadectes_sideropelicus')	'Diadectes_tenuitectes'))))))))	((((('Eothyris_parkeyi'	'Vaughnictis_smithae')	'Oedaleops_campi')	(('Casea_halselli'	('Eocasea_martini'	('Phreatophasma_aenigmaticum'	((('Casea_nicholsi'	(('Euromycter_rutenus'	((('Alierasaurus_ronchii'	(('Cotylorhynchus_romeri'	'Cotylorhynchus_hancocki')	'Cotylorhynchus_bransoni'))	(('Angelosaurus_greeni'	'Angelosaurus_romeri')	'Angelosaurus_dolani'))	'Ennatosaurus_tecton'))	'Trichasaurus_texensis'))	'Casea_broilii')	('Caseoides_sanangeloensis'	'Caseopsis_agilis')))))	'Oromycter_dolesorum'))	((('Apsisaurus_witteri'	'Ascendonanus_nestleri')	('Archaeovenator_hamiltonensis'	('Pyozia_mesenensis'	(('Mesenosaurus_romeri'	'Varanopidae_indet.	_Cabarz_quarry')	(('Heleosaurus_scholtzi'	('Elliotsmithia_longiceps'	('Anningia_megalops'	'Microvaranops_parentis')))	('Mycterosaurus_longiceps'	((('Tambacarnifex_unguifalcatus'	'Aerosaurus_greenleeorum')	('Aerosaurus_wellesi'	'Ruthiromia_elcobriensis'))	('Varanops_brevirostris'
((('Limnoscelis_dynatis'	'Limnoscelis_paludis')	('Tseajaia_campi'	('Ambedus_pusillus'	('Oradectes_sanmiguelensis'	('Orobates_pabsti'	(('Desmatodon_hollandi'	'Desmatodon_hesperis')	('Silvadectes_absitus'	(('Diadectes_zenos'	'Diadectes_sideropelicus')	'Diadectes_tenuitectes'))))))))	((((('Eothyris_parkeyi'	'Vaughnictis_smithae')	'Oedaleops_campi')	(('Casea_halselli'	('Eocasea_martini'	('Phreatophasma_aenigmaticum'	((('Casea_nicholsi'	(('Euromycter_rutenus'	((('Alierasaurus_ronchii'	(('Cotylorhynchus_romeri'	'Cotylorhynchus_hancocki')	'Cotylorhynchus_bransoni'))	(('Angelosaurus_greeni'	'Angelosaurus_romeri')	'Angelosaurus_dolani'))	'Ennatosaurus_tecton'))	'Trichasaurus_texensis'))	'Casea_broilii')	('Caseoides_sanangeloensis'	'Caseopsis_agilis')))))	'Oromycter_dolesorum'))	((('Apsisaurus_witteri'	'Ascendonanus_nestleri')	('Archaeovenator_hamiltonensis'	('Pyozia_mesenensis'	(('Mesenosaurus_romeri'	'Varanopidae_indet.	_Cabarz_quarry')	(('Heleosaurus_scholtzi'	('Elliotsmithia_longiceps'	('Anningia_megalops'	'Microvaranops_parentis')))	('Mycterosaurus_longiceps'	((('Tambacarnifex_unguifalcatus'	('Aerosaurus_wellesi'	'Ruthiromia_elcobriensis'))	'Aerosaurus_greenleeorum')	('Varanops_brevirostris'
((('Limnoscelis_dynatis'	'Limnoscelis_paludis')	('Tseajaia_campi'	('Ambedus_pusillus'	('Oradectes_sanmiguelensis'	('Orobates_pabsti'	(('Desmatodon_hollandi'	'Desmatodon_hesperis')	('Silvadectes_absitus'	(('Diadectes_zenos'	'Diadectes_sideropelicus')	'Diadectes_tenuitectes'))))))))	((((('Eothyris_parkeyi'	'Vaughnictis_smithae')	'Oedaleops_campi')	(('Casea_halselli'	('Eocasea_martini'	('Phreatophasma_aenigmaticum'	((('Casea_nicholsi'	(('Euromycter_rutenus'	((('Alierasaurus_ronchii'	(('Cotylorhynchus_romeri'	'Cotylorhynchus_hancocki')	'Cotylorhynchus_bransoni'))	(('Angelosaurus_greeni'	'Angelosaurus_romeri')	'Angelosaurus_dolani'))	'Ennatosaurus_tecton'))	'Trichasaurus_texensis'))	'Casea_broilii')	('Caseoides_sanangeloensis'	'Caseopsis_agilis')))))	'Oromycter_dolesorum'))	((('Apsisaurus_witteri'	'Ascendonanus_nestleri')	('Archaeovenator_hamiltonensis'	('Pyozia_mesenensis'	(('Mesenosaurus_romeri'	'Varanopidae_indet.	_Cabarz_quarry')	((('Heleosaurus_scholtzi'	'Elliotsmithia_longiceps')	('Anningia_megalops'	'Microvaranops_parentis'))	('Mycterosaurus_longiceps'	((('Tambacarnifex_unguifalcatus'	('Aerosaurus_wellesi'	'Ruthiromia_elcobriensis'))	'Aerosaurus_greenleeorum')	('Varanops_brevirostris'
((('Limnoscelis_dynatis'	'Limnoscelis_paludis')	('Tseajaia_campi'	('Ambedus_pusillus'	('Oradectes_sanmiguelensis'	('Orobates_pabsti'	(('Desmatodon_hollandi'	'Desmatodon_hesperis')	('Silvadectes_absitus'	(('Diadectes_zenos'	'Diadectes_sideropelicus')	'Diadectes_tenuitectes'))))))))	((((('Eothyris_parkeyi'	'Vaughnictis_smithae')	'Oedaleops_campi')	(('Casea_halselli'	('Eocasea_martini'	('Phreatophasma_aenigmaticum'	((('Casea_nicholsi'	(('Euromycter_rutenus'	((('Alierasaurus_ronchii'	(('Cotylorhynchus_romeri'	'Cotylorhynchus_hancocki')	'Cotylorhynchus_bransoni'))	(('Angelosaurus_greeni'	'Angelosaurus_romeri')	'Angelosaurus_dolani'))	'Ennatosaurus_tecton'))	'Trichasaurus_texensis'))	'Casea_broilii')	('Caseoides_sanangeloensis'	'Caseopsis_agilis')))))	'Oromycter_dolesorum'))	((('Apsisaurus_witteri'	'Ascendonanus_nestleri')	('Archaeovenator_hamiltonensis'	('Pyozia_mesenensis'	(('Mesenosaurus_romeri'	'Varanopidae_indet.	_Cabarz_quarry')	((('Elliotsmithia_longiceps'	'Heleosaurus_scholtzi')	('Anningia_megalops'	'Microvaranops_parentis'))	('Mycterosaurus_longiceps'	((('Tambacarnifex_unguifalcatus'	('Aerosaurus_wellesi'	'Ruthiromia_elcobriensis'))	'Aerosaurus_greenleeorum')	('Varanops_brevirostris'
((('Limnoscelis_dynatis'	'Limnoscelis_paludis')	('Tseajaia_campi'	('Ambedus_pusillus'	('Oradectes_sanmiguelensis'	('Orobates_pabsti'	(('Desmatodon_hollandi'	'Desmatodon_hesperis')	('Silvadectes_absitus'	(('Diadectes_zenos'	'Diadectes_sideropelicus')	'Diadectes_tenuitectes'))))))))	((((('Eothyris_parkeyi'	'Vaughnictis_smithae')	'Oedaleops_campi')	(('Casea_halselli'	('Eocasea_martini'	('Phreatophasma_aenigmaticum'	((('Casea_nicholsi'	(('Euromycter_rutenus'	((('Alierasaurus_ronchii'	(('Cotylorhynchus_romeri'	'Cotylorhynchus_hancocki')	'Cotylorhynchus_bransoni'))	(('Angelosaurus_greeni'	'Angelosaurus_romeri')	'Angelosaurus_dolani'))	'Ennatosaurus_tecton'))	'Trichasaurus_texensis'))	'Casea_broilii')	('Caseoides_sanangeloensis'	'Caseopsis_agilis')))))	'Oromycter_dolesorum'))	((('Apsisaurus_witteri'	'Ascendonanus_nestleri')	('Archaeovenator_hamiltonensis'	('Pyozia_mesenensis'	(('Mesenosaurus_romeri'	'Varanopidae_indet.	_Cabarz_quarry')	((('Heleosaurus_scholtzi'	'Elliotsmithia_longiceps')	('Anningia_megalops'	'Microvaranops_parentis'))	('Mycterosaurus_longiceps'	((('Tambacarnifex_unguifalcatus'	('Aerosaurus_wellesi'	'Ruthiromia_elcobriensis'))	'Aerosaurus_greenleeorum')	('Varanops_brevirostris'
((('Limnoscelis_dynatis'	'Limnoscelis_paludis')	('Tseajaia_campi'	('Ambedus_pusillus'	('Oradectes_sanmiguelensis'	('Orobates_pabsti'	(('Desmatodon_hollandi'	'Desmatodon_hesperis')	('Silvadectes_absitus'	(('Diadectes_zenos'	'Diadectes_sideropelicus')	'Diadectes_tenuitectes'))))))))	((((('Eothyris_parkeyi'	'Vaughnictis_smithae')	'Oedaleops_campi')	(('Casea_halselli'	('Eocasea_martini'	('Phreatophasma_aenigmaticum'	((('Casea_nicholsi'	(('Euromycter_rutenus'	((('Alierasaurus_ronchii'	(('Cotylorhynchus_romeri'	'Cotylorhynchus_hancocki')	'Cotylorhynchus_bransoni'))	(('Angelosaurus_greeni'	'Angelosaurus_romeri')	'Angelosaurus_dolani'))	'Ennatosaurus_tecton'))	'Trichasaurus_texensis'))	'Casea_broilii')	('Caseoides_sanangeloensis'	'Caseopsis_agilis')))))	'Oromycter_dolesorum'))	((('Apsisaurus_witteri'	'Ascendonanus_nestleri')	('Archaeovenator_hamiltonensis'	('Pyozia_mesenensis'	(('Mesenosaurus_romeri'	'Varanopidae_indet.	_Cabarz_quarry')	(('Elliotsmithia_longiceps'	('Heleosaurus_scholtzi'	('Anningia_megalops'	'Microvaranops_parentis')))	('Mycterosaurus_longiceps'	((('Tambacarnifex_unguifalcatus'	('Aerosaurus_wellesi'	'Ruthiromia_elcobriensis'))	'Aerosaurus_greenleeorum')	('Varanops_brevirostris'
((('Limnoscelis_dynatis'	'Limnoscelis_paludis')	('Tseajaia_campi'	('Ambedus_pusillus'	('Oradectes_sanmiguelensis'	('Orobates_pabsti'	(('Desmatodon_hollandi'	'Desmatodon_hesperis')	('Silvadectes_absitus'	(('Diadectes_zenos'	'Diadectes_sideropelicus')	'Diadectes_tenuitectes'))))))))	((((('Eothyris_parkeyi'	'Vaughnictis_smithae')	'Oedaleops_campi')	(('Casea_halselli'	('Eocasea_martini'	('Phreatophasma_aenigmaticum'	((('Casea_nicholsi'	(('Euromycter_rutenus'	((('Alierasaurus_ronchii'	(('Cotylorhynchus_romeri'	'Cotylorhynchus_hancocki')	'Cotylorhynchus_bransoni'))	(('Angelosaurus_greeni'	'Angelosaurus_romeri')	'Angelosaurus_dolani'))	'Ennatosaurus_tecton'))	'Trichasaurus_texensis'))	'Casea_broilii')	('Caseoides_sanangeloensis'	'Caseopsis_agilis')))))	'Oromycter_dolesorum'))	((('Apsisaurus_witteri'	'Ascendonanus_nestleri')	('Archaeovenator_hamiltonensis'	('Pyozia_mesenensis'	(('Mesenosaurus_romeri'	'Varanopidae_indet.	_Cabarz_quarry')	((('Elliotsmithia_longiceps'	('Anningia_megalops'	'Microvaranops_parentis'))	'Heleosaurus_scholtzi')	('Mycterosaurus_longiceps'	((('Tambacarnifex_unguifalcatus'	('Aerosaurus_wellesi'	'Ruthiromia_elcobriensis'))	'Aerosaurus_greenleeorum')	('Varanops_brevirostris'
((('Limnoscelis_dynatis'	'Limnoscelis_paludis')	('Tseajaia_campi'	('Ambedus_pusillus'	('Oradectes_sanmiguelensis'	('Orobates_pabsti'	(('Desmatodon_hollandi'	'Desmatodon_hesperis')	('Silvadectes_absitus'	(('Diadectes_zenos'	'Diadectes_sideropelicus')	'Diadectes_tenuitectes'))))))))	((((('Eothyris_parkeyi'	'Vaughnictis_smithae')	'Oedaleops_campi')	(('Casea_halselli'	('Eocasea_martini'	('Phreatophasma_aenigmaticum'	((('Casea_nicholsi'	(('Euromycter_rutenus'	((('Alierasaurus_ronchii'	(('Cotylorhynchus_romeri'	'Cotylorhynchus_hancocki')	'Cotylorhynchus_bransoni'))	(('Angelosaurus_greeni'	'Angelosaurus_romeri')	'Angelosaurus_dolani'))	'Ennatosaurus_tecton'))	'Trichasaurus_texensis'))	'Casea_broilii')	('Caseoides_sanangeloensis'	'Caseopsis_agilis')))))	'Oromycter_dolesorum'))	((('Apsisaurus_witteri'	'Ascendonanus_nestleri')	('Archaeovenator_hamiltonensis'	('Pyozia_mesenensis'	(('Mesenosaurus_romeri'	'Varanopidae_indet.	_Cabarz_quarry')	((('Elliotsmithia_longiceps'	'Heleosaurus_scholtzi')	('Anningia_megalops'	'Microvaranops_parentis'))	('Mycterosaurus_longiceps'	((('Tambacarnifex_unguifalcatus'	('Aerosaurus_wellesi'	'Ruthiromia_elcobriensis'))	'Aerosaurus_greenleeorum')	('Varanops_brevirostris'
((('Limnoscelis_dynatis'	'Limnoscelis_paludis')	('Tseajaia_campi'	('Ambedus_pusillus'	('Oradectes_sanmiguelensis'	('Orobates_pabsti'	(('Desmatodon_hollandi'	'Desmatodon_hesperis')	('Silvadectes_absitus'	(('Diadectes_zenos'	'Diadectes_sideropelicus')	'Diadectes_tenuitectes'))))))))	((((('Eothyris_parkeyi'	'Vaughnictis_smithae')	'Oedaleops_campi')	(('Casea_halselli'	('Eocasea_martini'	('Phreatophasma_aenigmaticum'	((('Casea_nicholsi'	(('Euromycter_rutenus'	((('Alierasaurus_ronchii'	(('Cotylorhynchus_romeri'	'Cotylorhynchus_hancocki')	'Cotylorhynchus_bransoni'))	(('Angelosaurus_greeni'	'Angelosaurus_romeri')	'Angelosaurus_dolani'))	'Ennatosaurus_tecton'))	'Trichasaurus_texensis'))	'Casea_broilii')	('Caseoides_sanangeloensis'	'Caseopsis_agilis')))))	'Oromycter_dolesorum'))	((('Apsisaurus_witteri'	'Ascendonanus_nestleri')	('Archaeovenator_hamiltonensis'	('Pyozia_mesenensis'	(('Mesenosaurus_romeri'	'Varanopidae_indet.	_Cabarz_quarry')	(('Elliotsmithia_longiceps'	('Heleosaurus_scholtzi'	('Anningia_megalops'	'Microvaranops_parentis')))	('Mycterosaurus_longiceps'	((('Tambacarnifex_unguifalcatus'	('Aerosaurus_wellesi'	'Ruthiromia_elcobriensis'))	'Aerosaurus_greenleeorum')	('Varanops_brevirostris'
((('Limnoscelis_dynatis'	'Limnoscelis_paludis')	('Tseajaia_campi'	('Ambedus_pusillus'	('Oradectes_sanmiguelensis'	('Orobates_pabsti'	(('Desmatodon_hollandi'	'Desmatodon_hesperis')	('Silvadectes_absitus'	(('Diadectes_zenos'	'Diadectes_sideropelicus')	'Diadectes_tenuitectes'))))))))	((((('Eothyris_parkeyi'	'Vaughnictis_smithae')	'Oedaleops_campi')	(('Casea_halselli'	('Eocasea_martini'	('Phreatophasma_aenigmaticum'	((('Casea_nicholsi'	(('Euromycter_rutenus'	((('Alierasaurus_ronchii'	(('Cotylorhynchus_romeri'	'Cotylorhynchus_hancocki')	'Cotylorhynchus_bransoni'))	(('Angelosaurus_greeni'	'Angelosaurus_romeri')	'Angelosaurus_dolani'))	'Ennatosaurus_tecton'))	'Trichasaurus_texensis'))	'Casea_broilii')	('Caseoides_sanangeloensis'	'Caseopsis_agilis')))))	'Oromycter_dolesorum'))	((('Apsisaurus_witteri'	'Ascendonanus_nestleri')	('Archaeovenator_hamiltonensis'	('Pyozia_mesenensis'	(('Mesenosaurus_romeri'	'Varanopidae_indet.	_Cabarz_quarry')	(('Elliotsmithia_longiceps'	(('Anningia_megalops'	'Microvaranops_parentis')	'Heleosaurus_scholtzi'))	('Mycterosaurus_longiceps'	((('Tambacarnifex_unguifalcatus'	('Aerosaurus_wellesi'	'Ruthiromia_elcobriensis'))	'Aerosaurus_greenleeorum')	('Varanops_brevirostris'
((('Limnoscelis_dynatis'	'Limnoscelis_paludis')	('Tseajaia_campi'	('Ambedus_pusillus'	('Oradectes_sanmiguelensis'	('Orobates_pabsti'	(('Desmatodon_hollandi'	'Desmatodon_hesperis')	('Silvadectes_absitus'	(('Diadectes_zenos'	'Diadectes_sideropelicus')	'Diadectes_tenuitectes'))))))))	((((('Eothyris_parkeyi'	'Vaughnictis_smithae')	'Oedaleops_campi')	(('Casea_halselli'	('Eocasea_martini'	('Phreatophasma_aenigmaticum'	((('Casea_nicholsi'	(('Euromycter_rutenus'	((('Alierasaurus_ronchii'	(('Cotylorhynchus_romeri'	'Cotylorhynchus_hancocki')	'Cotylorhynchus_bransoni'))	(('Angelosaurus_greeni'	'Angelosaurus_romeri')	'Angelosaurus_dolani'))	'Ennatosaurus_tecton'))	'Trichasaurus_texensis'))	'Casea_broilii')	('Caseoides_sanangeloensis'	'Caseopsis_agilis')))))	'Oromycter_dolesorum'))	((('Apsisaurus_witteri'	'Ascendonanus_nestleri')	('Archaeovenator_hamiltonensis'	('Pyozia_mesenensis'	(('Mesenosaurus_romeri'	'Varanopidae_indet.	_Cabarz_quarry')	((('Heleosaurus_scholtzi'	'Elliotsmithia_longiceps')	('Anningia_megalops'	'Microvaranops_parentis'))	('Mycterosaurus_longiceps'	((('Tambacarnifex_unguifalcatus'	('Aerosaurus_wellesi'	'Ruthiromia_elcobriensis'))	'Aerosaurus_greenleeorum')	('Varanops_brevirostris'
((('Limnoscelis_dynatis'	'Limnoscelis_paludis')	('Tseajaia_campi'	('Ambedus_pusillus'	('Oradectes_sanmiguelensis'	('Orobates_pabsti'	(('Desmatodon_hollandi'	'Desmatodon_hesperis')	('Silvadectes_absitus'	(('Diadectes_zenos'	'Diadectes_sideropelicus')	'Diadectes_tenuitectes'))))))))	((((('Eothyris_parkeyi'	'Vaughnictis_smithae')	'Oedaleops_campi')	(('Casea_halselli'	('Eocasea_martini'	('Phreatophasma_aenigmaticum'	((('Casea_nicholsi'	(('Euromycter_rutenus'	((('Alierasaurus_ronchii'	(('Cotylorhynchus_romeri'	'Cotylorhynchus_hancocki')	'Cotylorhynchus_bransoni'))	(('Angelosaurus_greeni'	'Angelosaurus_romeri')	'Angelosaurus_dolani'))	'Ennatosaurus_tecton'))	'Trichasaurus_texensis'))	'Casea_broilii')	('Caseoides_sanangeloensis'	'Caseopsis_agilis')))))	'Oromycter_dolesorum'))	((('Apsisaurus_witteri'	'Ascendonanus_nestleri')	('Archaeovenator_hamiltonensis'	('Pyozia_mesenensis'	(('Mesenosaurus_romeri'	'Varanopidae_indet.	_Cabarz_quarry')	(('Heleosaurus_scholtzi'	('Elliotsmithia_longiceps'	('Anningia_megalops'	'Microvaranops_parentis')))	('Mycterosaurus_longiceps'	((('Tambacarnifex_unguifalcatus'	('Aerosaurus_wellesi'	'Ruthiromia_elcobriensis'))	'Aerosaurus_greenleeorum')	('Varanops_brevirostris'
((('Limnoscelis_dynatis'	'Limnoscelis_paludis')	('Tseajaia_campi'	('Ambedus_pusillus'	('Oradectes_sanmiguelensis'	('Orobates_pabsti'	(('Desmatodon_hollandi'	'Desmatodon_hesperis')	('Silvadectes_absitus'	(('Diadectes_zenos'	'Diadectes_sideropelicus')	'Diadectes_tenuitectes'))))))))	((((('Eothyris_parkeyi'	'Vaughnictis_smithae')	'Oedaleops_campi')	(('Casea_halselli'	('Eocasea_martini'	('Phreatophasma_aenigmaticum'	((('Casea_nicholsi'	(('Euromycter_rutenus'	((('Alierasaurus_ronchii'	(('Cotylorhynchus_romeri'	'Cotylorhynchus_hancocki')	'Cotylorhynchus_bransoni'))	(('Angelosaurus_greeni'	'Angelosaurus_romeri')	'Angelosaurus_dolani'))	'Ennatosaurus_tecton'))	'Trichasaurus_texensis'))	'Casea_broilii')	('Caseoides_sanangeloensis'	'Caseopsis_agilis')))))	'Oromycter_dolesorum'))	((('Apsisaurus_witteri'	'Ascendonanus_nestleri')	('Archaeovenator_hamiltonensis'	('Pyozia_mesenensis'	(('Mesenosaurus_romeri'	'Varanopidae_indet.	_Cabarz_quarry')	((('Elliotsmithia_longiceps'	'Heleosaurus_scholtzi')	('Anningia_megalops'	'Microvaranops_parentis'))	('Mycterosaurus_longiceps'	((('Tambacarnifex_unguifalcatus'	('Aerosaurus_wellesi'	'Ruthiromia_elcobriensis'))	'Aerosaurus_greenleeorum')	('Varanops_brevirostris'
((('Limnoscelis_dynatis'	'Limnoscelis_paludis')	('Tseajaia_campi'	('Ambedus_pusillus'	('Oradectes_sanmiguelensis'	('Orobates_pabsti'	(('Desmatodon_hollandi'	'Desmatodon_hesperis')	('Silvadectes_absitus'	(('Diadectes_zenos'	'Diadectes_sideropelicus')	'Diadectes_tenuitectes'))))))))	((((('Eothyris_parkeyi'	'Vaughnictis_smithae')	'Oedaleops_campi')	(('Casea_halselli'	('Eocasea_martini'	('Phreatophasma_aenigmaticum'	((('Casea_nicholsi'	(('Euromycter_rutenus'	((('Alierasaurus_ronchii'	(('Cotylorhynchus_romeri'	'Cotylorhynchus_hancocki')	'Cotylorhynchus_bransoni'))	(('Angelosaurus_greeni'	'Angelosaurus_romeri')	'Angelosaurus_dolani'))	'Ennatosaurus_tecton'))	'Trichasaurus_texensis'))	'Casea_broilii')	('Caseoides_sanangeloensis'	'Caseopsis_agilis')))))	'Oromycter_dolesorum'))	((('Apsisaurus_witteri'	'Ascendonanus_nestleri')	('Archaeovenator_hamiltonensis'	('Pyozia_mesenensis'	(('Mesenosaurus_romeri'	'Varanopidae_indet.	_Cabarz_quarry')	((('Elliotsmithia_longiceps'	'Heleosaurus_scholtzi')	('Anningia_megalops'	'Microvaranops_parentis'))	('Mycterosaurus_longiceps'	((('Tambacarnifex_unguifalcatus'	('Aerosaurus_wellesi'	'Ruthiromia_elcobriensis'))	'Aerosaurus_greenleeorum')	('Varanops_brevirostris'
((('Limnoscelis_dynatis'	'Limnoscelis_paludis')	('Tseajaia_campi'	('Ambedus_pusillus'	('Oradectes_sanmiguelensis'	('Orobates_pabsti'	(('Desmatodon_hollandi'	'Desmatodon_hesperis')	('Silvadectes_absitus'	(('Diadectes_zenos'	'Diadectes_sideropelicus')	'Diadectes_tenuitectes'))))))))	((((('Eothyris_parkeyi'	'Vaughnictis_smithae')	'Oedaleops_campi')	(('Casea_halselli'	('Eocasea_martini'	('Phreatophasma_aenigmaticum'	((('Casea_nicholsi'	(('Euromycter_rutenus'	((('Alierasaurus_ronchii'	(('Cotylorhynchus_romeri'	'Cotylorhynchus_hancocki')	'Cotylorhynchus_bransoni'))	(('Angelosaurus_greeni'	'Angelosaurus_romeri')	'Angelosaurus_dolani'))	'Ennatosaurus_tecton'))	'Trichasaurus_texensis'))	'Casea_broilii')	('Caseoides_sanangeloensis'	'Caseopsis_agilis')))))	'Oromycter_dolesorum'))	((('Apsisaurus_witteri'	'Ascendonanus_nestleri')	('Archaeovenator_hamiltonensis'	('Pyozia_mesenensis'	(('Mesenosaurus_romeri'	'Varanopidae_indet.	_Cabarz_quarry')	((('Elliotsmithia_longiceps'	('Anningia_megalops'	'Microvaranops_parentis'))	'Heleosaurus_scholtzi')	('Mycterosaurus_longiceps'	((('Tambacarnifex_unguifalcatus'	('Aerosaurus_wellesi'	'Ruthiromia_elcobriensis'))	'Aerosaurus_greenleeorum')	('Varanops_brevirostris'
((('Limnoscelis_dynatis'	'Limnoscelis_paludis')	('Tseajaia_campi'	('Ambedus_pusillus'	('Oradectes_sanmiguelensis'	('Orobates_pabsti'	(('Desmatodon_hollandi'	'Desmatodon_hesperis')	('Silvadectes_absitus'	(('Diadectes_zenos'	'Diadectes_sideropelicus')	'Diadectes_tenuitectes'))))))))	((((('Eothyris_parkeyi'	'Vaughnictis_smithae')	'Oedaleops_campi')	('Casea_halselli'	('Eocasea_martini'	(('Phreatophasma_aenigmaticum'	((('Casea_nicholsi'	(('Euromycter_rutenus'	((('Alierasaurus_ronchii'	(('Cotylorhynchus_romeri'	'Cotylorhynchus_hancocki')	'Cotylorhynchus_bransoni'))	(('Angelosaurus_greeni'	'Angelosaurus_romeri')	'Angelosaurus_dolani'))	'Ennatosaurus_tecton'))	'Trichasaurus_texensis'))	'Casea_broilii')	('Caseoides_sanangeloensis'	'Caseopsis_agilis')))	'Oromycter_dolesorum'))))	((('Apsisaurus_witteri'	'Ascendonanus_nestleri')	('Archaeovenator_hamiltonensis'	('Pyozia_mesenensis'	(('Mesenosaurus_romeri'	'Varanopidae_indet.	_Cabarz_quarry')	(('Elliotsmithia_longiceps'	('Heleosaurus_scholtzi'	('Anningia_megalops'	'Microvaranops_parentis')))	('Mycterosaurus_longiceps'	(('Tambacarnifex_unguifalcatus'	('Aerosaurus_wellesi'	('Aerosaurus_greenleeorum'	'Ruthiromia_elcobriensis')))	('Varanops_brevirostris'
((('Limnoscelis_dynatis'	'Limnoscelis_paludis')	('Tseajaia_campi'	('Ambedus_pusillus'	('Oradectes_sanmiguelensis'	('Orobates_pabsti'	(('Desmatodon_hollandi'	'Desmatodon_hesperis')	('Silvadectes_absitus'	(('Diadectes_zenos'	'Diadectes_sideropelicus')	'Diadectes_tenuitectes'))))))))	((((('Eothyris_parkeyi'	'Vaughnictis_smithae')	'Oedaleops_campi')	('Casea_halselli'	('Eocasea_martini'	(('Phreatophasma_aenigmaticum'	((('Casea_nicholsi'	(('Euromycter_rutenus'	((('Alierasaurus_ronchii'	(('Cotylorhynchus_romeri'	'Cotylorhynchus_hancocki')	'Cotylorhynchus_bransoni'))	(('Angelosaurus_greeni'	'Angelosaurus_romeri')	'Angelosaurus_dolani'))	'Ennatosaurus_tecton'))	'Trichasaurus_texensis'))	'Casea_broilii')	('Caseoides_sanangeloensis'	'Caseopsis_agilis')))	'Oromycter_dolesorum'))))	((('Apsisaurus_witteri'	'Ascendonanus_nestleri')	('Archaeovenator_hamiltonensis'	('Pyozia_mesenensis'	(('Mesenosaurus_romeri'	'Varanopidae_indet.	_Cabarz_quarry')	((('Elliotsmithia_longiceps'	'Heleosaurus_scholtzi')	('Anningia_megalops'	'Microvaranops_parentis'))	('Mycterosaurus_longiceps'	(('Tambacarnifex_unguifalcatus'	('Aerosaurus_wellesi'	('Aerosaurus_greenleeorum'	'Ruthiromia_elcobriensis')))	('Varanops_brevirostris'
((('Limnoscelis_dynatis'	'Limnoscelis_paludis')	('Tseajaia_campi'	('Ambedus_pusillus'	('Oradectes_sanmiguelensis'	('Orobates_pabsti'	(('Desmatodon_hollandi'	'Desmatodon_hesperis')	('Silvadectes_absitus'	(('Diadectes_zenos'	'Diadectes_sideropelicus')	'Diadectes_tenuitectes'))))))))	((((('Eothyris_parkeyi'	'Vaughnictis_smithae')	'Oedaleops_campi')	('Casea_halselli'	('Eocasea_martini'	(('Phreatophasma_aenigmaticum'	((('Casea_nicholsi'	(('Euromycter_rutenus'	((('Alierasaurus_ronchii'	(('Cotylorhynchus_romeri'	'Cotylorhynchus_hancocki')	'Cotylorhynchus_bransoni'))	(('Angelosaurus_greeni'	'Angelosaurus_romeri')	'Angelosaurus_dolani'))	'Ennatosaurus_tecton'))	'Trichasaurus_texensis'))	'Casea_broilii')	('Caseoides_sanangeloensis'	'Caseopsis_agilis')))	'Oromycter_dolesorum'))))	((('Apsisaurus_witteri'	'Ascendonanus_nestleri')	('Archaeovenator_hamiltonensis'	('Pyozia_mesenensis'	(('Mesenosaurus_romeri'	'Varanopidae_indet.	_Cabarz_quarry')	((('Heleosaurus_scholtzi'	'Elliotsmithia_longiceps')	('Anningia_megalops'	'Microvaranops_parentis'))	('Mycterosaurus_longiceps'	(('Tambacarnifex_unguifalcatus'	('Aerosaurus_wellesi'	('Aerosaurus_greenleeorum'	'Ruthiromia_elcobriensis')))	('Varanops_brevirostris'
((('Limnoscelis_dynatis'	'Limnoscelis_paludis')	('Tseajaia_campi'	('Ambedus_pusillus'	('Oradectes_sanmiguelensis'	('Orobates_pabsti'	(('Desmatodon_hollandi'	'Desmatodon_hesperis')	('Silvadectes_absitus'	(('Diadectes_zenos'	'Diadectes_sideropelicus')	'Diadectes_tenuitectes'))))))))	((((('Eothyris_parkeyi'	'Vaughnictis_smithae')	'Oedaleops_campi')	('Casea_halselli'	('Eocasea_martini'	(('Phreatophasma_aenigmaticum'	((('Casea_nicholsi'	(('Euromycter_rutenus'	((('Alierasaurus_ronchii'	(('Cotylorhynchus_romeri'	'Cotylorhynchus_hancocki')	'Cotylorhynchus_bransoni'))	(('Angelosaurus_greeni'	'Angelosaurus_romeri')	'Angelosaurus_dolani'))	'Ennatosaurus_tecton'))	'Trichasaurus_texensis'))	'Casea_broilii')	('Caseoides_sanangeloensis'	'Caseopsis_agilis')))	'Oromycter_dolesorum'))))	((('Apsisaurus_witteri'	'Ascendonanus_nestleri')	('Archaeovenator_hamiltonensis'	('Pyozia_mesenensis'	(('Mesenosaurus_romeri'	'Varanopidae_indet.	_Cabarz_quarry')	((('Heleosaurus_scholtzi'	'Elliotsmithia_longiceps')	('Anningia_megalops'	'Microvaranops_parentis'))	('Mycterosaurus_longiceps'	(('Tambacarnifex_unguifalcatus'	('Aerosaurus_wellesi'	('Aerosaurus_greenleeorum'	'Ruthiromia_elcobriensis')))	('Varanops_brevirostris'
((('Limnoscelis_dynatis'	'Limnoscelis_paludis')	('Tseajaia_campi'	('Ambedus_pusillus'	('Oradectes_sanmiguelensis'	('Orobates_pabsti'	(('Desmatodon_hollandi'	'Desmatodon_hesperis')	('Silvadectes_absitus'	(('Diadectes_zenos'	'Diadectes_sideropelicus')	'Diadectes_tenuitectes'))))))))	((((('Eothyris_parkeyi'	'Vaughnictis_smithae')	'Oedaleops_campi')	('Casea_halselli'	('Eocasea_martini'	(('Phreatophasma_aenigmaticum'	((('Casea_nicholsi'	(('Euromycter_rutenus'	((('Alierasaurus_ronchii'	(('Cotylorhynchus_romeri'	'Cotylorhynchus_hancocki')	'Cotylorhynchus_bransoni'))	(('Angelosaurus_greeni'	'Angelosaurus_romeri')	'Angelosaurus_dolani'))	'Ennatosaurus_tecton'))	'Trichasaurus_texensis'))	'Casea_broilii')	('Caseoides_sanangeloensis'	'Caseopsis_agilis')))	'Oromycter_dolesorum'))))	((('Apsisaurus_witteri'	'Ascendonanus_nestleri')	('Archaeovenator_hamiltonensis'	('Pyozia_mesenensis'	(('Mesenosaurus_romeri'	'Varanopidae_indet.	_Cabarz_quarry')	(('Elliotsmithia_longiceps'	('Heleosaurus_scholtzi'	('Anningia_megalops'	'Microvaranops_parentis')))	('Mycterosaurus_longiceps'	(('Tambacarnifex_unguifalcatus'	('Aerosaurus_wellesi'	('Aerosaurus_greenleeorum'	'Ruthiromia_elcobriensis')))	('Varanops_brevirostris'
((('Limnoscelis_dynatis'	'Limnoscelis_paludis')	('Tseajaia_campi'	('Ambedus_pusillus'	('Oradectes_sanmiguelensis'	('Orobates_pabsti'	(('Desmatodon_hollandi'	'Desmatodon_hesperis')	('Silvadectes_absitus'	(('Diadectes_zenos'	'Diadectes_sideropelicus')	'Diadectes_tenuitectes'))))))))	((((('Eothyris_parkeyi'	'Vaughnictis_smithae')	'Oedaleops_campi')	('Casea_halselli'	('Eocasea_martini'	(('Phreatophasma_aenigmaticum'	((('Casea_nicholsi'	(('Euromycter_rutenus'	((('Alierasaurus_ronchii'	(('Cotylorhynchus_romeri'	'Cotylorhynchus_hancocki')	'Cotylorhynchus_bransoni'))	(('Angelosaurus_greeni'	'Angelosaurus_romeri')	'Angelosaurus_dolani'))	'Ennatosaurus_tecton'))	'Trichasaurus_texensis'))	'Casea_broilii')	('Caseoides_sanangeloensis'	'Caseopsis_agilis')))	'Oromycter_dolesorum'))))	((('Apsisaurus_witteri'	'Ascendonanus_nestleri')	('Archaeovenator_hamiltonensis'	('Pyozia_mesenensis'	(('Mesenosaurus_romeri'	'Varanopidae_indet.	_Cabarz_quarry')	((('Heleosaurus_scholtzi'	'Elliotsmithia_longiceps')	('Anningia_megalops'	'Microvaranops_parentis'))	('Mycterosaurus_longiceps'	(('Tambacarnifex_unguifalcatus'	('Aerosaurus_wellesi'	('Aerosaurus_greenleeorum'	'Ruthiromia_elcobriensis')))	('Varanops_brevirostris'
((('Limnoscelis_dynatis'	'Limnoscelis_paludis')	('Tseajaia_campi'	('Ambedus_pusillus'	('Oradectes_sanmiguelensis'	('Orobates_pabsti'	(('Desmatodon_hollandi'	'Desmatodon_hesperis')	('Silvadectes_absitus'	(('Diadectes_zenos'	'Diadectes_sideropelicus')	'Diadectes_tenuitectes'))))))))	((((('Eothyris_parkeyi'	'Vaughnictis_smithae')	'Oedaleops_campi')	('Casea_halselli'	('Eocasea_martini'	(('Phreatophasma_aenigmaticum'	((('Casea_nicholsi'	(('Euromycter_rutenus'	((('Alierasaurus_ronchii'	(('Cotylorhynchus_romeri'	'Cotylorhynchus_hancocki')	'Cotylorhynchus_bransoni'))	(('Angelosaurus_greeni'	'Angelosaurus_romeri')	'Angelosaurus_dolani'))	'Ennatosaurus_tecton'))	'Trichasaurus_texensis'))	'Casea_broilii')	('Caseoides_sanangeloensis'	'Caseopsis_agilis')))	'Oromycter_dolesorum'))))	((('Apsisaurus_witteri'	'Ascendonanus_nestleri')	('Archaeovenator_hamiltonensis'	('Pyozia_mesenensis'	(('Mesenosaurus_romeri'	'Varanopidae_indet.	_Cabarz_quarry')	(('Heleosaurus_scholtzi'	('Elliotsmithia_longiceps'	('Anningia_megalops'	'Microvaranops_parentis')))	('Mycterosaurus_longiceps'	(('Tambacarnifex_unguifalcatus'	('Aerosaurus_wellesi'	('Aerosaurus_greenleeorum'	'Ruthiromia_elcobriensis')))	('Varanops_brevirostris'
((('Limnoscelis_dynatis'	'Limnoscelis_paludis')	('Tseajaia_campi'	('Ambedus_pusillus'	('Oradectes_sanmiguelensis'	('Orobates_pabsti'	(('Desmatodon_hollandi'	'Desmatodon_hesperis')	('Silvadectes_absitus'	(('Diadectes_zenos'	'Diadectes_sideropelicus')	'Diadectes_tenuitectes'))))))))	((((('Eothyris_parkeyi'	'Vaughnictis_smithae')	'Oedaleops_campi')	('Casea_halselli'	('Eocasea_martini'	(('Phreatophasma_aenigmaticum'	((('Casea_nicholsi'	(('Euromycter_rutenus'	((('Alierasaurus_ronchii'	(('Cotylorhynchus_romeri'	'Cotylorhynchus_hancocki')	'Cotylorhynchus_bransoni'))	(('Angelosaurus_greeni'	'Angelosaurus_romeri')	'Angelosaurus_dolani'))	'Ennatosaurus_tecton'))	'Trichasaurus_texensis'))	'Casea_broilii')	('Caseoides_sanangeloensis'	'Caseopsis_agilis')))	'Oromycter_dolesorum'))))	((('Apsisaurus_witteri'	'Ascendonanus_nestleri')	('Archaeovenator_hamiltonensis'	('Pyozia_mesenensis'	(('Mesenosaurus_romeri'	'Varanopidae_indet.	_Cabarz_quarry')	(('Elliotsmithia_longiceps'	('Heleosaurus_scholtzi'	('Anningia_megalops'	'Microvaranops_parentis')))	('Mycterosaurus_longiceps'	(('Tambacarnifex_unguifalcatus'	('Aerosaurus_wellesi'	('Aerosaurus_greenleeorum'	'Ruthiromia_elcobriensis')))	('Varanops_brevirostris'
((('Limnoscelis_dynatis'	'Limnoscelis_paludis')	('Tseajaia_campi'	('Ambedus_pusillus'	('Oradectes_sanmiguelensis'	('Orobates_pabsti'	(('Desmatodon_hollandi'	'Desmatodon_hesperis')	('Silvadectes_absitus'	(('Diadectes_zenos'	'Diadectes_sideropelicus')	'Diadectes_tenuitectes'))))))))	((((('Eothyris_parkeyi'	'Vaughnictis_smithae')	'Oedaleops_campi')	('Casea_halselli'	('Eocasea_martini'	(('Phreatophasma_aenigmaticum'	((('Casea_nicholsi'	(('Euromycter_rutenus'	((('Alierasaurus_ronchii'	(('Cotylorhynchus_romeri'	'Cotylorhynchus_hancocki')	'Cotylorhynchus_bransoni'))	(('Angelosaurus_greeni'	'Angelosaurus_romeri')	'Angelosaurus_dolani'))	'Ennatosaurus_tecton'))	'Trichasaurus_texensis'))	'Casea_broilii')	('Caseoides_sanangeloensis'	'Caseopsis_agilis')))	'Oromycter_dolesorum'))))	((('Apsisaurus_witteri'	'Ascendonanus_nestleri')	('Archaeovenator_hamiltonensis'	('Pyozia_mesenensis'	(('Mesenosaurus_romeri'	'Varanopidae_indet.	_Cabarz_quarry')	(('Elliotsmithia_longiceps'	('Heleosaurus_scholtzi'	('Anningia_megalops'	'Microvaranops_parentis')))	('Mycterosaurus_longiceps'	(('Tambacarnifex_unguifalcatus'	('Aerosaurus_wellesi'	('Aerosaurus_greenleeorum'	'Ruthiromia_elcobriensis')))	('Varanops_brevirostris'
((('Limnoscelis_dynatis'	'Limnoscelis_paludis')	('Tseajaia_campi'	('Ambedus_pusillus'	('Oradectes_sanmiguelensis'	('Orobates_pabsti'	(('Desmatodon_hollandi'	'Desmatodon_hesperis')	('Silvadectes_absitus'	(('Diadectes_zenos'	'Diadectes_sideropelicus')	'Diadectes_tenuitectes'))))))))	((((('Eothyris_parkeyi'	'Vaughnictis_smithae')	'Oedaleops_campi')	('Casea_halselli'	(('Eocasea_martini'	'Oromycter_dolesorum')	('Phreatophasma_aenigmaticum'	((('Casea_nicholsi'	(('Euromycter_rutenus'	((('Alierasaurus_ronchii'	(('Cotylorhynchus_romeri'	'Cotylorhynchus_hancocki')	'Cotylorhynchus_bransoni'))	(('Angelosaurus_greeni'	'Angelosaurus_romeri')	'Angelosaurus_dolani'))	'Ennatosaurus_tecton'))	'Trichasaurus_texensis'))	'Casea_broilii')	('Caseoides_sanangeloensis'	'Caseopsis_agilis'))))))	((('Apsisaurus_witteri'	'Ascendonanus_nestleri')	('Archaeovenator_hamiltonensis'	('Pyozia_mesenensis'	(('Mesenosaurus_romeri'	'Varanopidae_indet.	_Cabarz_quarry')	((('Elliotsmithia_longiceps'	('Anningia_megalops'	'Microvaranops_parentis'))	'Heleosaurus_scholtzi')	('Mycterosaurus_longiceps'	(('Tambacarnifex_unguifalcatus'	('Aerosaurus_wellesi'	('Aerosaurus_greenleeorum'	'Ruthiromia_elcobriensis')))	('Varanops_brevirostris'
((('Limnoscelis_dynatis'	'Limnoscelis_paludis')	('Tseajaia_campi'	('Ambedus_pusillus'	('Oradectes_sanmiguelensis'	('Orobates_pabsti'	(('Desmatodon_hollandi'	'Desmatodon_hesperis')	('Silvadectes_absitus'	(('Diadectes_zenos'	'Diadectes_sideropelicus')	'Diadectes_tenuitectes'))))))))	((((('Eothyris_parkeyi'	'Vaughnictis_smithae')	'Oedaleops_campi')	('Casea_halselli'	(('Eocasea_martini'	'Oromycter_dolesorum')	('Phreatophasma_aenigmaticum'	((('Casea_nicholsi'	(('Euromycter_rutenus'	((('Alierasaurus_ronchii'	(('Cotylorhynchus_romeri'	'Cotylorhynchus_hancocki')	'Cotylorhynchus_bransoni'))	(('Angelosaurus_greeni'	'Angelosaurus_romeri')	'Angelosaurus_dolani'))	'Ennatosaurus_tecton'))	'Trichasaurus_texensis'))	'Casea_broilii')	('Caseoides_sanangeloensis'	'Caseopsis_agilis'))))))	((('Apsisaurus_witteri'	'Ascendonanus_nestleri')	('Archaeovenator_hamiltonensis'	('Pyozia_mesenensis'	(('Mesenosaurus_romeri'	'Varanopidae_indet.	_Cabarz_quarry')	(('Elliotsmithia_longiceps'	('Heleosaurus_scholtzi'	('Anningia_megalops'	'Microvaranops_parentis')))	('Mycterosaurus_longiceps'	((('Tambacarnifex_unguifalcatus'	('Aerosaurus_wellesi'	'Ruthiromia_elcobriensis'))	'Aerosaurus_greenleeorum')	('Varanops_brevirostris'
((('Limnoscelis_dynatis'	'Limnoscelis_paludis')	('Tseajaia_campi'	('Ambedus_pusillus'	('Oradectes_sanmiguelensis'	('Orobates_pabsti'	(('Desmatodon_hollandi'	'Desmatodon_hesperis')	('Silvadectes_absitus'	(('Diadectes_zenos'	'Diadectes_sideropelicus')	'Diadectes_tenuitectes'))))))))	((((('Eothyris_parkeyi'	'Vaughnictis_smithae')	'Oedaleops_campi')	('Casea_halselli'	(('Eocasea_martini'	'Oromycter_dolesorum')	('Phreatophasma_aenigmaticum'	((('Casea_nicholsi'	(('Euromycter_rutenus'	((('Alierasaurus_ronchii'	(('Cotylorhynchus_romeri'	'Cotylorhynchus_hancocki')	'Cotylorhynchus_bransoni'))	(('Angelosaurus_greeni'	'Angelosaurus_romeri')	'Angelosaurus_dolani'))	'Ennatosaurus_tecton'))	'Trichasaurus_texensis'))	'Casea_broilii')	('Caseoides_sanangeloensis'	'Caseopsis_agilis'))))))	((('Apsisaurus_witteri'	'Ascendonanus_nestleri')	('Archaeovenator_hamiltonensis'	('Pyozia_mesenensis'	(('Mesenosaurus_romeri'	'Varanopidae_indet.	_Cabarz_quarry')	((('Elliotsmithia_longiceps'	'Heleosaurus_scholtzi')	('Anningia_megalops'	'Microvaranops_parentis'))	('Mycterosaurus_longiceps'	(('Tambacarnifex_unguifalcatus'	('Aerosaurus_wellesi'	('Aerosaurus_greenleeorum'	'Ruthiromia_elcobriensis')))	('Varanops_brevirostris'
((('Limnoscelis_dynatis'	'Limnoscelis_paludis')	('Tseajaia_campi'	('Ambedus_pusillus'	('Oradectes_sanmiguelensis'	('Orobates_pabsti'	(('Desmatodon_hollandi'	'Desmatodon_hesperis')	('Silvadectes_absitus'	(('Diadectes_zenos'	'Diadectes_sideropelicus')	'Diadectes_tenuitectes'))))))))	((((('Eothyris_parkeyi'	'Vaughnictis_smithae')	'Oedaleops_campi')	('Casea_halselli'	(('Eocasea_martini'	'Oromycter_dolesorum')	('Phreatophasma_aenigmaticum'	((('Casea_nicholsi'	(('Euromycter_rutenus'	((('Alierasaurus_ronchii'	(('Cotylorhynchus_romeri'	'Cotylorhynchus_hancocki')	'Cotylorhynchus_bransoni'))	(('Angelosaurus_greeni'	'Angelosaurus_romeri')	'Angelosaurus_dolani'))	'Ennatosaurus_tecton'))	'Trichasaurus_texensis'))	'Casea_broilii')	('Caseoides_sanangeloensis'	'Caseopsis_agilis'))))))	((('Apsisaurus_witteri'	'Ascendonanus_nestleri')	('Archaeovenator_hamiltonensis'	('Pyozia_mesenensis'	(('Mesenosaurus_romeri'	'Varanopidae_indet.	_Cabarz_quarry')	(('Elliotsmithia_longiceps'	('Heleosaurus_scholtzi'	('Anningia_megalops'	'Microvaranops_parentis')))	('Mycterosaurus_longiceps'	(('Tambacarnifex_unguifalcatus'	('Aerosaurus_wellesi'	('Aerosaurus_greenleeorum'	'Ruthiromia_elcobriensis')))	('Varanops_brevirostris'
((('Limnoscelis_dynatis'	'Limnoscelis_paludis')	('Tseajaia_campi'	('Ambedus_pusillus'	('Oradectes_sanmiguelensis'	('Orobates_pabsti'	(('Desmatodon_hollandi'	'Desmatodon_hesperis')	('Silvadectes_absitus'	(('Diadectes_zenos'	'Diadectes_sideropelicus')	'Diadectes_tenuitectes'))))))))	((((('Eothyris_parkeyi'	'Vaughnictis_smithae')	'Oedaleops_campi')	('Casea_halselli'	(('Eocasea_martini'	'Oromycter_dolesorum')	('Phreatophasma_aenigmaticum'	((('Casea_nicholsi'	(('Euromycter_rutenus'	((('Alierasaurus_ronchii'	(('Cotylorhynchus_romeri'	'Cotylorhynchus_hancocki')	'Cotylorhynchus_bransoni'))	(('Angelosaurus_greeni'	'Angelosaurus_romeri')	'Angelosaurus_dolani'))	'Ennatosaurus_tecton'))	'Trichasaurus_texensis'))	'Casea_broilii')	('Caseoides_sanangeloensis'	'Caseopsis_agilis'))))))	((('Apsisaurus_witteri'	'Ascendonanus_nestleri')	('Archaeovenator_hamiltonensis'	('Pyozia_mesenensis'	(('Mesenosaurus_romeri'	'Varanopidae_indet.	_Cabarz_quarry')	(('Heleosaurus_scholtzi'	('Elliotsmithia_longiceps'	('Anningia_megalops'	'Microvaranops_parentis')))	('Mycterosaurus_longiceps'	(('Tambacarnifex_unguifalcatus'	('Aerosaurus_wellesi'	('Aerosaurus_greenleeorum'	'Ruthiromia_elcobriensis')))	('Varanops_brevirostris'
((('Limnoscelis_dynatis'	'Limnoscelis_paludis')	('Tseajaia_campi'	('Ambedus_pusillus'	('Oradectes_sanmiguelensis'	('Orobates_pabsti'	(('Desmatodon_hollandi'	'Desmatodon_hesperis')	('Silvadectes_absitus'	(('Diadectes_zenos'	'Diadectes_sideropelicus')	'Diadectes_tenuitectes'))))))))	((((('Eothyris_parkeyi'	'Vaughnictis_smithae')	'Oedaleops_campi')	('Casea_halselli'	(('Eocasea_martini'	'Oromycter_dolesorum')	('Phreatophasma_aenigmaticum'	((('Casea_nicholsi'	(('Euromycter_rutenus'	((('Alierasaurus_ronchii'	(('Cotylorhynchus_romeri'	'Cotylorhynchus_hancocki')	'Cotylorhynchus_bransoni'))	(('Angelosaurus_greeni'	'Angelosaurus_romeri')	'Angelosaurus_dolani'))	'Ennatosaurus_tecton'))	'Trichasaurus_texensis'))	'Casea_broilii')	('Caseoides_sanangeloensis'	'Caseopsis_agilis'))))))	((('Apsisaurus_witteri'	'Ascendonanus_nestleri')	('Archaeovenator_hamiltonensis'	('Pyozia_mesenensis'	(('Mesenosaurus_romeri'	'Varanopidae_indet.	_Cabarz_quarry')	(('Elliotsmithia_longiceps'	('Heleosaurus_scholtzi'	('Anningia_megalops'	'Microvaranops_parentis')))	('Mycterosaurus_longiceps'	(('Tambacarnifex_unguifalcatus'	('Aerosaurus_wellesi'	('Aerosaurus_greenleeorum'	'Ruthiromia_elcobriensis')))	('Varanops_brevirostris'
((('Limnoscelis_dynatis'	'Limnoscelis_paludis')	('Tseajaia_campi'	('Ambedus_pusillus'	('Oradectes_sanmiguelensis'	('Orobates_pabsti'	(('Desmatodon_hollandi'	'Desmatodon_hesperis')	('Silvadectes_absitus'	(('Diadectes_zenos'	'Diadectes_sideropelicus')	'Diadectes_tenuitectes'))))))))	((((('Eothyris_parkeyi'	'Vaughnictis_smithae')	'Oedaleops_campi')	('Casea_halselli'	(('Eocasea_martini'	'Oromycter_dolesorum')	('Phreatophasma_aenigmaticum'	((('Casea_nicholsi'	(('Euromycter_rutenus'	((('Alierasaurus_ronchii'	(('Cotylorhynchus_romeri'	'Cotylorhynchus_hancocki')	'Cotylorhynchus_bransoni'))	(('Angelosaurus_greeni'	'Angelosaurus_romeri')	'Angelosaurus_dolani'))	'Ennatosaurus_tecton'))	'Trichasaurus_texensis'))	'Casea_broilii')	('Caseoides_sanangeloensis'	'Caseopsis_agilis'))))))	((('Apsisaurus_witteri'	'Ascendonanus_nestleri')	('Archaeovenator_hamiltonensis'	('Pyozia_mesenensis'	(('Mesenosaurus_romeri'	'Varanopidae_indet.	_Cabarz_quarry')	(('Elliotsmithia_longiceps'	(('Anningia_megalops'	'Microvaranops_parentis')	'Heleosaurus_scholtzi'))	('Mycterosaurus_longiceps'	(('Tambacarnifex_unguifalcatus'	('Aerosaurus_wellesi'	('Aerosaurus_greenleeorum'	'Ruthiromia_elcobriensis')))	('Varanops_brevirostris'
((('Limnoscelis_dynatis'	'Limnoscelis_paludis')	('Tseajaia_campi'	('Ambedus_pusillus'	('Oradectes_sanmiguelensis'	('Orobates_pabsti'	(('Desmatodon_hollandi'	'Desmatodon_hesperis')	('Silvadectes_absitus'	(('Diadectes_zenos'	'Diadectes_sideropelicus')	'Diadectes_tenuitectes'))))))))	((((('Eothyris_parkeyi'	'Vaughnictis_smithae')	'Oedaleops_campi')	('Casea_halselli'	(('Eocasea_martini'	'Oromycter_dolesorum')	('Phreatophasma_aenigmaticum'	((('Casea_nicholsi'	(('Euromycter_rutenus'	((('Alierasaurus_ronchii'	(('Cotylorhynchus_romeri'	'Cotylorhynchus_hancocki')	'Cotylorhynchus_bransoni'))	(('Angelosaurus_greeni'	'Angelosaurus_romeri')	'Angelosaurus_dolani'))	'Ennatosaurus_tecton'))	'Trichasaurus_texensis'))	'Casea_broilii')	('Caseoides_sanangeloensis'	'Caseopsis_agilis'))))))	((('Apsisaurus_witteri'	'Ascendonanus_nestleri')	('Archaeovenator_hamiltonensis'	('Pyozia_mesenensis'	(('Mesenosaurus_romeri'	'Varanopidae_indet.	_Cabarz_quarry')	((('Elliotsmithia_longiceps'	('Anningia_megalops'	'Microvaranops_parentis'))	'Heleosaurus_scholtzi')	('Mycterosaurus_longiceps'	(('Tambacarnifex_unguifalcatus'	('Aerosaurus_wellesi'	('Aerosaurus_greenleeorum'	'Ruthiromia_elcobriensis')))	('Varanops_brevirostris'
((('Limnoscelis_dynatis'	'Limnoscelis_paludis')	('Tseajaia_campi'	('Ambedus_pusillus'	('Oradectes_sanmiguelensis'	('Orobates_pabsti'	(('Desmatodon_hollandi'	'Desmatodon_hesperis')	('Silvadectes_absitus'	(('Diadectes_zenos'	'Diadectes_sideropelicus')	'Diadectes_tenuitectes'))))))))	((((('Eothyris_parkeyi'	'Vaughnictis_smithae')	'Oedaleops_campi')	('Casea_halselli'	(('Eocasea_martini'	'Oromycter_dolesorum')	('Phreatophasma_aenigmaticum'	((('Casea_nicholsi'	(('Euromycter_rutenus'	((('Alierasaurus_ronchii'	(('Cotylorhynchus_romeri'	'Cotylorhynchus_hancocki')	'Cotylorhynchus_bransoni'))	(('Angelosaurus_greeni'	'Angelosaurus_romeri')	'Angelosaurus_dolani'))	'Ennatosaurus_tecton'))	'Trichasaurus_texensis'))	'Casea_broilii')	('Caseoides_sanangeloensis'	'Caseopsis_agilis'))))))	((('Apsisaurus_witteri'	'Ascendonanus_nestleri')	('Archaeovenator_hamiltonensis'	('Pyozia_mesenensis'	(('Mesenosaurus_romeri'	'Varanopidae_indet.	_Cabarz_quarry')	((('Heleosaurus_scholtzi'	'Elliotsmithia_longiceps')	('Anningia_megalops'	'Microvaranops_parentis'))	('Mycterosaurus_longiceps'	(('Tambacarnifex_unguifalcatus'	('Aerosaurus_wellesi'	('Aerosaurus_greenleeorum'	'Ruthiromia_elcobriensis')))	('Varanops_brevirostris'
((('Limnoscelis_dynatis'	'Limnoscelis_paludis')	('Tseajaia_campi'	('Ambedus_pusillus'	('Oradectes_sanmiguelensis'	('Orobates_pabsti'	(('Desmatodon_hollandi'	'Desmatodon_hesperis')	('Silvadectes_absitus'	(('Diadectes_zenos'	'Diadectes_sideropelicus')	'Diadectes_tenuitectes'))))))))	((((('Eothyris_parkeyi'	'Vaughnictis_smithae')	'Oedaleops_campi')	('Casea_halselli'	(('Eocasea_martini'	'Oromycter_dolesorum')	('Phreatophasma_aenigmaticum'	((('Casea_nicholsi'	(('Euromycter_rutenus'	((('Alierasaurus_ronchii'	(('Cotylorhynchus_romeri'	'Cotylorhynchus_hancocki')	'Cotylorhynchus_bransoni'))	(('Angelosaurus_greeni'	'Angelosaurus_romeri')	'Angelosaurus_dolani'))	'Ennatosaurus_tecton'))	'Trichasaurus_texensis'))	'Casea_broilii')	('Caseoides_sanangeloensis'	'Caseopsis_agilis'))))))	((('Apsisaurus_witteri'	'Ascendonanus_nestleri')	('Archaeovenator_hamiltonensis'	('Pyozia_mesenensis'	(('Mesenosaurus_romeri'	'Varanopidae_indet.	_Cabarz_quarry')	(('Elliotsmithia_longiceps'	('Heleosaurus_scholtzi'	('Anningia_megalops'	'Microvaranops_parentis')))	('Mycterosaurus_longiceps'	(('Tambacarnifex_unguifalcatus'	('Aerosaurus_wellesi'	('Aerosaurus_greenleeorum'	'Ruthiromia_elcobriensis')))	('Varanops_brevirostris'
((('Limnoscelis_dynatis'	'Limnoscelis_paludis')	('Tseajaia_campi'	('Ambedus_pusillus'	('Oradectes_sanmiguelensis'	('Orobates_pabsti'	(('Desmatodon_hollandi'	'Desmatodon_hesperis')	('Silvadectes_absitus'	(('Diadectes_zenos'	'Diadectes_sideropelicus')	'Diadectes_tenuitectes'))))))))	((((('Eothyris_parkeyi'	'Vaughnictis_smithae')	'Oedaleops_campi')	('Casea_halselli'	('Eocasea_martini'	('Phreatophasma_aenigmaticum'	('Oromycter_dolesorum'	((('Casea_nicholsi'	(('Euromycter_rutenus'	((('Alierasaurus_ronchii'	(('Cotylorhynchus_romeri'	'Cotylorhynchus_hancocki')	'Cotylorhynchus_bransoni'))	(('Angelosaurus_greeni'	'Angelosaurus_romeri')	'Angelosaurus_dolani'))	'Ennatosaurus_tecton'))	'Trichasaurus_texensis'))	'Casea_broilii')	('Caseoides_sanangeloensis'	'Caseopsis_agilis')))))))	((('Apsisaurus_witteri'	'Ascendonanus_nestleri')	('Archaeovenator_hamiltonensis'	('Pyozia_mesenensis'	(('Mesenosaurus_romeri'	'Varanopidae_indet.	_Cabarz_quarry')	((('Elliotsmithia_longiceps'	'Heleosaurus_scholtzi')	('Anningia_megalops'	'Microvaranops_parentis'))	('Mycterosaurus_longiceps'	(('Tambacarnifex_unguifalcatus'	('Aerosaurus_wellesi'	('Aerosaurus_greenleeorum'	'Ruthiromia_elcobriensis')))	('Varanops_brevirostris'
((('Limnoscelis_dynatis'	'Limnoscelis_paludis')	('Tseajaia_campi'	('Ambedus_pusillus'	('Oradectes_sanmiguelensis'	('Orobates_pabsti'	(('Desmatodon_hollandi'	'Desmatodon_hesperis')	('Silvadectes_absitus'	(('Diadectes_zenos'	'Diadectes_sideropelicus')	'Diadectes_tenuitectes'))))))))	((((('Eothyris_parkeyi'	'Vaughnictis_smithae')	'Oedaleops_campi')	('Casea_halselli'	('Eocasea_martini'	('Phreatophasma_aenigmaticum'	('Oromycter_dolesorum'	((('Casea_nicholsi'	(('Euromycter_rutenus'	((('Alierasaurus_ronchii'	(('Cotylorhynchus_romeri'	'Cotylorhynchus_hancocki')	'Cotylorhynchus_bransoni'))	(('Angelosaurus_greeni'	'Angelosaurus_romeri')	'Angelosaurus_dolani'))	'Ennatosaurus_tecton'))	'Trichasaurus_texensis'))	'Casea_broilii')	('Caseoides_sanangeloensis'	'Caseopsis_agilis')))))))	((('Apsisaurus_witteri'	'Ascendonanus_nestleri')	('Archaeovenator_hamiltonensis'	('Pyozia_mesenensis'	(('Mesenosaurus_romeri'	'Varanopidae_indet.	_Cabarz_quarry')	(('Elliotsmithia_longiceps'	(('Anningia_megalops'	'Microvaranops_parentis')	'Heleosaurus_scholtzi'))	('Mycterosaurus_longiceps'	(('Tambacarnifex_unguifalcatus'	('Aerosaurus_wellesi'	('Aerosaurus_greenleeorum'	'Ruthiromia_elcobriensis')))	('Varanops_brevirostris'
((('Limnoscelis_dynatis'	'Limnoscelis_paludis')	('Tseajaia_campi'	('Ambedus_pusillus'	('Oradectes_sanmiguelensis'	('Orobates_pabsti'	(('Desmatodon_hollandi'	'Desmatodon_hesperis')	('Silvadectes_absitus'	(('Diadectes_zenos'	'Diadectes_sideropelicus')	'Diadectes_tenuitectes'))))))))	((((('Eothyris_parkeyi'	'Vaughnictis_smithae')	'Oedaleops_campi')	('Casea_halselli'	('Eocasea_martini'	('Phreatophasma_aenigmaticum'	('Oromycter_dolesorum'	((('Casea_nicholsi'	(('Euromycter_rutenus'	((('Alierasaurus_ronchii'	(('Cotylorhynchus_romeri'	'Cotylorhynchus_hancocki')	'Cotylorhynchus_bransoni'))	(('Angelosaurus_greeni'	'Angelosaurus_romeri')	'Angelosaurus_dolani'))	'Ennatosaurus_tecton'))	'Trichasaurus_texensis'))	'Casea_broilii')	('Caseoides_sanangeloensis'	'Caseopsis_agilis')))))))	((('Apsisaurus_witteri'	'Ascendonanus_nestleri')	('Archaeovenator_hamiltonensis'	('Pyozia_mesenensis'	(('Mesenosaurus_romeri'	'Varanopidae_indet.	_Cabarz_quarry')	((('Elliotsmithia_longiceps'	'Heleosaurus_scholtzi')	('Anningia_megalops'	'Microvaranops_parentis'))	('Mycterosaurus_longiceps'	(('Tambacarnifex_unguifalcatus'	('Aerosaurus_wellesi'	('Aerosaurus_greenleeorum'	'Ruthiromia_elcobriensis')))	('Varanops_brevirostris'
((('Limnoscelis_dynatis'	'Limnoscelis_paludis')	('Tseajaia_campi'	('Ambedus_pusillus'	('Oradectes_sanmiguelensis'	('Orobates_pabsti'	(('Desmatodon_hollandi'	'Desmatodon_hesperis')	('Silvadectes_absitus'	(('Diadectes_zenos'	'Diadectes_sideropelicus')	'Diadectes_tenuitectes'))))))))	((((('Eothyris_parkeyi'	'Vaughnictis_smithae')	'Oedaleops_campi')	('Casea_halselli'	('Eocasea_martini'	('Phreatophasma_aenigmaticum'	('Oromycter_dolesorum'	((('Casea_nicholsi'	(('Euromycter_rutenus'	((('Alierasaurus_ronchii'	(('Cotylorhynchus_romeri'	'Cotylorhynchus_hancocki')	'Cotylorhynchus_bransoni'))	(('Angelosaurus_greeni'	'Angelosaurus_romeri')	'Angelosaurus_dolani'))	'Ennatosaurus_tecton'))	'Trichasaurus_texensis'))	'Casea_broilii')	('Caseoides_sanangeloensis'	'Caseopsis_agilis')))))))	((('Apsisaurus_witteri'	'Ascendonanus_nestleri')	('Archaeovenator_hamiltonensis'	('Pyozia_mesenensis'	(('Mesenosaurus_romeri'	'Varanopidae_indet.	_Cabarz_quarry')	(('Heleosaurus_scholtzi'	('Elliotsmithia_longiceps'	('Anningia_megalops'	'Microvaranops_parentis')))	('Mycterosaurus_longiceps'	(('Tambacarnifex_unguifalcatus'	('Aerosaurus_wellesi'	('Aerosaurus_greenleeorum'	'Ruthiromia_elcobriensis')))	('Varanops_brevirostris'
((('Limnoscelis_dynatis'	'Limnoscelis_paludis')	('Tseajaia_campi'	('Ambedus_pusillus'	('Oradectes_sanmiguelensis'	('Orobates_pabsti'	(('Desmatodon_hollandi'	'Desmatodon_hesperis')	('Silvadectes_absitus'	(('Diadectes_zenos'	'Diadectes_sideropelicus')	'Diadectes_tenuitectes'))))))))	((((('Eothyris_parkeyi'	'Vaughnictis_smithae')	'Oedaleops_campi')	('Casea_halselli'	('Eocasea_martini'	('Phreatophasma_aenigmaticum'	('Oromycter_dolesorum'	((('Casea_nicholsi'	(('Euromycter_rutenus'	((('Alierasaurus_ronchii'	(('Cotylorhynchus_romeri'	'Cotylorhynchus_hancocki')	'Cotylorhynchus_bransoni'))	(('Angelosaurus_greeni'	'Angelosaurus_romeri')	'Angelosaurus_dolani'))	'Ennatosaurus_tecton'))	'Trichasaurus_texensis'))	'Casea_broilii')	('Caseoides_sanangeloensis'	'Caseopsis_agilis')))))))	((('Apsisaurus_witteri'	'Ascendonanus_nestleri')	('Archaeovenator_hamiltonensis'	('Pyozia_mesenensis'	(('Mesenosaurus_romeri'	'Varanopidae_indet.	_Cabarz_quarry')	(('Elliotsmithia_longiceps'	(('Anningia_megalops'	'Microvaranops_parentis')	'Heleosaurus_scholtzi'))	('Mycterosaurus_longiceps'	(('Tambacarnifex_unguifalcatus'	('Aerosaurus_wellesi'	('Aerosaurus_greenleeorum'	'Ruthiromia_elcobriensis')))	('Varanops_brevirostris'
((('Limnoscelis_dynatis'	'Limnoscelis_paludis')	('Tseajaia_campi'	('Ambedus_pusillus'	('Oradectes_sanmiguelensis'	('Orobates_pabsti'	(('Desmatodon_hollandi'	'Desmatodon_hesperis')	('Silvadectes_absitus'	(('Diadectes_zenos'	'Diadectes_sideropelicus')	'Diadectes_tenuitectes'))))))))	((((('Eothyris_parkeyi'	'Vaughnictis_smithae')	'Oedaleops_campi')	('Casea_halselli'	('Eocasea_martini'	('Phreatophasma_aenigmaticum'	('Oromycter_dolesorum'	((('Casea_nicholsi'	(('Euromycter_rutenus'	((('Alierasaurus_ronchii'	(('Cotylorhynchus_romeri'	'Cotylorhynchus_hancocki')	'Cotylorhynchus_bransoni'))	(('Angelosaurus_greeni'	'Angelosaurus_romeri')	'Angelosaurus_dolani'))	'Ennatosaurus_tecton'))	'Trichasaurus_texensis'))	'Casea_broilii')	('Caseoides_sanangeloensis'	'Caseopsis_agilis')))))))	((('Apsisaurus_witteri'	'Ascendonanus_nestleri')	('Archaeovenator_hamiltonensis'	('Pyozia_mesenensis'	(('Mesenosaurus_romeri'	'Varanopidae_indet.	_Cabarz_quarry')	((('Elliotsmithia_longiceps'	'Heleosaurus_scholtzi')	('Anningia_megalops'	'Microvaranops_parentis'))	('Mycterosaurus_longiceps'	(('Tambacarnifex_unguifalcatus'	('Aerosaurus_wellesi'	('Aerosaurus_greenleeorum'	'Ruthiromia_elcobriensis')))	('Varanops_brevirostris'
((('Limnoscelis_dynatis'	'Limnoscelis_paludis')	('Tseajaia_campi'	('Ambedus_pusillus'	('Oradectes_sanmiguelensis'	('Orobates_pabsti'	(('Desmatodon_hollandi'	'Desmatodon_hesperis')	('Silvadectes_absitus'	(('Diadectes_zenos'	'Diadectes_sideropelicus')	'Diadectes_tenuitectes'))))))))	((((('Eothyris_parkeyi'	'Vaughnictis_smithae')	'Oedaleops_campi')	('Casea_halselli'	('Eocasea_martini'	('Phreatophasma_aenigmaticum'	('Oromycter_dolesorum'	((('Casea_nicholsi'	(('Euromycter_rutenus'	((('Alierasaurus_ronchii'	(('Cotylorhynchus_romeri'	'Cotylorhynchus_hancocki')	'Cotylorhynchus_bransoni'))	(('Angelosaurus_greeni'	'Angelosaurus_romeri')	'Angelosaurus_dolani'))	'Ennatosaurus_tecton'))	'Trichasaurus_texensis'))	'Casea_broilii')	('Caseoides_sanangeloensis'	'Caseopsis_agilis')))))))	((('Apsisaurus_witteri'	'Ascendonanus_nestleri')	('Archaeovenator_hamiltonensis'	('Pyozia_mesenensis'	(('Mesenosaurus_romeri'	'Varanopidae_indet.	_Cabarz_quarry')	(('Elliotsmithia_longiceps'	('Heleosaurus_scholtzi'	('Anningia_megalops'	'Microvaranops_parentis')))	('Mycterosaurus_longiceps'	(('Tambacarnifex_unguifalcatus'	('Aerosaurus_wellesi'	('Aerosaurus_greenleeorum'	'Ruthiromia_elcobriensis')))	('Varanops_brevirostris'
((('Limnoscelis_dynatis'	'Limnoscelis_paludis')	('Tseajaia_campi'	('Ambedus_pusillus'	('Oradectes_sanmiguelensis'	('Orobates_pabsti'	(('Desmatodon_hollandi'	'Desmatodon_hesperis')	('Silvadectes_absitus'	(('Diadectes_zenos'	'Diadectes_sideropelicus')	'Diadectes_tenuitectes'))))))))	((((('Eothyris_parkeyi'	'Vaughnictis_smithae')	'Oedaleops_campi')	('Casea_halselli'	('Eocasea_martini'	(('Phreatophasma_aenigmaticum'	'Oromycter_dolesorum')	((('Casea_nicholsi'	(('Euromycter_rutenus'	((('Alierasaurus_ronchii'	(('Cotylorhynchus_romeri'	'Cotylorhynchus_hancocki')	'Cotylorhynchus_bransoni'))	(('Angelosaurus_greeni'	'Angelosaurus_romeri')	'Angelosaurus_dolani'))	'Ennatosaurus_tecton'))	'Trichasaurus_texensis'))	'Casea_broilii')	('Caseoides_sanangeloensis'	'Caseopsis_agilis'))))))	((('Apsisaurus_witteri'	'Ascendonanus_nestleri')	('Archaeovenator_hamiltonensis'	('Pyozia_mesenensis'	(('Mesenosaurus_romeri'	'Varanopidae_indet.	_Cabarz_quarry')	((('Elliotsmithia_longiceps'	'Heleosaurus_scholtzi')	('Anningia_megalops'	'Microvaranops_parentis'))	('Mycterosaurus_longiceps'	('Tambacarnifex_unguifalcatus'	(((('Aerosaurus_wellesi'	'Ruthiromia_elcobriensis')	'Aerosaurus_greenleeorum')	('Varanodon_agilis'
((('Limnoscelis_dynatis'	'Limnoscelis_paludis')	('Tseajaia_campi'	('Ambedus_pusillus'	('Oradectes_sanmiguelensis'	('Orobates_pabsti'	(('Desmatodon_hollandi'	'Desmatodon_hesperis')	('Silvadectes_absitus'	(('Diadectes_zenos'	'Diadectes_sideropelicus')	'Diadectes_tenuitectes'))))))))	((((('Eothyris_parkeyi'	'Vaughnictis_smithae')	'Oedaleops_campi')	('Casea_halselli'	('Eocasea_martini'	(('Phreatophasma_aenigmaticum'	'Oromycter_dolesorum')	((('Casea_nicholsi'	(('Euromycter_rutenus'	((('Alierasaurus_ronchii'	(('Cotylorhynchus_romeri'	'Cotylorhynchus_hancocki')	'Cotylorhynchus_bransoni'))	(('Angelosaurus_greeni'	'Angelosaurus_romeri')	'Angelosaurus_dolani'))	'Ennatosaurus_tecton'))	'Trichasaurus_texensis'))	'Casea_broilii')	('Caseoides_sanangeloensis'	'Caseopsis_agilis'))))))	((('Apsisaurus_witteri'	'Ascendonanus_nestleri')	('Archaeovenator_hamiltonensis'	('Pyozia_mesenensis'	(('Mesenosaurus_romeri'	'Varanopidae_indet.	_Cabarz_quarry')	((('Elliotsmithia_longiceps'	('Anningia_megalops'	'Microvaranops_parentis'))	'Heleosaurus_scholtzi')	('Mycterosaurus_longiceps'	(('Tambacarnifex_unguifalcatus'	('Aerosaurus_wellesi'	('Aerosaurus_greenleeorum'	'Ruthiromia_elcobriensis')))	('Varanops_brevirostris'
((('Limnoscelis_dynatis'	'Limnoscelis_paludis')	('Tseajaia_campi'	('Ambedus_pusillus'	('Oradectes_sanmiguelensis'	('Orobates_pabsti'	(('Desmatodon_hollandi'	'Desmatodon_hesperis')	('Silvadectes_absitus'	(('Diadectes_zenos'	'Diadectes_sideropelicus')	'Diadectes_tenuitectes'))))))))	((((('Eothyris_parkeyi'	'Vaughnictis_smithae')	'Oedaleops_campi')	('Casea_halselli'	('Eocasea_martini'	(('Phreatophasma_aenigmaticum'	'Oromycter_dolesorum')	((('Casea_nicholsi'	(('Euromycter_rutenus'	((('Alierasaurus_ronchii'	(('Cotylorhynchus_romeri'	'Cotylorhynchus_hancocki')	'Cotylorhynchus_bransoni'))	(('Angelosaurus_greeni'	'Angelosaurus_romeri')	'Angelosaurus_dolani'))	'Ennatosaurus_tecton'))	'Trichasaurus_texensis'))	'Casea_broilii')	('Caseoides_sanangeloensis'	'Caseopsis_agilis'))))))	((('Apsisaurus_witteri'	'Ascendonanus_nestleri')	('Archaeovenator_hamiltonensis'	('Pyozia_mesenensis'	(('Mesenosaurus_romeri'	'Varanopidae_indet.	_Cabarz_quarry')	((('Heleosaurus_scholtzi'	'Elliotsmithia_longiceps')	('Anningia_megalops'	'Microvaranops_parentis'))	('Mycterosaurus_longiceps'	(('Tambacarnifex_unguifalcatus'	('Aerosaurus_wellesi'	('Aerosaurus_greenleeorum'	'Ruthiromia_elcobriensis')))	('Varanops_brevirostris'
((('Limnoscelis_dynatis'	'Limnoscelis_paludis')	('Tseajaia_campi'	('Ambedus_pusillus'	('Oradectes_sanmiguelensis'	('Orobates_pabsti'	(('Desmatodon_hollandi'	'Desmatodon_hesperis')	('Silvadectes_absitus'	(('Diadectes_zenos'	'Diadectes_sideropelicus')	'Diadectes_tenuitectes'))))))))	((((('Eothyris_parkeyi'	'Vaughnictis_smithae')	'Oedaleops_campi')	('Casea_halselli'	('Eocasea_martini'	(('Phreatophasma_aenigmaticum'	'Oromycter_dolesorum')	((('Casea_nicholsi'	(('Euromycter_rutenus'	((('Alierasaurus_ronchii'	(('Cotylorhynchus_romeri'	'Cotylorhynchus_hancocki')	'Cotylorhynchus_bransoni'))	(('Angelosaurus_greeni'	'Angelosaurus_romeri')	'Angelosaurus_dolani'))	'Ennatosaurus_tecton'))	'Trichasaurus_texensis'))	'Casea_broilii')	('Caseoides_sanangeloensis'	'Caseopsis_agilis'))))))	((('Apsisaurus_witteri'	'Ascendonanus_nestleri')	('Archaeovenator_hamiltonensis'	('Pyozia_mesenensis'	(('Mesenosaurus_romeri'	'Varanopidae_indet.	_Cabarz_quarry')	((('Elliotsmithia_longiceps'	('Anningia_megalops'	'Microvaranops_parentis'))	'Heleosaurus_scholtzi')	('Mycterosaurus_longiceps'	(('Tambacarnifex_unguifalcatus'	('Aerosaurus_wellesi'	('Aerosaurus_greenleeorum'	'Ruthiromia_elcobriensis')))	('Varanops_brevirostris'
((('Limnoscelis_dynatis'	'Limnoscelis_paludis')	('Tseajaia_campi'	('Ambedus_pusillus'	('Oradectes_sanmiguelensis'	('Orobates_pabsti'	(('Desmatodon_hollandi'	'Desmatodon_hesperis')	('Silvadectes_absitus'	(('Diadectes_zenos'	'Diadectes_sideropelicus')	'Diadectes_tenuitectes'))))))))	((((('Eothyris_parkeyi'	'Vaughnictis_smithae')	'Oedaleops_campi')	('Casea_halselli'	('Eocasea_martini'	(('Phreatophasma_aenigmaticum'	'Oromycter_dolesorum')	((('Casea_nicholsi'	(('Euromycter_rutenus'	((('Alierasaurus_ronchii'	(('Cotylorhynchus_romeri'	'Cotylorhynchus_hancocki')	'Cotylorhynchus_bransoni'))	(('Angelosaurus_greeni'	'Angelosaurus_romeri')	'Angelosaurus_dolani'))	'Ennatosaurus_tecton'))	'Trichasaurus_texensis'))	'Casea_broilii')	('Caseoides_sanangeloensis'	'Caseopsis_agilis'))))))	((('Apsisaurus_witteri'	'Ascendonanus_nestleri')	('Archaeovenator_hamiltonensis'	('Pyozia_mesenensis'	(('Mesenosaurus_romeri'	'Varanopidae_indet.	_Cabarz_quarry')	((('Heleosaurus_scholtzi'	'Elliotsmithia_longiceps')	('Anningia_megalops'	'Microvaranops_parentis'))	('Mycterosaurus_longiceps'	(('Tambacarnifex_unguifalcatus'	('Aerosaurus_wellesi'	('Aerosaurus_greenleeorum'	'Ruthiromia_elcobriensis')))	('Varanops_brevirostris'
((('Limnoscelis_dynatis'	'Limnoscelis_paludis')	('Tseajaia_campi'	('Ambedus_pusillus'	('Oradectes_sanmiguelensis'	('Orobates_pabsti'	(('Desmatodon_hollandi'	'Desmatodon_hesperis')	('Silvadectes_absitus'	(('Diadectes_zenos'	'Diadectes_sideropelicus')	'Diadectes_tenuitectes'))))))))	((((('Eothyris_parkeyi'	'Vaughnictis_smithae')	'Oedaleops_campi')	('Casea_halselli'	('Eocasea_martini'	(('Phreatophasma_aenigmaticum'	'Oromycter_dolesorum')	((('Casea_nicholsi'	(('Euromycter_rutenus'	((('Alierasaurus_ronchii'	(('Cotylorhynchus_romeri'	'Cotylorhynchus_hancocki')	'Cotylorhynchus_bransoni'))	(('Angelosaurus_greeni'	'Angelosaurus_romeri')	'Angelosaurus_dolani'))	'Ennatosaurus_tecton'))	'Trichasaurus_texensis'))	'Casea_broilii')	('Caseoides_sanangeloensis'	'Caseopsis_agilis'))))))	((('Apsisaurus_witteri'	'Ascendonanus_nestleri')	('Archaeovenator_hamiltonensis'	('Pyozia_mesenensis'	(('Mesenosaurus_romeri'	'Varanopidae_indet.	_Cabarz_quarry')	((('Heleosaurus_scholtzi'	'Elliotsmithia_longiceps')	('Anningia_megalops'	'Microvaranops_parentis'))	('Mycterosaurus_longiceps'	(('Tambacarnifex_unguifalcatus'	('Aerosaurus_wellesi'	('Aerosaurus_greenleeorum'	'Ruthiromia_elcobriensis')))	('Varanops_brevirostris'
((('Limnoscelis_dynatis'	'Limnoscelis_paludis')	('Tseajaia_campi'	('Ambedus_pusillus'	('Oradectes_sanmiguelensis'	('Orobates_pabsti'	(('Desmatodon_hollandi'	'Desmatodon_hesperis')	('Silvadectes_absitus'	(('Diadectes_zenos'	'Diadectes_sideropelicus')	'Diadectes_tenuitectes'))))))))	((((('Eothyris_parkeyi'	'Vaughnictis_smithae')	'Oedaleops_campi')	('Casea_halselli'	(('Eocasea_martini'	('Phreatophasma_aenigmaticum'	(('Casea_nicholsi'	(('Euromycter_rutenus'	(('Casea_broilii'	(('Alierasaurus_ronchii'	(('Cotylorhynchus_romeri'	'Cotylorhynchus_hancocki')	'Cotylorhynchus_bransoni'))	(('Angelosaurus_greeni'	'Angelosaurus_romeri')	'Angelosaurus_dolani')))	'Ennatosaurus_tecton'))	'Trichasaurus_texensis'))	('Caseoides_sanangeloensis'	'Caseopsis_agilis'))))	'Oromycter_dolesorum')))	((('Apsisaurus_witteri'	'Ascendonanus_nestleri')	('Archaeovenator_hamiltonensis'	('Pyozia_mesenensis'	(('Mesenosaurus_romeri'	'Varanopidae_indet.	_Cabarz_quarry')	((('Heleosaurus_scholtzi'	'Elliotsmithia_longiceps')	('Anningia_megalops'	'Microvaranops_parentis'))	('Mycterosaurus_longiceps'	(('Tambacarnifex_unguifalcatus'	('Aerosaurus_wellesi'	('Aerosaurus_greenleeorum'	'Ruthiromia_elcobriensis')))	('Varanops_brevirostris'
((('Limnoscelis_dynatis'	'Limnoscelis_paludis')	('Tseajaia_campi'	('Ambedus_pusillus'	('Oradectes_sanmiguelensis'	('Orobates_pabsti'	(('Desmatodon_hollandi'	'Desmatodon_hesperis')	('Silvadectes_absitus'	(('Diadectes_zenos'	'Diadectes_sideropelicus')	'Diadectes_tenuitectes'))))))))	((((('Eothyris_parkeyi'	'Vaughnictis_smithae')	'Oedaleops_campi')	('Casea_halselli'	(('Eocasea_martini'	('Phreatophasma_aenigmaticum'	((('Casea_nicholsi'	(('Euromycter_rutenus'	((('Alierasaurus_ronchii'	(('Cotylorhynchus_romeri'	'Cotylorhynchus_hancocki')	'Cotylorhynchus_bransoni'))	(('Angelosaurus_greeni'	'Angelosaurus_romeri')	'Angelosaurus_dolani'))	'Ennatosaurus_tecton'))	'Trichasaurus_texensis'))	'Casea_broilii')	('Caseoides_sanangeloensis'	'Caseopsis_agilis'))))	'Oromycter_dolesorum')))	((('Apsisaurus_witteri'	'Ascendonanus_nestleri')	('Archaeovenator_hamiltonensis'	('Pyozia_mesenensis'	(('Mesenosaurus_romeri'	'Varanopidae_indet.	_Cabarz_quarry')	((('Heleosaurus_scholtzi'	'Elliotsmithia_longiceps')	('Anningia_megalops'	'Microvaranops_parentis'))	('Mycterosaurus_longiceps'	(('Tambacarnifex_unguifalcatus'	('Aerosaurus_wellesi'	('Aerosaurus_greenleeorum'	'Ruthiromia_elcobriensis')))	('Varanops_brevirostris'
((('Limnoscelis_dynatis'	'Limnoscelis_paludis')	('Tseajaia_campi'	('Ambedus_pusillus'	('Oradectes_sanmiguelensis'	('Orobates_pabsti'	(('Desmatodon_hollandi'	'Desmatodon_hesperis')	('Silvadectes_absitus'	(('Diadectes_zenos'	'Diadectes_sideropelicus')	'Diadectes_tenuitectes'))))))))	((((('Eothyris_parkeyi'	'Vaughnictis_smithae')	'Oedaleops_campi')	('Casea_halselli'	(('Eocasea_martini'	('Phreatophasma_aenigmaticum'	((('Casea_nicholsi'	(('Euromycter_rutenus'	((('Alierasaurus_ronchii'	(('Cotylorhynchus_romeri'	'Cotylorhynchus_hancocki')	'Cotylorhynchus_bransoni'))	(('Angelosaurus_greeni'	'Angelosaurus_romeri')	'Angelosaurus_dolani'))	'Ennatosaurus_tecton'))	'Trichasaurus_texensis'))	'Casea_broilii')	('Caseoides_sanangeloensis'	'Caseopsis_agilis'))))	'Oromycter_dolesorum')))	((('Apsisaurus_witteri'	'Ascendonanus_nestleri')	('Archaeovenator_hamiltonensis'	('Pyozia_mesenensis'	(('Mesenosaurus_romeri'	'Varanopidae_indet.	_Cabarz_quarry')	((('Heleosaurus_scholtzi'	'Elliotsmithia_longiceps')	('Anningia_megalops'	'Microvaranops_parentis'))	('Mycterosaurus_longiceps'	(('Tambacarnifex_unguifalcatus'	('Aerosaurus_wellesi'	('Aerosaurus_greenleeorum'	'Ruthiromia_elcobriensis')))	('Varanops_brevirostris'
((('Limnoscelis_dynatis'	'Limnoscelis_paludis')	('Tseajaia_campi'	('Ambedus_pusillus'	('Oradectes_sanmiguelensis'	('Orobates_pabsti'	(('Desmatodon_hollandi'	'Desmatodon_hesperis')	('Silvadectes_absitus'	(('Diadectes_zenos'	'Diadectes_sideropelicus')	'Diadectes_tenuitectes'))))))))	((((('Eothyris_parkeyi'	'Vaughnictis_smithae')	'Oedaleops_campi')	('Casea_halselli'	(('Eocasea_martini'	('Phreatophasma_aenigmaticum'	((('Casea_nicholsi'	(('Euromycter_rutenus'	((('Alierasaurus_ronchii'	(('Cotylorhynchus_romeri'	'Cotylorhynchus_hancocki')	'Cotylorhynchus_bransoni'))	(('Angelosaurus_greeni'	'Angelosaurus_romeri')	'Angelosaurus_dolani'))	'Ennatosaurus_tecton'))	'Trichasaurus_texensis'))	'Casea_broilii')	('Caseoides_sanangeloensis'	'Caseopsis_agilis'))))	'Oromycter_dolesorum')))	((('Apsisaurus_witteri'	'Ascendonanus_nestleri')	('Archaeovenator_hamiltonensis'	('Pyozia_mesenensis'	(('Mesenosaurus_romeri'	'Varanopidae_indet.	_Cabarz_quarry')	((('Elliotsmithia_longiceps'	('Anningia_megalops'	'Microvaranops_parentis'))	'Heleosaurus_scholtzi')	('Mycterosaurus_longiceps'	(('Tambacarnifex_unguifalcatus'	('Aerosaurus_wellesi'	('Aerosaurus_greenleeorum'	'Ruthiromia_elcobriensis')))	('Varanops_brevirostris'
((('Limnoscelis_dynatis'	'Limnoscelis_paludis')	('Tseajaia_campi'	('Ambedus_pusillus'	('Oradectes_sanmiguelensis'	('Orobates_pabsti'	(('Desmatodon_hollandi'	'Desmatodon_hesperis')	('Silvadectes_absitus'	(('Diadectes_zenos'	'Diadectes_sideropelicus')	'Diadectes_tenuitectes'))))))))	((((('Eothyris_parkeyi'	'Vaughnictis_smithae')	'Oedaleops_campi')	('Casea_halselli'	(('Eocasea_martini'	('Phreatophasma_aenigmaticum'	((('Casea_nicholsi'	(('Euromycter_rutenus'	((('Alierasaurus_ronchii'	(('Cotylorhynchus_romeri'	'Cotylorhynchus_hancocki')	'Cotylorhynchus_bransoni'))	(('Angelosaurus_greeni'	'Angelosaurus_romeri')	'Angelosaurus_dolani'))	'Ennatosaurus_tecton'))	'Trichasaurus_texensis'))	'Casea_broilii')	('Caseoides_sanangeloensis'	'Caseopsis_agilis'))))	'Oromycter_dolesorum')))	((('Apsisaurus_witteri'	'Ascendonanus_nestleri')	('Archaeovenator_hamiltonensis'	('Pyozia_mesenensis'	(('Mesenosaurus_romeri'	'Varanopidae_indet.	_Cabarz_quarry')	(('Elliotsmithia_longiceps'	(('Anningia_megalops'	'Microvaranops_parentis')	'Heleosaurus_scholtzi'))	('Mycterosaurus_longiceps'	(('Tambacarnifex_unguifalcatus'	('Aerosaurus_wellesi'	('Aerosaurus_greenleeorum'	'Ruthiromia_elcobriensis')))	('Varanops_brevirostris'
((('Limnoscelis_dynatis'	'Limnoscelis_paludis')	('Tseajaia_campi'	('Ambedus_pusillus'	('Oradectes_sanmiguelensis'	('Orobates_pabsti'	(('Desmatodon_hollandi'	'Desmatodon_hesperis')	('Silvadectes_absitus'	(('Diadectes_zenos'	'Diadectes_sideropelicus')	'Diadectes_tenuitectes'))))))))	((((('Eothyris_parkeyi'	'Vaughnictis_smithae')	'Oedaleops_campi')	('Casea_halselli'	(('Eocasea_martini'	('Phreatophasma_aenigmaticum'	((('Casea_nicholsi'	(('Euromycter_rutenus'	((('Alierasaurus_ronchii'	(('Cotylorhynchus_romeri'	'Cotylorhynchus_hancocki')	'Cotylorhynchus_bransoni'))	(('Angelosaurus_greeni'	'Angelosaurus_romeri')	'Angelosaurus_dolani'))	'Ennatosaurus_tecton'))	'Trichasaurus_texensis'))	'Casea_broilii')	('Caseoides_sanangeloensis'	'Caseopsis_agilis'))))	'Oromycter_dolesorum')))	((('Apsisaurus_witteri'	'Ascendonanus_nestleri')	('Archaeovenator_hamiltonensis'	('Pyozia_mesenensis'	(('Mesenosaurus_romeri'	'Varanopidae_indet.	_Cabarz_quarry')	(('Heleosaurus_scholtzi'	('Elliotsmithia_longiceps'	('Anningia_megalops'	'Microvaranops_parentis')))	('Mycterosaurus_longiceps'	(('Tambacarnifex_unguifalcatus'	('Aerosaurus_wellesi'	('Aerosaurus_greenleeorum'	'Ruthiromia_elcobriensis')))	('Varanops_brevirostris'
((('Limnoscelis_dynatis'	'Limnoscelis_paludis')	('Tseajaia_campi'	('Ambedus_pusillus'	('Oradectes_sanmiguelensis'	('Orobates_pabsti'	(('Desmatodon_hollandi'	'Desmatodon_hesperis')	('Silvadectes_absitus'	(('Diadectes_zenos'	'Diadectes_sideropelicus')	'Diadectes_tenuitectes'))))))))	((((('Eothyris_parkeyi'	'Vaughnictis_smithae')	'Oedaleops_campi')	('Casea_halselli'	(('Eocasea_martini'	('Phreatophasma_aenigmaticum'	((('Casea_nicholsi'	(('Euromycter_rutenus'	((('Alierasaurus_ronchii'	(('Cotylorhynchus_romeri'	'Cotylorhynchus_hancocki')	'Cotylorhynchus_bransoni'))	(('Angelosaurus_greeni'	'Angelosaurus_romeri')	'Angelosaurus_dolani'))	'Ennatosaurus_tecton'))	'Trichasaurus_texensis'))	'Casea_broilii')	('Caseoides_sanangeloensis'	'Caseopsis_agilis'))))	'Oromycter_dolesorum')))	((('Apsisaurus_witteri'	'Ascendonanus_nestleri')	('Archaeovenator_hamiltonensis'	('Pyozia_mesenensis'	(('Mesenosaurus_romeri'	'Varanopidae_indet.	_Cabarz_quarry')	((('Elliotsmithia_longiceps'	('Anningia_megalops'	'Microvaranops_parentis'))	'Heleosaurus_scholtzi')	('Mycterosaurus_longiceps'	(('Tambacarnifex_unguifalcatus'	('Aerosaurus_wellesi'	('Aerosaurus_greenleeorum'	'Ruthiromia_elcobriensis')))	('Varanops_brevirostris'
((('Limnoscelis_dynatis'	'Limnoscelis_paludis')	('Tseajaia_campi'	('Ambedus_pusillus'	('Oradectes_sanmiguelensis'	('Orobates_pabsti'	(('Desmatodon_hollandi'	'Desmatodon_hesperis')	('Silvadectes_absitus'	(('Diadectes_zenos'	'Diadectes_sideropelicus')	'Diadectes_tenuitectes'))))))))	((((('Eothyris_parkeyi'	'Vaughnictis_smithae')	'Oedaleops_campi')	('Casea_halselli'	(('Eocasea_martini'	('Phreatophasma_aenigmaticum'	((('Casea_nicholsi'	(('Euromycter_rutenus'	((('Alierasaurus_ronchii'	(('Cotylorhynchus_romeri'	'Cotylorhynchus_hancocki')	'Cotylorhynchus_bransoni'))	(('Angelosaurus_greeni'	'Angelosaurus_romeri')	'Angelosaurus_dolani'))	'Ennatosaurus_tecton'))	'Trichasaurus_texensis'))	'Casea_broilii')	('Caseoides_sanangeloensis'	'Caseopsis_agilis'))))	'Oromycter_dolesorum')))	((('Apsisaurus_witteri'	'Ascendonanus_nestleri')	('Archaeovenator_hamiltonensis'	('Pyozia_mesenensis'	(('Mesenosaurus_romeri'	'Varanopidae_indet.	_Cabarz_quarry')	((('Heleosaurus_scholtzi'	'Elliotsmithia_longiceps')	('Anningia_megalops'	'Microvaranops_parentis'))	('Mycterosaurus_longiceps'	(('Tambacarnifex_unguifalcatus'	('Aerosaurus_wellesi'	('Aerosaurus_greenleeorum'	'Ruthiromia_elcobriensis')))	('Varanops_brevirostris'
((('Limnoscelis_dynatis'	'Limnoscelis_paludis')	('Tseajaia_campi'	('Ambedus_pusillus'	('Oradectes_sanmiguelensis'	('Orobates_pabsti'	(('Desmatodon_hollandi'	'Desmatodon_hesperis')	('Silvadectes_absitus'	(('Diadectes_zenos'	'Diadectes_sideropelicus')	'Diadectes_tenuitectes'))))))))	((((('Eothyris_parkeyi'	'Vaughnictis_smithae')	'Oedaleops_campi')	('Casea_halselli'	(('Eocasea_martini'	('Phreatophasma_aenigmaticum'	((('Casea_nicholsi'	(('Euromycter_rutenus'	((('Alierasaurus_ronchii'	(('Cotylorhynchus_romeri'	'Cotylorhynchus_hancocki')	'Cotylorhynchus_bransoni'))	(('Angelosaurus_greeni'	'Angelosaurus_romeri')	'Angelosaurus_dolani'))	'Ennatosaurus_tecton'))	'Trichasaurus_texensis'))	'Casea_broilii')	('Caseoides_sanangeloensis'	'Caseopsis_agilis'))))	'Oromycter_dolesorum')))	((('Apsisaurus_witteri'	'Ascendonanus_nestleri')	('Archaeovenator_hamiltonensis'	('Pyozia_mesenensis'	(('Mesenosaurus_romeri'	'Varanopidae_indet.	_Cabarz_quarry')	((('Heleosaurus_scholtzi'	'Elliotsmithia_longiceps')	('Anningia_megalops'	'Microvaranops_parentis'))	('Mycterosaurus_longiceps'	(('Tambacarnifex_unguifalcatus'	('Aerosaurus_wellesi'	('Aerosaurus_greenleeorum'	'Ruthiromia_elcobriensis')))	('Varanops_brevirostris'
((('Limnoscelis_dynatis'	'Limnoscelis_paludis')	('Tseajaia_campi'	('Ambedus_pusillus'	('Oradectes_sanmiguelensis'	('Orobates_pabsti'	(('Desmatodon_hollandi'	'Desmatodon_hesperis')	('Silvadectes_absitus'	(('Diadectes_zenos'	'Diadectes_sideropelicus')	'Diadectes_tenuitectes'))))))))	((((('Eothyris_parkeyi'	'Vaughnictis_smithae')	'Oedaleops_campi')	('Casea_halselli'	(('Eocasea_martini'	('Phreatophasma_aenigmaticum'	((('Casea_nicholsi'	(('Euromycter_rutenus'	((('Alierasaurus_ronchii'	(('Cotylorhynchus_romeri'	'Cotylorhynchus_hancocki')	'Cotylorhynchus_bransoni'))	(('Angelosaurus_greeni'	'Angelosaurus_romeri')	'Angelosaurus_dolani'))	'Ennatosaurus_tecton'))	'Trichasaurus_texensis'))	'Casea_broilii')	('Caseoides_sanangeloensis'	'Caseopsis_agilis'))))	'Oromycter_dolesorum')))	((('Apsisaurus_witteri'	'Ascendonanus_nestleri')	('Archaeovenator_hamiltonensis'	('Pyozia_mesenensis'	(('Mesenosaurus_romeri'	'Varanopidae_indet.	_Cabarz_quarry')	((('Elliotsmithia_longiceps'	('Anningia_megalops'	'Microvaranops_parentis'))	'Heleosaurus_scholtzi')	('Mycterosaurus_longiceps'	(('Tambacarnifex_unguifalcatus'	('Aerosaurus_wellesi'	('Aerosaurus_greenleeorum'	'Ruthiromia_elcobriensis')))	('Varanops_brevirostris'
((('Limnoscelis_dynatis'	'Limnoscelis_paludis')	('Tseajaia_campi'	('Ambedus_pusillus'	('Oradectes_sanmiguelensis'	('Orobates_pabsti'	(('Desmatodon_hollandi'	'Desmatodon_hesperis')	('Silvadectes_absitus'	(('Diadectes_zenos'	'Diadectes_sideropelicus')	'Diadectes_tenuitectes'))))))))	((((('Eothyris_parkeyi'	'Vaughnictis_smithae')	'Oedaleops_campi')	('Casea_halselli'	(('Eocasea_martini'	('Phreatophasma_aenigmaticum'	((('Casea_nicholsi'	(('Euromycter_rutenus'	((('Alierasaurus_ronchii'	(('Cotylorhynchus_romeri'	'Cotylorhynchus_hancocki')	'Cotylorhynchus_bransoni'))	(('Angelosaurus_greeni'	'Angelosaurus_romeri')	'Angelosaurus_dolani'))	'Ennatosaurus_tecton'))	'Trichasaurus_texensis'))	'Casea_broilii')	('Caseoides_sanangeloensis'	'Caseopsis_agilis'))))	'Oromycter_dolesorum')))	((('Apsisaurus_witteri'	'Ascendonanus_nestleri')	('Archaeovenator_hamiltonensis'	('Pyozia_mesenensis'	(('Mesenosaurus_romeri'	'Varanopidae_indet.	_Cabarz_quarry')	((('Heleosaurus_scholtzi'	'Elliotsmithia_longiceps')	('Anningia_megalops'	'Microvaranops_parentis'))	('Mycterosaurus_longiceps'	(('Tambacarnifex_unguifalcatus'	('Aerosaurus_wellesi'	('Aerosaurus_greenleeorum'	'Ruthiromia_elcobriensis')))	('Varanops_brevirostris'
((('Limnoscelis_dynatis'	'Limnoscelis_paludis')	('Tseajaia_campi'	('Ambedus_pusillus'	('Oradectes_sanmiguelensis'	('Orobates_pabsti'	(('Desmatodon_hollandi'	'Desmatodon_hesperis')	('Silvadectes_absitus'	(('Diadectes_zenos'	'Diadectes_sideropelicus')	'Diadectes_tenuitectes'))))))))	((((('Eothyris_parkeyi'	'Vaughnictis_smithae')	'Oedaleops_campi')	('Casea_halselli'	(('Eocasea_martini'	('Phreatophasma_aenigmaticum'	((('Casea_nicholsi'	(('Euromycter_rutenus'	((('Alierasaurus_ronchii'	(('Cotylorhynchus_romeri'	'Cotylorhynchus_hancocki')	'Cotylorhynchus_bransoni'))	(('Angelosaurus_greeni'	'Angelosaurus_romeri')	'Angelosaurus_dolani'))	'Ennatosaurus_tecton'))	'Trichasaurus_texensis'))	'Casea_broilii')	('Caseoides_sanangeloensis'	'Caseopsis_agilis'))))	'Oromycter_dolesorum')))	((('Apsisaurus_witteri'	'Ascendonanus_nestleri')	('Archaeovenator_hamiltonensis'	('Pyozia_mesenensis'	(('Mesenosaurus_romeri'	'Varanopidae_indet.	_Cabarz_quarry')	((('Elliotsmithia_longiceps'	'Heleosaurus_scholtzi')	('Anningia_megalops'	'Microvaranops_parentis'))	('Mycterosaurus_longiceps'	(('Tambacarnifex_unguifalcatus'	('Aerosaurus_wellesi'	('Aerosaurus_greenleeorum'	'Ruthiromia_elcobriensis')))	('Varanops_brevirostris'
((('Limnoscelis_dynatis'	'Limnoscelis_paludis')	('Tseajaia_campi'	('Ambedus_pusillus'	('Oradectes_sanmiguelensis'	('Orobates_pabsti'	(('Desmatodon_hollandi'	'Desmatodon_hesperis')	('Silvadectes_absitus'	(('Diadectes_zenos'	'Diadectes_sideropelicus')	'Diadectes_tenuitectes'))))))))	((((('Eothyris_parkeyi'	'Vaughnictis_smithae')	'Oedaleops_campi')	('Casea_halselli'	(('Eocasea_martini'	('Phreatophasma_aenigmaticum'	((('Casea_nicholsi'	(('Euromycter_rutenus'	((('Alierasaurus_ronchii'	(('Cotylorhynchus_romeri'	'Cotylorhynchus_hancocki')	'Cotylorhynchus_bransoni'))	(('Angelosaurus_greeni'	'Angelosaurus_romeri')	'Angelosaurus_dolani'))	'Ennatosaurus_tecton'))	'Trichasaurus_texensis'))	'Casea_broilii')	('Caseoides_sanangeloensis'	'Caseopsis_agilis'))))	'Oromycter_dolesorum')))	((('Apsisaurus_witteri'	'Ascendonanus_nestleri')	('Archaeovenator_hamiltonensis'	('Pyozia_mesenensis'	(('Mesenosaurus_romeri'	'Varanopidae_indet.	_Cabarz_quarry')	((('Elliotsmithia_longiceps'	'Heleosaurus_scholtzi')	('Anningia_megalops'	'Microvaranops_parentis'))	('Mycterosaurus_longiceps'	(('Tambacarnifex_unguifalcatus'	('Aerosaurus_wellesi'	('Aerosaurus_greenleeorum'	'Ruthiromia_elcobriensis')))	('Varanops_brevirostris'
((('Limnoscelis_dynatis'	'Limnoscelis_paludis')	('Tseajaia_campi'	('Ambedus_pusillus'	('Oradectes_sanmiguelensis'	('Orobates_pabsti'	(('Desmatodon_hollandi'	'Desmatodon_hesperis')	('Silvadectes_absitus'	(('Diadectes_zenos'	'Diadectes_sideropelicus')	'Diadectes_tenuitectes'))))))))	((((('Eothyris_parkeyi'	'Vaughnictis_smithae')	'Oedaleops_campi')	(('Casea_halselli'	'Oromycter_dolesorum')	('Eocasea_martini'	('Phreatophasma_aenigmaticum'	((('Casea_nicholsi'	(('Euromycter_rutenus'	((('Alierasaurus_ronchii'	(('Cotylorhynchus_romeri'	'Cotylorhynchus_hancocki')	'Cotylorhynchus_bransoni'))	(('Angelosaurus_greeni'	'Angelosaurus_romeri')	'Angelosaurus_dolani'))	'Ennatosaurus_tecton'))	'Trichasaurus_texensis'))	'Casea_broilii')	('Caseoides_sanangeloensis'	'Caseopsis_agilis'))))))	((('Apsisaurus_witteri'	'Ascendonanus_nestleri')	('Archaeovenator_hamiltonensis'	('Pyozia_mesenensis'	(('Mesenosaurus_romeri'	'Varanopidae_indet.	_Cabarz_quarry')	(('Elliotsmithia_longiceps'	(('Anningia_megalops'	'Microvaranops_parentis')	'Heleosaurus_scholtzi'))	('Mycterosaurus_longiceps'	(('Tambacarnifex_unguifalcatus'	('Aerosaurus_wellesi'	('Aerosaurus_greenleeorum'	'Ruthiromia_elcobriensis')))	('Varanops_brevirostris'
((('Limnoscelis_dynatis'	'Limnoscelis_paludis')	('Tseajaia_campi'	('Ambedus_pusillus'	('Oradectes_sanmiguelensis'	('Orobates_pabsti'	(('Desmatodon_hollandi'	'Desmatodon_hesperis')	('Silvadectes_absitus'	(('Diadectes_zenos'	'Diadectes_sideropelicus')	'Diadectes_tenuitectes'))))))))	((((('Eothyris_parkeyi'	'Vaughnictis_smithae')	'Oedaleops_campi')	(('Casea_halselli'	'Oromycter_dolesorum')	('Eocasea_martini'	('Phreatophasma_aenigmaticum'	((('Casea_nicholsi'	(('Euromycter_rutenus'	((('Alierasaurus_ronchii'	(('Cotylorhynchus_romeri'	'Cotylorhynchus_hancocki')	'Cotylorhynchus_bransoni'))	(('Angelosaurus_greeni'	'Angelosaurus_romeri')	'Angelosaurus_dolani'))	'Ennatosaurus_tecton'))	'Trichasaurus_texensis'))	'Casea_broilii')	('Caseoides_sanangeloensis'	'Caseopsis_agilis'))))))	((('Apsisaurus_witteri'	'Ascendonanus_nestleri')	('Archaeovenator_hamiltonensis'	('Pyozia_mesenensis'	(('Mesenosaurus_romeri'	'Varanopidae_indet.	_Cabarz_quarry')	(('Elliotsmithia_longiceps'	(('Anningia_megalops'	'Microvaranops_parentis')	'Heleosaurus_scholtzi'))	('Mycterosaurus_longiceps'	(('Tambacarnifex_unguifalcatus'	('Aerosaurus_wellesi'	('Aerosaurus_greenleeorum'	'Ruthiromia_elcobriensis')))	('Varanops_brevirostris'
((('Limnoscelis_dynatis'	'Limnoscelis_paludis')	('Tseajaia_campi'	('Ambedus_pusillus'	('Oradectes_sanmiguelensis'	('Orobates_pabsti'	(('Desmatodon_hollandi'	'Desmatodon_hesperis')	('Silvadectes_absitus'	(('Diadectes_zenos'	'Diadectes_sideropelicus')	'Diadectes_tenuitectes'))))))))	((((('Eothyris_parkeyi'	'Vaughnictis_smithae')	'Oedaleops_campi')	(('Casea_halselli'	'Oromycter_dolesorum')	('Eocasea_martini'	('Phreatophasma_aenigmaticum'	((('Casea_nicholsi'	(('Euromycter_rutenus'	((('Alierasaurus_ronchii'	(('Cotylorhynchus_romeri'	'Cotylorhynchus_hancocki')	'Cotylorhynchus_bransoni'))	(('Angelosaurus_greeni'	'Angelosaurus_romeri')	'Angelosaurus_dolani'))	'Ennatosaurus_tecton'))	'Trichasaurus_texensis'))	'Casea_broilii')	('Caseoides_sanangeloensis'	'Caseopsis_agilis'))))))	((('Apsisaurus_witteri'	'Ascendonanus_nestleri')	('Archaeovenator_hamiltonensis'	('Pyozia_mesenensis'	(('Mesenosaurus_romeri'	'Varanopidae_indet.	_Cabarz_quarry')	(('Heleosaurus_scholtzi'	('Elliotsmithia_longiceps'	('Anningia_megalops'	'Microvaranops_parentis')))	('Mycterosaurus_longiceps'	(('Tambacarnifex_unguifalcatus'	('Aerosaurus_wellesi'	('Aerosaurus_greenleeorum'	'Ruthiromia_elcobriensis')))	('Varanops_brevirostris'
((('Limnoscelis_dynatis'	'Limnoscelis_paludis')	('Tseajaia_campi'	('Ambedus_pusillus'	('Oradectes_sanmiguelensis'	('Orobates_pabsti'	(('Desmatodon_hollandi'	'Desmatodon_hesperis')	('Silvadectes_absitus'	(('Diadectes_zenos'	'Diadectes_sideropelicus')	'Diadectes_tenuitectes'))))))))	((((('Eothyris_parkeyi'	'Vaughnictis_smithae')	'Oedaleops_campi')	(('Casea_halselli'	'Oromycter_dolesorum')	('Eocasea_martini'	('Phreatophasma_aenigmaticum'	((('Casea_nicholsi'	(('Euromycter_rutenus'	((('Alierasaurus_ronchii'	(('Cotylorhynchus_romeri'	'Cotylorhynchus_hancocki')	'Cotylorhynchus_bransoni'))	(('Angelosaurus_greeni'	'Angelosaurus_romeri')	'Angelosaurus_dolani'))	'Ennatosaurus_tecton'))	'Trichasaurus_texensis'))	'Casea_broilii')	('Caseoides_sanangeloensis'	'Caseopsis_agilis'))))))	((('Apsisaurus_witteri'	'Ascendonanus_nestleri')	('Archaeovenator_hamiltonensis'	('Pyozia_mesenensis'	(('Mesenosaurus_romeri'	'Varanopidae_indet.	_Cabarz_quarry')	((('Heleosaurus_scholtzi'	'Elliotsmithia_longiceps')	('Anningia_megalops'	'Microvaranops_parentis'))	('Mycterosaurus_longiceps'	(('Tambacarnifex_unguifalcatus'	('Aerosaurus_wellesi'	('Aerosaurus_greenleeorum'	'Ruthiromia_elcobriensis')))	('Varanops_brevirostris'
((('Limnoscelis_dynatis'	'Limnoscelis_paludis')	('Tseajaia_campi'	('Ambedus_pusillus'	('Oradectes_sanmiguelensis'	('Orobates_pabsti'	(('Desmatodon_hollandi'	'Desmatodon_hesperis')	('Silvadectes_absitus'	(('Diadectes_zenos'	'Diadectes_sideropelicus')	'Diadectes_tenuitectes'))))))))	((((('Eothyris_parkeyi'	'Vaughnictis_smithae')	'Oedaleops_campi')	(('Casea_halselli'	'Oromycter_dolesorum')	('Eocasea_martini'	('Phreatophasma_aenigmaticum'	((('Casea_nicholsi'	(('Euromycter_rutenus'	((('Alierasaurus_ronchii'	(('Cotylorhynchus_romeri'	'Cotylorhynchus_hancocki')	'Cotylorhynchus_bransoni'))	(('Angelosaurus_greeni'	'Angelosaurus_romeri')	'Angelosaurus_dolani'))	'Ennatosaurus_tecton'))	'Trichasaurus_texensis'))	'Casea_broilii')	('Caseoides_sanangeloensis'	'Caseopsis_agilis'))))))	((('Apsisaurus_witteri'	'Ascendonanus_nestleri')	('Archaeovenator_hamiltonensis'	('Pyozia_mesenensis'	(('Mesenosaurus_romeri'	'Varanopidae_indet.	_Cabarz_quarry')	(('Elliotsmithia_longiceps'	(('Anningia_megalops'	'Microvaranops_parentis')	'Heleosaurus_scholtzi'))	('Mycterosaurus_longiceps'	(('Tambacarnifex_unguifalcatus'	('Aerosaurus_wellesi'	('Aerosaurus_greenleeorum'	'Ruthiromia_elcobriensis')))	('Varanops_brevirostris'
((('Limnoscelis_dynatis'	'Limnoscelis_paludis')	('Tseajaia_campi'	('Ambedus_pusillus'	('Oradectes_sanmiguelensis'	('Orobates_pabsti'	(('Desmatodon_hollandi'	'Desmatodon_hesperis')	('Silvadectes_absitus'	(('Diadectes_zenos'	'Diadectes_sideropelicus')	'Diadectes_tenuitectes'))))))))	((((('Eothyris_parkeyi'	'Vaughnictis_smithae')	'Oedaleops_campi')	(('Casea_halselli'	'Oromycter_dolesorum')	('Eocasea_martini'	('Phreatophasma_aenigmaticum'	((('Casea_nicholsi'	(('Euromycter_rutenus'	((('Alierasaurus_ronchii'	(('Cotylorhynchus_romeri'	'Cotylorhynchus_hancocki')	'Cotylorhynchus_bransoni'))	(('Angelosaurus_greeni'	'Angelosaurus_romeri')	'Angelosaurus_dolani'))	'Ennatosaurus_tecton'))	'Trichasaurus_texensis'))	'Casea_broilii')	('Caseoides_sanangeloensis'	'Caseopsis_agilis'))))))	((('Apsisaurus_witteri'	'Ascendonanus_nestleri')	('Archaeovenator_hamiltonensis'	('Pyozia_mesenensis'	(('Mesenosaurus_romeri'	'Varanopidae_indet.	_Cabarz_quarry')	(('Elliotsmithia_longiceps'	('Heleosaurus_scholtzi'	('Anningia_megalops'	'Microvaranops_parentis')))	('Mycterosaurus_longiceps'	(('Tambacarnifex_unguifalcatus'	('Aerosaurus_wellesi'	('Aerosaurus_greenleeorum'	'Ruthiromia_elcobriensis')))	('Varanops_brevirostris'
((('Limnoscelis_dynatis'	'Limnoscelis_paludis')	('Tseajaia_campi'	('Ambedus_pusillus'	('Oradectes_sanmiguelensis'	('Orobates_pabsti'	(('Desmatodon_hollandi'	'Desmatodon_hesperis')	('Silvadectes_absitus'	(('Diadectes_zenos'	'Diadectes_sideropelicus')	'Diadectes_tenuitectes'))))))))	((((('Eothyris_parkeyi'	'Vaughnictis_smithae')	'Oedaleops_campi')	(('Casea_halselli'	'Oromycter_dolesorum')	('Eocasea_martini'	('Phreatophasma_aenigmaticum'	((('Casea_nicholsi'	(('Euromycter_rutenus'	((('Alierasaurus_ronchii'	(('Cotylorhynchus_romeri'	'Cotylorhynchus_hancocki')	'Cotylorhynchus_bransoni'))	(('Angelosaurus_greeni'	'Angelosaurus_romeri')	'Angelosaurus_dolani'))	'Ennatosaurus_tecton'))	'Trichasaurus_texensis'))	'Casea_broilii')	('Caseoides_sanangeloensis'	'Caseopsis_agilis'))))))	((('Apsisaurus_witteri'	'Ascendonanus_nestleri')	('Archaeovenator_hamiltonensis'	('Pyozia_mesenensis'	(('Mesenosaurus_romeri'	'Varanopidae_indet.	_Cabarz_quarry')	(('Elliotsmithia_longiceps'	('Heleosaurus_scholtzi'	('Anningia_megalops'	'Microvaranops_parentis')))	('Mycterosaurus_longiceps'	(('Tambacarnifex_unguifalcatus'	('Aerosaurus_wellesi'	('Aerosaurus_greenleeorum'	'Ruthiromia_elcobriensis')))	('Varanops_brevirostris'
((('Limnoscelis_dynatis'	'Limnoscelis_paludis')	('Tseajaia_campi'	('Ambedus_pusillus'	('Oradectes_sanmiguelensis'	('Orobates_pabsti'	(('Desmatodon_hollandi'	'Desmatodon_hesperis')	('Silvadectes_absitus'	(('Diadectes_zenos'	'Diadectes_sideropelicus')	'Diadectes_tenuitectes'))))))))	((((('Eothyris_parkeyi'	'Vaughnictis_smithae')	'Oedaleops_campi')	(('Casea_halselli'	('Eocasea_martini'	('Phreatophasma_aenigmaticum'	((('Casea_nicholsi'	(('Euromycter_rutenus'	((('Alierasaurus_ronchii'	(('Cotylorhynchus_romeri'	'Cotylorhynchus_hancocki')	'Cotylorhynchus_bransoni'))	(('Angelosaurus_greeni'	'Angelosaurus_romeri')	'Angelosaurus_dolani'))	'Ennatosaurus_tecton'))	'Trichasaurus_texensis'))	'Casea_broilii')	('Caseoides_sanangeloensis'	'Caseopsis_agilis')))))	'Oromycter_dolesorum'))	((('Apsisaurus_witteri'	'Ascendonanus_nestleri')	('Archaeovenator_hamiltonensis'	('Pyozia_mesenensis'	(('Mesenosaurus_romeri'	'Varanopidae_indet.	_Cabarz_quarry')	((('Heleosaurus_scholtzi'	'Elliotsmithia_longiceps')	('Anningia_megalops'	'Microvaranops_parentis'))	('Mycterosaurus_longiceps'	(('Tambacarnifex_unguifalcatus'	('Aerosaurus_wellesi'	('Aerosaurus_greenleeorum'	'Ruthiromia_elcobriensis')))	('Varanops_brevirostris'
((('Limnoscelis_dynatis'	'Limnoscelis_paludis')	('Tseajaia_campi'	('Ambedus_pusillus'	('Oradectes_sanmiguelensis'	('Orobates_pabsti'	(('Desmatodon_hollandi'	'Desmatodon_hesperis')	('Silvadectes_absitus'	(('Diadectes_zenos'	'Diadectes_sideropelicus')	'Diadectes_tenuitectes'))))))))	((((('Eothyris_parkeyi'	'Vaughnictis_smithae')	'Oedaleops_campi')	(('Casea_halselli'	('Eocasea_martini'	('Phreatophasma_aenigmaticum'	((('Casea_nicholsi'	(('Euromycter_rutenus'	((('Alierasaurus_ronchii'	(('Cotylorhynchus_romeri'	'Cotylorhynchus_hancocki')	'Cotylorhynchus_bransoni'))	(('Angelosaurus_greeni'	'Angelosaurus_romeri')	'Angelosaurus_dolani'))	'Ennatosaurus_tecton'))	'Trichasaurus_texensis'))	'Casea_broilii')	('Caseoides_sanangeloensis'	'Caseopsis_agilis')))))	'Oromycter_dolesorum'))	((('Apsisaurus_witteri'	'Ascendonanus_nestleri')	('Archaeovenator_hamiltonensis'	('Pyozia_mesenensis'	(('Mesenosaurus_romeri'	'Varanopidae_indet.	_Cabarz_quarry')	(('Elliotsmithia_longiceps'	(('Anningia_megalops'	'Microvaranops_parentis')	'Heleosaurus_scholtzi'))	('Mycterosaurus_longiceps'	(('Tambacarnifex_unguifalcatus'	('Aerosaurus_wellesi'	('Aerosaurus_greenleeorum'	'Ruthiromia_elcobriensis')))	('Varanops_brevirostris'
((('Limnoscelis_dynatis'	'Limnoscelis_paludis')	('Tseajaia_campi'	('Ambedus_pusillus'	('Oradectes_sanmiguelensis'	('Orobates_pabsti'	(('Desmatodon_hollandi'	'Desmatodon_hesperis')	('Silvadectes_absitus'	(('Diadectes_zenos'	'Diadectes_sideropelicus')	'Diadectes_tenuitectes'))))))))	((((('Eothyris_parkeyi'	'Vaughnictis_smithae')	'Oedaleops_campi')	(('Casea_halselli'	('Eocasea_martini'	('Phreatophasma_aenigmaticum'	((('Casea_nicholsi'	(('Euromycter_rutenus'	((('Alierasaurus_ronchii'	(('Cotylorhynchus_romeri'	'Cotylorhynchus_hancocki')	'Cotylorhynchus_bransoni'))	(('Angelosaurus_greeni'	'Angelosaurus_romeri')	'Angelosaurus_dolani'))	'Ennatosaurus_tecton'))	'Trichasaurus_texensis'))	'Casea_broilii')	('Caseoides_sanangeloensis'	'Caseopsis_agilis')))))	'Oromycter_dolesorum'))	((('Apsisaurus_witteri'	'Ascendonanus_nestleri')	('Archaeovenator_hamiltonensis'	('Pyozia_mesenensis'	(('Mesenosaurus_romeri'	'Varanopidae_indet.	_Cabarz_quarry')	((('Heleosaurus_scholtzi'	'Elliotsmithia_longiceps')	('Anningia_megalops'	'Microvaranops_parentis'))	('Mycterosaurus_longiceps'	(('Tambacarnifex_unguifalcatus'	('Varanops_brevirostris'	('Varanodon_agilis'	'Watongia_meieri')))	(('Aerosaurus_wellesi'
((('Limnoscelis_dynatis'	'Limnoscelis_paludis')	('Tseajaia_campi'	('Ambedus_pusillus'	('Oradectes_sanmiguelensis'	('Orobates_pabsti'	(('Desmatodon_hollandi'	'Desmatodon_hesperis')	('Silvadectes_absitus'	(('Diadectes_zenos'	'Diadectes_sideropelicus')	'Diadectes_tenuitectes'))))))))	((((('Eothyris_parkeyi'	'Vaughnictis_smithae')	'Oedaleops_campi')	(('Casea_halselli'	('Eocasea_martini'	('Phreatophasma_aenigmaticum'	((('Casea_nicholsi'	(('Euromycter_rutenus'	((('Alierasaurus_ronchii'	(('Cotylorhynchus_romeri'	'Cotylorhynchus_hancocki')	'Cotylorhynchus_bransoni'))	(('Angelosaurus_greeni'	'Angelosaurus_romeri')	'Angelosaurus_dolani'))	'Ennatosaurus_tecton'))	'Trichasaurus_texensis'))	'Casea_broilii')	('Caseoides_sanangeloensis'	'Caseopsis_agilis')))))	'Oromycter_dolesorum'))	((('Apsisaurus_witteri'	'Ascendonanus_nestleri')	('Archaeovenator_hamiltonensis'	('Pyozia_mesenensis'	(('Mesenosaurus_romeri'	'Varanopidae_indet.	_Cabarz_quarry')	((('Elliotsmithia_longiceps'	'Heleosaurus_scholtzi')	('Anningia_megalops'	'Microvaranops_parentis'))	('Mycterosaurus_longiceps'	(('Tambacarnifex_unguifalcatus'	('Aerosaurus_wellesi'	('Aerosaurus_greenleeorum'	'Ruthiromia_elcobriensis')))	('Varanops_brevirostris'
((('Limnoscelis_dynatis'	'Limnoscelis_paludis')	('Tseajaia_campi'	('Ambedus_pusillus'	('Oradectes_sanmiguelensis'	('Orobates_pabsti'	(('Desmatodon_hollandi'	'Desmatodon_hesperis')	('Silvadectes_absitus'	(('Diadectes_zenos'	'Diadectes_sideropelicus')	'Diadectes_tenuitectes'))))))))	((((('Eothyris_parkeyi'	'Vaughnictis_smithae')	'Oedaleops_campi')	(('Casea_halselli'	('Eocasea_martini'	('Phreatophasma_aenigmaticum'	((('Casea_nicholsi'	(('Euromycter_rutenus'	((('Alierasaurus_ronchii'	(('Cotylorhynchus_romeri'	'Cotylorhynchus_hancocki')	'Cotylorhynchus_bransoni'))	(('Angelosaurus_greeni'	'Angelosaurus_romeri')	'Angelosaurus_dolani'))	'Ennatosaurus_tecton'))	'Trichasaurus_texensis'))	'Casea_broilii')	('Caseoides_sanangeloensis'	'Caseopsis_agilis')))))	'Oromycter_dolesorum'))	((('Apsisaurus_witteri'	'Ascendonanus_nestleri')	('Archaeovenator_hamiltonensis'	('Pyozia_mesenensis'	(('Mesenosaurus_romeri'	'Varanopidae_indet.	_Cabarz_quarry')	((('Elliotsmithia_longiceps'	'Heleosaurus_scholtzi')	('Anningia_megalops'	'Microvaranops_parentis'))	('Mycterosaurus_longiceps'	(('Tambacarnifex_unguifalcatus'	('Aerosaurus_wellesi'	('Aerosaurus_greenleeorum'	'Ruthiromia_elcobriensis')))	('Varanops_brevirostris'
((('Limnoscelis_dynatis'	'Limnoscelis_paludis')	('Tseajaia_campi'	('Ambedus_pusillus'	('Oradectes_sanmiguelensis'	('Orobates_pabsti'	(('Desmatodon_hollandi'	'Desmatodon_hesperis')	('Silvadectes_absitus'	(('Diadectes_zenos'	'Diadectes_sideropelicus')	'Diadectes_tenuitectes'))))))))	((((('Eothyris_parkeyi'	'Vaughnictis_smithae')	'Oedaleops_campi')	(('Casea_halselli'	('Eocasea_martini'	('Phreatophasma_aenigmaticum'	((('Casea_nicholsi'	(('Euromycter_rutenus'	((('Alierasaurus_ronchii'	(('Cotylorhynchus_romeri'	'Cotylorhynchus_hancocki')	'Cotylorhynchus_bransoni'))	(('Angelosaurus_greeni'	'Angelosaurus_romeri')	'Angelosaurus_dolani'))	'Ennatosaurus_tecton'))	'Trichasaurus_texensis'))	'Casea_broilii')	('Caseoides_sanangeloensis'	'Caseopsis_agilis')))))	'Oromycter_dolesorum'))	((('Apsisaurus_witteri'	'Ascendonanus_nestleri')	('Archaeovenator_hamiltonensis'	('Pyozia_mesenensis'	(('Mesenosaurus_romeri'	'Varanopidae_indet.	_Cabarz_quarry')	(('Heleosaurus_scholtzi'	('Elliotsmithia_longiceps'	('Anningia_megalops'	'Microvaranops_parentis')))	('Mycterosaurus_longiceps'	(('Tambacarnifex_unguifalcatus'	('Aerosaurus_wellesi'	('Aerosaurus_greenleeorum'	'Ruthiromia_elcobriensis')))	('Varanops_brevirostris'
((('Limnoscelis_dynatis'	'Limnoscelis_paludis')	('Tseajaia_campi'	('Ambedus_pusillus'	('Oradectes_sanmiguelensis'	('Orobates_pabsti'	(('Desmatodon_hollandi'	'Desmatodon_hesperis')	('Silvadectes_absitus'	(('Diadectes_zenos'	'Diadectes_sideropelicus')	'Diadectes_tenuitectes'))))))))	((((('Eothyris_parkeyi'	'Vaughnictis_smithae')	'Oedaleops_campi')	(('Casea_halselli'	('Eocasea_martini'	('Phreatophasma_aenigmaticum'	((('Casea_nicholsi'	(('Euromycter_rutenus'	((('Alierasaurus_ronchii'	(('Cotylorhynchus_romeri'	'Cotylorhynchus_hancocki')	'Cotylorhynchus_bransoni'))	(('Angelosaurus_greeni'	'Angelosaurus_romeri')	'Angelosaurus_dolani'))	'Ennatosaurus_tecton'))	'Trichasaurus_texensis'))	'Casea_broilii')	('Caseoides_sanangeloensis'	'Caseopsis_agilis')))))	'Oromycter_dolesorum'))	((('Apsisaurus_witteri'	'Ascendonanus_nestleri')	('Archaeovenator_hamiltonensis'	('Pyozia_mesenensis'	(('Mesenosaurus_romeri'	'Varanopidae_indet.	_Cabarz_quarry')	(('Elliotsmithia_longiceps'	('Heleosaurus_scholtzi'	('Anningia_megalops'	'Microvaranops_parentis')))	('Mycterosaurus_longiceps'	(('Tambacarnifex_unguifalcatus'	('Aerosaurus_wellesi'	('Aerosaurus_greenleeorum'	'Ruthiromia_elcobriensis')))	('Varanops_brevirostris'
((('Limnoscelis_dynatis'	'Limnoscelis_paludis')	('Tseajaia_campi'	('Ambedus_pusillus'	('Oradectes_sanmiguelensis'	('Orobates_pabsti'	(('Desmatodon_hollandi'	'Desmatodon_hesperis')	('Silvadectes_absitus'	(('Diadectes_zenos'	'Diadectes_sideropelicus')	'Diadectes_tenuitectes'))))))))	((((('Eothyris_parkeyi'	'Vaughnictis_smithae')	'Oedaleops_campi')	(('Casea_halselli'	('Eocasea_martini'	('Phreatophasma_aenigmaticum'	((('Casea_nicholsi'	(('Euromycter_rutenus'	((('Alierasaurus_ronchii'	(('Cotylorhynchus_romeri'	'Cotylorhynchus_hancocki')	'Cotylorhynchus_bransoni'))	(('Angelosaurus_greeni'	'Angelosaurus_romeri')	'Angelosaurus_dolani'))	'Ennatosaurus_tecton'))	'Trichasaurus_texensis'))	'Casea_broilii')	('Caseoides_sanangeloensis'	'Caseopsis_agilis')))))	'Oromycter_dolesorum'))	((('Apsisaurus_witteri'	'Ascendonanus_nestleri')	('Archaeovenator_hamiltonensis'	('Pyozia_mesenensis'	(('Mesenosaurus_romeri'	'Varanopidae_indet.	_Cabarz_quarry')	((('Elliotsmithia_longiceps'	'Heleosaurus_scholtzi')	('Anningia_megalops'	'Microvaranops_parentis'))	('Mycterosaurus_longiceps'	(('Tambacarnifex_unguifalcatus'	('Aerosaurus_wellesi'	('Aerosaurus_greenleeorum'	'Ruthiromia_elcobriensis')))	('Varanops_brevirostris'
((('Limnoscelis_dynatis'	'Limnoscelis_paludis')	('Tseajaia_campi'	('Ambedus_pusillus'	('Oradectes_sanmiguelensis'	('Orobates_pabsti'	(('Desmatodon_hollandi'	'Desmatodon_hesperis')	('Silvadectes_absitus'	(('Diadectes_zenos'	'Diadectes_sideropelicus')	'Diadectes_tenuitectes'))))))))	((((('Eothyris_parkeyi'	'Vaughnictis_smithae')	'Oedaleops_campi')	(('Casea_halselli'	('Eocasea_martini'	('Phreatophasma_aenigmaticum'	((('Casea_nicholsi'	(('Euromycter_rutenus'	((('Alierasaurus_ronchii'	(('Cotylorhynchus_romeri'	'Cotylorhynchus_hancocki')	'Cotylorhynchus_bransoni'))	(('Angelosaurus_greeni'	'Angelosaurus_romeri')	'Angelosaurus_dolani'))	'Ennatosaurus_tecton'))	'Trichasaurus_texensis'))	'Casea_broilii')	('Caseoides_sanangeloensis'	'Caseopsis_agilis')))))	'Oromycter_dolesorum'))	((('Apsisaurus_witteri'	'Ascendonanus_nestleri')	('Archaeovenator_hamiltonensis'	('Pyozia_mesenensis'	(('Mesenosaurus_romeri'	'Varanopidae_indet.	_Cabarz_quarry')	(('Elliotsmithia_longiceps'	(('Anningia_megalops'	'Microvaranops_parentis')	'Heleosaurus_scholtzi'))	('Mycterosaurus_longiceps'	(('Tambacarnifex_unguifalcatus'	('Aerosaurus_wellesi'	('Aerosaurus_greenleeorum'	'Ruthiromia_elcobriensis')))	('Varanops_brevirostris'
((('Limnoscelis_dynatis'	'Limnoscelis_paludis')	('Tseajaia_campi'	('Ambedus_pusillus'	('Oradectes_sanmiguelensis'	('Orobates_pabsti'	(('Desmatodon_hollandi'	'Desmatodon_hesperis')	('Silvadectes_absitus'	(('Diadectes_zenos'	'Diadectes_sideropelicus')	'Diadectes_tenuitectes'))))))))	((((('Eothyris_parkeyi'	'Vaughnictis_smithae')	'Oedaleops_campi')	(('Casea_halselli'	('Eocasea_martini'	('Phreatophasma_aenigmaticum'	((('Casea_nicholsi'	(('Euromycter_rutenus'	((('Alierasaurus_ronchii'	(('Cotylorhynchus_romeri'	'Cotylorhynchus_hancocki')	'Cotylorhynchus_bransoni'))	(('Angelosaurus_greeni'	'Angelosaurus_romeri')	'Angelosaurus_dolani'))	'Ennatosaurus_tecton'))	'Trichasaurus_texensis'))	'Casea_broilii')	('Caseoides_sanangeloensis'	'Caseopsis_agilis')))))	'Oromycter_dolesorum'))	((('Apsisaurus_witteri'	'Ascendonanus_nestleri')	('Archaeovenator_hamiltonensis'	('Pyozia_mesenensis'	(('Mesenosaurus_romeri'	'Varanopidae_indet.	_Cabarz_quarry')	((('Elliotsmithia_longiceps'	('Anningia_megalops'	'Microvaranops_parentis'))	'Heleosaurus_scholtzi')	('Mycterosaurus_longiceps'	(('Tambacarnifex_unguifalcatus'	('Aerosaurus_wellesi'	('Aerosaurus_greenleeorum'	'Ruthiromia_elcobriensis')))	('Varanops_brevirostris'
((('Limnoscelis_dynatis'	'Limnoscelis_paludis')	('Tseajaia_campi'	('Ambedus_pusillus'	('Oradectes_sanmiguelensis'	('Orobates_pabsti'	(('Desmatodon_hollandi'	'Desmatodon_hesperis')	('Silvadectes_absitus'	(('Diadectes_zenos'	'Diadectes_sideropelicus')	'Diadectes_tenuitectes'))))))))	((((('Eothyris_parkeyi'	'Vaughnictis_smithae')	'Oedaleops_campi')	(('Casea_halselli'	('Eocasea_martini'	('Phreatophasma_aenigmaticum'	((('Casea_nicholsi'	(('Euromycter_rutenus'	((('Alierasaurus_ronchii'	(('Cotylorhynchus_romeri'	'Cotylorhynchus_hancocki')	'Cotylorhynchus_bransoni'))	(('Angelosaurus_greeni'	'Angelosaurus_romeri')	'Angelosaurus_dolani'))	'Ennatosaurus_tecton'))	'Trichasaurus_texensis'))	'Casea_broilii')	('Caseoides_sanangeloensis'	'Caseopsis_agilis')))))	'Oromycter_dolesorum'))	((('Apsisaurus_witteri'	'Ascendonanus_nestleri')	('Archaeovenator_hamiltonensis'	('Pyozia_mesenensis'	(('Mesenosaurus_romeri'	'Varanopidae_indet.	_Cabarz_quarry')	((('Heleosaurus_scholtzi'	'Elliotsmithia_longiceps')	('Anningia_megalops'	'Microvaranops_parentis'))	('Mycterosaurus_longiceps'	(('Tambacarnifex_unguifalcatus'	('Aerosaurus_wellesi'	('Aerosaurus_greenleeorum'	'Ruthiromia_elcobriensis')))	('Varanops_brevirostris'
((('Limnoscelis_dynatis'	'Limnoscelis_paludis')	('Tseajaia_campi'	('Ambedus_pusillus'	('Oradectes_sanmiguelensis'	('Orobates_pabsti'	(('Desmatodon_hollandi'	'Desmatodon_hesperis')	('Silvadectes_absitus'	(('Diadectes_zenos'	'Diadectes_sideropelicus')	'Diadectes_tenuitectes'))))))))	((((('Eothyris_parkeyi'	'Vaughnictis_smithae')	'Oedaleops_campi')	(('Casea_halselli'	('Eocasea_martini'	('Phreatophasma_aenigmaticum'	((('Casea_nicholsi'	(('Euromycter_rutenus'	((('Alierasaurus_ronchii'	(('Cotylorhynchus_romeri'	'Cotylorhynchus_hancocki')	'Cotylorhynchus_bransoni'))	(('Angelosaurus_greeni'	'Angelosaurus_romeri')	'Angelosaurus_dolani'))	'Ennatosaurus_tecton'))	'Trichasaurus_texensis'))	'Casea_broilii')	('Caseoides_sanangeloensis'	'Caseopsis_agilis')))))	'Oromycter_dolesorum'))	((('Apsisaurus_witteri'	'Ascendonanus_nestleri')	('Archaeovenator_hamiltonensis'	('Pyozia_mesenensis'	(('Mesenosaurus_romeri'	'Varanopidae_indet.	_Cabarz_quarry')	((('Elliotsmithia_longiceps'	('Anningia_megalops'	'Microvaranops_parentis'))	'Heleosaurus_scholtzi')	('Mycterosaurus_longiceps'	(('Tambacarnifex_unguifalcatus'	('Aerosaurus_wellesi'	('Aerosaurus_greenleeorum'	'Ruthiromia_elcobriensis')))	('Varanops_brevirostris'
((('Limnoscelis_dynatis'	'Limnoscelis_paludis')	('Tseajaia_campi'	('Ambedus_pusillus'	('Oradectes_sanmiguelensis'	('Orobates_pabsti'	(('Desmatodon_hollandi'	'Desmatodon_hesperis')	('Silvadectes_absitus'	(('Diadectes_zenos'	'Diadectes_sideropelicus')	'Diadectes_tenuitectes'))))))))	((((('Eothyris_parkeyi'	'Vaughnictis_smithae')	'Oedaleops_campi')	(('Casea_halselli'	('Eocasea_martini'	('Phreatophasma_aenigmaticum'	((('Casea_nicholsi'	(('Euromycter_rutenus'	((('Alierasaurus_ronchii'	(('Cotylorhynchus_romeri'	'Cotylorhynchus_hancocki')	'Cotylorhynchus_bransoni'))	(('Angelosaurus_greeni'	'Angelosaurus_romeri')	'Angelosaurus_dolani'))	'Ennatosaurus_tecton'))	'Trichasaurus_texensis'))	'Casea_broilii')	('Caseoides_sanangeloensis'	'Caseopsis_agilis')))))	'Oromycter_dolesorum'))	((('Apsisaurus_witteri'	'Ascendonanus_nestleri')	('Archaeovenator_hamiltonensis'	('Pyozia_mesenensis'	(('Mesenosaurus_romeri'	'Varanopidae_indet.	_Cabarz_quarry')	(('Elliotsmithia_longiceps'	(('Anningia_megalops'	'Microvaranops_parentis')	'Heleosaurus_scholtzi'))	('Mycterosaurus_longiceps'	(('Tambacarnifex_unguifalcatus'	('Aerosaurus_wellesi'	('Aerosaurus_greenleeorum'	'Ruthiromia_elcobriensis')))	('Varanops_brevirostris'
((('Limnoscelis_dynatis'	'Limnoscelis_paludis')	('Tseajaia_campi'	('Ambedus_pusillus'	('Oradectes_sanmiguelensis'	('Orobates_pabsti'	(('Desmatodon_hollandi'	'Desmatodon_hesperis')	('Silvadectes_absitus'	(('Diadectes_zenos'	'Diadectes_sideropelicus')	'Diadectes_tenuitectes'))))))))	((((('Eothyris_parkeyi'	'Vaughnictis_smithae')	'Oedaleops_campi')	(('Casea_halselli'	('Eocasea_martini'	('Phreatophasma_aenigmaticum'	((('Casea_nicholsi'	(('Euromycter_rutenus'	((('Alierasaurus_ronchii'	(('Cotylorhynchus_romeri'	'Cotylorhynchus_hancocki')	'Cotylorhynchus_bransoni'))	(('Angelosaurus_greeni'	'Angelosaurus_romeri')	'Angelosaurus_dolani'))	'Ennatosaurus_tecton'))	'Trichasaurus_texensis'))	'Casea_broilii')	('Caseoides_sanangeloensis'	'Caseopsis_agilis')))))	'Oromycter_dolesorum'))	((('Apsisaurus_witteri'	'Ascendonanus_nestleri')	('Archaeovenator_hamiltonensis'	('Pyozia_mesenensis'	(('Mesenosaurus_romeri'	'Varanopidae_indet.	_Cabarz_quarry')	(('Heleosaurus_scholtzi'	('Elliotsmithia_longiceps'	('Anningia_megalops'	'Microvaranops_parentis')))	('Mycterosaurus_longiceps'	(('Tambacarnifex_unguifalcatus'	('Aerosaurus_wellesi'	('Aerosaurus_greenleeorum'	'Ruthiromia_elcobriensis')))	('Varanops_brevirostris'
((('Limnoscelis_dynatis'	'Limnoscelis_paludis')	('Tseajaia_campi'	('Ambedus_pusillus'	('Oradectes_sanmiguelensis'	('Orobates_pabsti'	(('Desmatodon_hollandi'	'Desmatodon_hesperis')	('Silvadectes_absitus'	(('Diadectes_zenos'	'Diadectes_sideropelicus')	'Diadectes_tenuitectes'))))))))	((((('Eothyris_parkeyi'	'Vaughnictis_smithae')	'Oedaleops_campi')	(('Casea_halselli'	('Eocasea_martini'	('Phreatophasma_aenigmaticum'	((('Casea_nicholsi'	(('Euromycter_rutenus'	((('Alierasaurus_ronchii'	(('Cotylorhynchus_romeri'	'Cotylorhynchus_hancocki')	'Cotylorhynchus_bransoni'))	(('Angelosaurus_greeni'	'Angelosaurus_romeri')	'Angelosaurus_dolani'))	'Ennatosaurus_tecton'))	'Trichasaurus_texensis'))	'Casea_broilii')	('Caseoides_sanangeloensis'	'Caseopsis_agilis')))))	'Oromycter_dolesorum'))	((('Apsisaurus_witteri'	'Ascendonanus_nestleri')	('Archaeovenator_hamiltonensis'	('Pyozia_mesenensis'	(('Mesenosaurus_romeri'	'Varanopidae_indet.	_Cabarz_quarry')	(('Heleosaurus_scholtzi'	('Elliotsmithia_longiceps'	('Anningia_megalops'	'Microvaranops_parentis')))	('Mycterosaurus_longiceps'	(('Tambacarnifex_unguifalcatus'	('Aerosaurus_wellesi'	('Aerosaurus_greenleeorum'	'Ruthiromia_elcobriensis')))	('Varanops_brevirostris'
((('Limnoscelis_dynatis'	'Limnoscelis_paludis')	('Tseajaia_campi'	('Ambedus_pusillus'	('Oradectes_sanmiguelensis'	('Orobates_pabsti'	(('Desmatodon_hollandi'	'Desmatodon_hesperis')	('Silvadectes_absitus'	(('Diadectes_zenos'	'Diadectes_sideropelicus')	'Diadectes_tenuitectes'))))))))	((((('Eothyris_parkeyi'	'Vaughnictis_smithae')	'Oedaleops_campi')	(('Casea_halselli'	('Eocasea_martini'	('Phreatophasma_aenigmaticum'	((('Casea_nicholsi'	(('Euromycter_rutenus'	((('Alierasaurus_ronchii'	(('Cotylorhynchus_romeri'	'Cotylorhynchus_hancocki')	'Cotylorhynchus_bransoni'))	(('Angelosaurus_greeni'	'Angelosaurus_romeri')	'Angelosaurus_dolani'))	'Ennatosaurus_tecton'))	'Trichasaurus_texensis'))	'Casea_broilii')	('Caseoides_sanangeloensis'	'Caseopsis_agilis')))))	'Oromycter_dolesorum'))	((('Apsisaurus_witteri'	'Ascendonanus_nestleri')	('Archaeovenator_hamiltonensis'	('Pyozia_mesenensis'	(('Mesenosaurus_romeri'	'Varanopidae_indet.	_Cabarz_quarry')	(('Elliotsmithia_longiceps'	(('Anningia_megalops'	'Microvaranops_parentis')	'Heleosaurus_scholtzi'))	('Mycterosaurus_longiceps'	(('Tambacarnifex_unguifalcatus'	('Aerosaurus_wellesi'	('Aerosaurus_greenleeorum'	'Ruthiromia_elcobriensis')))	('Varanops_brevirostris'
((('Limnoscelis_dynatis'	'Limnoscelis_paludis')	('Tseajaia_campi'	('Ambedus_pusillus'	('Oradectes_sanmiguelensis'	('Orobates_pabsti'	(('Desmatodon_hollandi'	'Desmatodon_hesperis')	('Silvadectes_absitus'	(('Diadectes_zenos'	'Diadectes_sideropelicus')	'Diadectes_tenuitectes'))))))))	((((('Eothyris_parkeyi'	'Vaughnictis_smithae')	'Oedaleops_campi')	(('Casea_halselli'	('Eocasea_martini'	('Phreatophasma_aenigmaticum'	((('Casea_nicholsi'	(('Euromycter_rutenus'	((('Alierasaurus_ronchii'	(('Cotylorhynchus_romeri'	'Cotylorhynchus_hancocki')	'Cotylorhynchus_bransoni'))	(('Angelosaurus_greeni'	'Angelosaurus_romeri')	'Angelosaurus_dolani'))	'Ennatosaurus_tecton'))	'Trichasaurus_texensis'))	'Casea_broilii')	('Caseoides_sanangeloensis'	'Caseopsis_agilis')))))	'Oromycter_dolesorum'))	((('Apsisaurus_witteri'	'Ascendonanus_nestleri')	('Archaeovenator_hamiltonensis'	('Pyozia_mesenensis'	(('Mesenosaurus_romeri'	'Varanopidae_indet.	_Cabarz_quarry')	((('Elliotsmithia_longiceps'	('Anningia_megalops'	'Microvaranops_parentis'))	'Heleosaurus_scholtzi')	('Mycterosaurus_longiceps'	(('Tambacarnifex_unguifalcatus'	('Aerosaurus_wellesi'	('Aerosaurus_greenleeorum'	'Ruthiromia_elcobriensis')))	('Varanops_brevirostris'
((('Limnoscelis_dynatis'	'Limnoscelis_paludis')	('Tseajaia_campi'	('Ambedus_pusillus'	('Oradectes_sanmiguelensis'	('Orobates_pabsti'	(('Desmatodon_hollandi'	'Desmatodon_hesperis')	('Silvadectes_absitus'	(('Diadectes_zenos'	'Diadectes_sideropelicus')	'Diadectes_tenuitectes'))))))))	((((('Eothyris_parkeyi'	'Vaughnictis_smithae')	'Oedaleops_campi')	(('Casea_halselli'	('Eocasea_martini'	('Phreatophasma_aenigmaticum'	((('Casea_nicholsi'	(('Euromycter_rutenus'	((('Alierasaurus_ronchii'	(('Cotylorhynchus_romeri'	'Cotylorhynchus_hancocki')	'Cotylorhynchus_bransoni'))	(('Angelosaurus_greeni'	'Angelosaurus_romeri')	'Angelosaurus_dolani'))	'Ennatosaurus_tecton'))	'Trichasaurus_texensis'))	'Casea_broilii')	('Caseoides_sanangeloensis'	'Caseopsis_agilis')))))	'Oromycter_dolesorum'))	((('Apsisaurus_witteri'	'Ascendonanus_nestleri')	('Archaeovenator_hamiltonensis'	('Pyozia_mesenensis'	(('Mesenosaurus_romeri'	'Varanopidae_indet.	_Cabarz_quarry')	(('Elliotsmithia_longiceps'	('Heleosaurus_scholtzi'	('Anningia_megalops'	'Microvaranops_parentis')))	('Mycterosaurus_longiceps'	(('Tambacarnifex_unguifalcatus'	('Aerosaurus_wellesi'	('Aerosaurus_greenleeorum'	'Ruthiromia_elcobriensis')))	('Varanops_brevirostris'
((('Limnoscelis_dynatis'	'Limnoscelis_paludis')	('Tseajaia_campi'	('Ambedus_pusillus'	('Oradectes_sanmiguelensis'	('Orobates_pabsti'	(('Desmatodon_hollandi'	'Desmatodon_hesperis')	('Silvadectes_absitus'	(('Diadectes_zenos'	'Diadectes_sideropelicus')	'Diadectes_tenuitectes'))))))))	((((('Eothyris_parkeyi'	'Vaughnictis_smithae')	'Oedaleops_campi')	(('Casea_halselli'	('Eocasea_martini'	('Phreatophasma_aenigmaticum'	((('Casea_nicholsi'	(('Euromycter_rutenus'	((('Alierasaurus_ronchii'	(('Cotylorhynchus_romeri'	'Cotylorhynchus_hancocki')	'Cotylorhynchus_bransoni'))	(('Angelosaurus_greeni'	'Angelosaurus_romeri')	'Angelosaurus_dolani'))	'Ennatosaurus_tecton'))	'Trichasaurus_texensis'))	'Casea_broilii')	('Caseoides_sanangeloensis'	'Caseopsis_agilis')))))	'Oromycter_dolesorum'))	((('Apsisaurus_witteri'	'Ascendonanus_nestleri')	('Archaeovenator_hamiltonensis'	('Pyozia_mesenensis'	(('Mesenosaurus_romeri'	'Varanopidae_indet.	_Cabarz_quarry')	(('Elliotsmithia_longiceps'	('Heleosaurus_scholtzi'	('Anningia_megalops'	'Microvaranops_parentis')))	('Mycterosaurus_longiceps'	(('Tambacarnifex_unguifalcatus'	('Aerosaurus_wellesi'	('Aerosaurus_greenleeorum'	'Ruthiromia_elcobriensis')))	('Varanops_brevirostris'
((('Limnoscelis_dynatis'	'Limnoscelis_paludis')	('Tseajaia_campi'	('Ambedus_pusillus'	('Oradectes_sanmiguelensis'	('Orobates_pabsti'	(('Desmatodon_hollandi'	'Desmatodon_hesperis')	('Silvadectes_absitus'	(('Diadectes_zenos'	'Diadectes_sideropelicus')	'Diadectes_tenuitectes'))))))))	((((('Eothyris_parkeyi'	'Vaughnictis_smithae')	'Oedaleops_campi')	(('Casea_halselli'	('Eocasea_martini'	('Phreatophasma_aenigmaticum'	((('Casea_nicholsi'	(('Euromycter_rutenus'	((('Alierasaurus_ronchii'	(('Cotylorhynchus_romeri'	'Cotylorhynchus_hancocki')	'Cotylorhynchus_bransoni'))	(('Angelosaurus_greeni'	'Angelosaurus_romeri')	'Angelosaurus_dolani'))	'Ennatosaurus_tecton'))	'Trichasaurus_texensis'))	'Casea_broilii')	('Caseoides_sanangeloensis'	'Caseopsis_agilis')))))	'Oromycter_dolesorum'))	((('Apsisaurus_witteri'	'Ascendonanus_nestleri')	('Archaeovenator_hamiltonensis'	('Pyozia_mesenensis'	(('Mesenosaurus_romeri'	'Varanopidae_indet.	_Cabarz_quarry')	(('Elliotsmithia_longiceps'	('Heleosaurus_scholtzi'	('Anningia_megalops'	'Microvaranops_parentis')))	('Mycterosaurus_longiceps'	(('Tambacarnifex_unguifalcatus'	('Aerosaurus_wellesi'	('Aerosaurus_greenleeorum'	'Ruthiromia_elcobriensis')))	('Varanops_brevirostris'
((('Limnoscelis_dynatis'	'Limnoscelis_paludis')	('Tseajaia_campi'	('Ambedus_pusillus'	('Oradectes_sanmiguelensis'	('Orobates_pabsti'	(('Desmatodon_hollandi'	'Desmatodon_hesperis')	('Silvadectes_absitus'	(('Diadectes_zenos'	'Diadectes_sideropelicus')	'Diadectes_tenuitectes'))))))))	((((('Eothyris_parkeyi'	'Vaughnictis_smithae')	'Oedaleops_campi')	(('Casea_halselli'	('Eocasea_martini'	('Phreatophasma_aenigmaticum'	((('Casea_nicholsi'	(('Euromycter_rutenus'	((('Alierasaurus_ronchii'	(('Cotylorhynchus_romeri'	'Cotylorhynchus_hancocki')	'Cotylorhynchus_bransoni'))	(('Angelosaurus_greeni'	'Angelosaurus_romeri')	'Angelosaurus_dolani'))	'Ennatosaurus_tecton'))	'Trichasaurus_texensis'))	'Casea_broilii')	('Caseoides_sanangeloensis'	'Caseopsis_agilis')))))	'Oromycter_dolesorum'))	((('Apsisaurus_witteri'	'Ascendonanus_nestleri')	('Archaeovenator_hamiltonensis'	('Pyozia_mesenensis'	(('Mesenosaurus_romeri'	'Varanopidae_indet.	_Cabarz_quarry')	(('Heleosaurus_scholtzi'	('Elliotsmithia_longiceps'	('Anningia_megalops'	'Microvaranops_parentis')))	('Mycterosaurus_longiceps'	(('Tambacarnifex_unguifalcatus'	('Aerosaurus_wellesi'	('Aerosaurus_greenleeorum'	'Ruthiromia_elcobriensis')))	('Varanops_brevirostris'
((('Limnoscelis_dynatis'	'Limnoscelis_paludis')	('Tseajaia_campi'	('Ambedus_pusillus'	('Oradectes_sanmiguelensis'	('Orobates_pabsti'	(('Desmatodon_hollandi'	'Desmatodon_hesperis')	('Silvadectes_absitus'	(('Diadectes_zenos'	'Diadectes_sideropelicus')	'Diadectes_tenuitectes'))))))))	((((('Eothyris_parkeyi'	'Vaughnictis_smithae')	'Oedaleops_campi')	(('Casea_halselli'	('Eocasea_martini'	('Phreatophasma_aenigmaticum'	((('Casea_nicholsi'	(('Euromycter_rutenus'	((('Alierasaurus_ronchii'	(('Cotylorhynchus_romeri'	'Cotylorhynchus_hancocki')	'Cotylorhynchus_bransoni'))	(('Angelosaurus_greeni'	'Angelosaurus_romeri')	'Angelosaurus_dolani'))	'Ennatosaurus_tecton'))	'Trichasaurus_texensis'))	'Casea_broilii')	('Caseoides_sanangeloensis'	'Caseopsis_agilis')))))	'Oromycter_dolesorum'))	((('Apsisaurus_witteri'	'Ascendonanus_nestleri')	('Archaeovenator_hamiltonensis'	('Pyozia_mesenensis'	(('Mesenosaurus_romeri'	'Varanopidae_indet.	_Cabarz_quarry')	((('Elliotsmithia_longiceps'	('Anningia_megalops'	'Microvaranops_parentis'))	'Heleosaurus_scholtzi')	('Mycterosaurus_longiceps'	(('Tambacarnifex_unguifalcatus'	('Aerosaurus_wellesi'	('Aerosaurus_greenleeorum'	'Ruthiromia_elcobriensis')))	('Varanops_brevirostris'
((('Limnoscelis_dynatis'	'Limnoscelis_paludis')	('Tseajaia_campi'	('Ambedus_pusillus'	('Oradectes_sanmiguelensis'	('Orobates_pabsti'	(('Desmatodon_hollandi'	'Desmatodon_hesperis')	('Silvadectes_absitus'	(('Diadectes_zenos'	'Diadectes_sideropelicus')	'Diadectes_tenuitectes'))))))))	((((('Eothyris_parkeyi'	'Vaughnictis_smithae')	'Oedaleops_campi')	(('Casea_halselli'	('Eocasea_martini'	('Phreatophasma_aenigmaticum'	((('Casea_nicholsi'	(('Euromycter_rutenus'	((('Alierasaurus_ronchii'	(('Cotylorhynchus_romeri'	'Cotylorhynchus_hancocki')	'Cotylorhynchus_bransoni'))	(('Angelosaurus_greeni'	'Angelosaurus_romeri')	'Angelosaurus_dolani'))	'Ennatosaurus_tecton'))	'Trichasaurus_texensis'))	'Casea_broilii')	('Caseoides_sanangeloensis'	'Caseopsis_agilis')))))	'Oromycter_dolesorum'))	((('Apsisaurus_witteri'	'Ascendonanus_nestleri')	('Archaeovenator_hamiltonensis'	('Pyozia_mesenensis'	(('Mesenosaurus_romeri'	'Varanopidae_indet.	_Cabarz_quarry')	(('Heleosaurus_scholtzi'	('Elliotsmithia_longiceps'	('Anningia_megalops'	'Microvaranops_parentis')))	('Mycterosaurus_longiceps'	(('Tambacarnifex_unguifalcatus'	('Aerosaurus_wellesi'	('Aerosaurus_greenleeorum'	'Ruthiromia_elcobriensis')))	('Varanops_brevirostris'
((('Limnoscelis_dynatis'	'Limnoscelis_paludis')	('Tseajaia_campi'	('Ambedus_pusillus'	('Oradectes_sanmiguelensis'	('Orobates_pabsti'	(('Desmatodon_hollandi'	'Desmatodon_hesperis')	('Silvadectes_absitus'	(('Diadectes_zenos'	'Diadectes_sideropelicus')	'Diadectes_tenuitectes'))))))))	((((('Eothyris_parkeyi'	'Vaughnictis_smithae')	'Oedaleops_campi')	(('Casea_halselli'	('Eocasea_martini'	('Phreatophasma_aenigmaticum'	((('Casea_nicholsi'	(('Euromycter_rutenus'	((('Alierasaurus_ronchii'	(('Cotylorhynchus_romeri'	'Cotylorhynchus_hancocki')	'Cotylorhynchus_bransoni'))	(('Angelosaurus_greeni'	'Angelosaurus_romeri')	'Angelosaurus_dolani'))	'Ennatosaurus_tecton'))	'Trichasaurus_texensis'))	'Casea_broilii')	('Caseoides_sanangeloensis'	'Caseopsis_agilis')))))	'Oromycter_dolesorum'))	((('Apsisaurus_witteri'	'Ascendonanus_nestleri')	('Archaeovenator_hamiltonensis'	('Pyozia_mesenensis'	(('Mesenosaurus_romeri'	'Varanopidae_indet.	_Cabarz_quarry')	((('Heleosaurus_scholtzi'	'Elliotsmithia_longiceps')	('Anningia_megalops'	'Microvaranops_parentis'))	('Mycterosaurus_longiceps'	(('Tambacarnifex_unguifalcatus'	('Aerosaurus_wellesi'	('Aerosaurus_greenleeorum'	'Ruthiromia_elcobriensis')))	('Varanops_brevirostris'
((('Limnoscelis_dynatis'	'Limnoscelis_paludis')	('Tseajaia_campi'	('Ambedus_pusillus'	('Oradectes_sanmiguelensis'	('Orobates_pabsti'	(('Desmatodon_hollandi'	'Desmatodon_hesperis')	('Silvadectes_absitus'	(('Diadectes_zenos'	'Diadectes_sideropelicus')	'Diadectes_tenuitectes'))))))))	((((('Eothyris_parkeyi'	'Vaughnictis_smithae')	'Oedaleops_campi')	(('Casea_halselli'	('Eocasea_martini'	('Phreatophasma_aenigmaticum'	((('Casea_nicholsi'	(('Euromycter_rutenus'	((('Alierasaurus_ronchii'	(('Cotylorhynchus_romeri'	'Cotylorhynchus_hancocki')	'Cotylorhynchus_bransoni'))	(('Angelosaurus_greeni'	'Angelosaurus_romeri')	'Angelosaurus_dolani'))	'Ennatosaurus_tecton'))	'Trichasaurus_texensis'))	'Casea_broilii')	('Caseoides_sanangeloensis'	'Caseopsis_agilis')))))	'Oromycter_dolesorum'))	((('Apsisaurus_witteri'	'Ascendonanus_nestleri')	('Archaeovenator_hamiltonensis'	('Pyozia_mesenensis'	(('Mesenosaurus_romeri'	'Varanopidae_indet.	_Cabarz_quarry')	(('Heleosaurus_scholtzi'	('Elliotsmithia_longiceps'	('Anningia_megalops'	'Microvaranops_parentis')))	('Mycterosaurus_longiceps'	(('Tambacarnifex_unguifalcatus'	('Aerosaurus_wellesi'	('Aerosaurus_greenleeorum'	'Ruthiromia_elcobriensis')))	('Varanops_brevirostris'
((('Limnoscelis_dynatis'	'Limnoscelis_paludis')	('Tseajaia_campi'	('Ambedus_pusillus'	('Oradectes_sanmiguelensis'	('Orobates_pabsti'	(('Desmatodon_hollandi'	'Desmatodon_hesperis')	('Silvadectes_absitus'	(('Diadectes_zenos'	'Diadectes_sideropelicus')	'Diadectes_tenuitectes'))))))))	((((('Eothyris_parkeyi'	'Vaughnictis_smithae')	'Oedaleops_campi')	(('Casea_halselli'	('Eocasea_martini'	('Phreatophasma_aenigmaticum'	((('Casea_nicholsi'	(('Euromycter_rutenus'	((('Alierasaurus_ronchii'	(('Cotylorhynchus_romeri'	'Cotylorhynchus_hancocki')	'Cotylorhynchus_bransoni'))	(('Angelosaurus_greeni'	'Angelosaurus_romeri')	'Angelosaurus_dolani'))	'Ennatosaurus_tecton'))	'Trichasaurus_texensis'))	'Casea_broilii')	('Caseoides_sanangeloensis'	'Caseopsis_agilis')))))	'Oromycter_dolesorum'))	((('Apsisaurus_witteri'	'Ascendonanus_nestleri')	('Archaeovenator_hamiltonensis'	('Pyozia_mesenensis'	(('Mesenosaurus_romeri'	'Varanopidae_indet.	_Cabarz_quarry')	(('Elliotsmithia_longiceps'	('Heleosaurus_scholtzi'	('Anningia_megalops'	'Microvaranops_parentis')))	('Mycterosaurus_longiceps'	(('Tambacarnifex_unguifalcatus'	('Aerosaurus_wellesi'	('Aerosaurus_greenleeorum'	'Ruthiromia_elcobriensis')))	('Varanops_brevirostris'
((('Limnoscelis_dynatis'	'Limnoscelis_paludis')	('Tseajaia_campi'	('Ambedus_pusillus'	('Oradectes_sanmiguelensis'	('Orobates_pabsti'	(('Desmatodon_hollandi'	'Desmatodon_hesperis')	('Silvadectes_absitus'	(('Diadectes_zenos'	'Diadectes_sideropelicus')	'Diadectes_tenuitectes'))))))))	((((('Eothyris_parkeyi'	'Vaughnictis_smithae')	'Oedaleops_campi')	(('Casea_halselli'	('Eocasea_martini'	('Phreatophasma_aenigmaticum'	((('Casea_nicholsi'	(('Euromycter_rutenus'	((('Alierasaurus_ronchii'	(('Cotylorhynchus_romeri'	'Cotylorhynchus_hancocki')	'Cotylorhynchus_bransoni'))	(('Angelosaurus_greeni'	'Angelosaurus_romeri')	'Angelosaurus_dolani'))	'Ennatosaurus_tecton'))	'Trichasaurus_texensis'))	'Casea_broilii')	('Caseoides_sanangeloensis'	'Caseopsis_agilis')))))	'Oromycter_dolesorum'))	((('Apsisaurus_witteri'	'Ascendonanus_nestleri')	('Archaeovenator_hamiltonensis'	('Pyozia_mesenensis'	(('Mesenosaurus_romeri'	'Varanopidae_indet.	_Cabarz_quarry')	((('Elliotsmithia_longiceps'	('Anningia_megalops'	'Microvaranops_parentis'))	'Heleosaurus_scholtzi')	('Mycterosaurus_longiceps'	(('Tambacarnifex_unguifalcatus'	('Aerosaurus_wellesi'	('Aerosaurus_greenleeorum'	'Ruthiromia_elcobriensis')))	('Varanops_brevirostris'
((('Limnoscelis_dynatis'	'Limnoscelis_paludis')	('Tseajaia_campi'	('Ambedus_pusillus'	('Oradectes_sanmiguelensis'	('Orobates_pabsti'	(('Desmatodon_hollandi'	'Desmatodon_hesperis')	('Silvadectes_absitus'	(('Diadectes_zenos'	'Diadectes_sideropelicus')	'Diadectes_tenuitectes'))))))))	((((('Eothyris_parkeyi'	'Vaughnictis_smithae')	'Oedaleops_campi')	(('Casea_halselli'	('Eocasea_martini'	('Phreatophasma_aenigmaticum'	((('Casea_nicholsi'	(('Euromycter_rutenus'	((('Alierasaurus_ronchii'	(('Cotylorhynchus_romeri'	'Cotylorhynchus_hancocki')	'Cotylorhynchus_bransoni'))	(('Angelosaurus_greeni'	'Angelosaurus_romeri')	'Angelosaurus_dolani'))	'Ennatosaurus_tecton'))	'Trichasaurus_texensis'))	'Casea_broilii')	('Caseoides_sanangeloensis'	'Caseopsis_agilis')))))	'Oromycter_dolesorum'))	((('Apsisaurus_witteri'	'Ascendonanus_nestleri')	('Archaeovenator_hamiltonensis'	('Pyozia_mesenensis'	(('Mesenosaurus_romeri'	'Varanopidae_indet.	_Cabarz_quarry')	(('Elliotsmithia_longiceps'	('Heleosaurus_scholtzi'	('Anningia_megalops'	'Microvaranops_parentis')))	('Mycterosaurus_longiceps'	(('Tambacarnifex_unguifalcatus'	('Aerosaurus_wellesi'	('Aerosaurus_greenleeorum'	'Ruthiromia_elcobriensis')))	('Varanops_brevirostris'
((('Limnoscelis_dynatis'	'Limnoscelis_paludis')	('Tseajaia_campi'	('Ambedus_pusillus'	('Oradectes_sanmiguelensis'	('Orobates_pabsti'	(('Desmatodon_hollandi'	'Desmatodon_hesperis')	('Silvadectes_absitus'	(('Diadectes_zenos'	'Diadectes_sideropelicus')	'Diadectes_tenuitectes'))))))))	((((('Eothyris_parkeyi'	'Vaughnictis_smithae')	'Oedaleops_campi')	(('Casea_halselli'	('Eocasea_martini'	('Phreatophasma_aenigmaticum'	((('Casea_nicholsi'	(('Euromycter_rutenus'	((('Alierasaurus_ronchii'	(('Cotylorhynchus_romeri'	'Cotylorhynchus_hancocki')	'Cotylorhynchus_bransoni'))	(('Angelosaurus_greeni'	'Angelosaurus_romeri')	'Angelosaurus_dolani'))	'Ennatosaurus_tecton'))	'Trichasaurus_texensis'))	'Casea_broilii')	('Caseoides_sanangeloensis'	'Caseopsis_agilis')))))	'Oromycter_dolesorum'))	((('Apsisaurus_witteri'	'Ascendonanus_nestleri')	('Archaeovenator_hamiltonensis'	('Pyozia_mesenensis'	(('Mesenosaurus_romeri'	'Varanopidae_indet.	_Cabarz_quarry')	((('Heleosaurus_scholtzi'	'Elliotsmithia_longiceps')	('Anningia_megalops'	'Microvaranops_parentis'))	('Mycterosaurus_longiceps'	(('Tambacarnifex_unguifalcatus'	('Aerosaurus_wellesi'	('Aerosaurus_greenleeorum'	'Ruthiromia_elcobriensis')))	('Varanops_brevirostris'
((('Limnoscelis_dynatis'	'Limnoscelis_paludis')	('Tseajaia_campi'	('Ambedus_pusillus'	('Oradectes_sanmiguelensis'	('Orobates_pabsti'	(('Desmatodon_hollandi'	'Desmatodon_hesperis')	('Silvadectes_absitus'	(('Diadectes_zenos'	'Diadectes_sideropelicus')	'Diadectes_tenuitectes'))))))))	((((('Eothyris_parkeyi'	'Vaughnictis_smithae')	'Oedaleops_campi')	(('Casea_halselli'	('Eocasea_martini'	('Phreatophasma_aenigmaticum'	((('Casea_nicholsi'	(('Euromycter_rutenus'	((('Alierasaurus_ronchii'	(('Cotylorhynchus_romeri'	'Cotylorhynchus_hancocki')	'Cotylorhynchus_bransoni'))	(('Angelosaurus_greeni'	'Angelosaurus_romeri')	'Angelosaurus_dolani'))	'Ennatosaurus_tecton'))	'Trichasaurus_texensis'))	'Casea_broilii')	('Caseoides_sanangeloensis'	'Caseopsis_agilis')))))	'Oromycter_dolesorum'))	((('Apsisaurus_witteri'	'Ascendonanus_nestleri')	('Archaeovenator_hamiltonensis'	('Pyozia_mesenensis'	(('Mesenosaurus_romeri'	'Varanopidae_indet.	_Cabarz_quarry')	(('Heleosaurus_scholtzi'	('Elliotsmithia_longiceps'	('Anningia_megalops'	'Microvaranops_parentis')))	('Mycterosaurus_longiceps'	(('Tambacarnifex_unguifalcatus'	('Aerosaurus_wellesi'	('Aerosaurus_greenleeorum'	'Ruthiromia_elcobriensis')))	('Varanops_brevirostris'
((('Limnoscelis_dynatis'	'Limnoscelis_paludis')	('Tseajaia_campi'	('Ambedus_pusillus'	('Oradectes_sanmiguelensis'	('Orobates_pabsti'	(('Desmatodon_hollandi'	'Desmatodon_hesperis')	('Silvadectes_absitus'	(('Diadectes_zenos'	'Diadectes_sideropelicus')	'Diadectes_tenuitectes'))))))))	((((('Eothyris_parkeyi'	'Vaughnictis_smithae')	'Oedaleops_campi')	(('Casea_halselli'	('Eocasea_martini'	('Phreatophasma_aenigmaticum'	((('Casea_nicholsi'	(('Euromycter_rutenus'	((('Alierasaurus_ronchii'	(('Cotylorhynchus_romeri'	'Cotylorhynchus_hancocki')	'Cotylorhynchus_bransoni'))	(('Angelosaurus_greeni'	'Angelosaurus_romeri')	'Angelosaurus_dolani'))	'Ennatosaurus_tecton'))	'Trichasaurus_texensis'))	'Casea_broilii')	('Caseoides_sanangeloensis'	'Caseopsis_agilis')))))	'Oromycter_dolesorum'))	((('Apsisaurus_witteri'	'Ascendonanus_nestleri')	('Archaeovenator_hamiltonensis'	('Pyozia_mesenensis'	(('Mesenosaurus_romeri'	'Varanopidae_indet.	_Cabarz_quarry')	((('Elliotsmithia_longiceps'	'Heleosaurus_scholtzi')	('Anningia_megalops'	'Microvaranops_parentis'))	('Mycterosaurus_longiceps'	(('Tambacarnifex_unguifalcatus'	('Aerosaurus_wellesi'	('Aerosaurus_greenleeorum'	'Ruthiromia_elcobriensis')))	('Varanops_brevirostris'
((('Limnoscelis_dynatis'	'Limnoscelis_paludis')	('Tseajaia_campi'	('Ambedus_pusillus'	('Oradectes_sanmiguelensis'	('Orobates_pabsti'	(('Desmatodon_hollandi'	'Desmatodon_hesperis')	('Silvadectes_absitus'	(('Diadectes_zenos'	'Diadectes_sideropelicus')	'Diadectes_tenuitectes'))))))))	((((('Eothyris_parkeyi'	'Vaughnictis_smithae')	'Oedaleops_campi')	(('Casea_halselli'	('Eocasea_martini'	('Phreatophasma_aenigmaticum'	((('Casea_nicholsi'	(('Euromycter_rutenus'	((('Alierasaurus_ronchii'	(('Cotylorhynchus_romeri'	'Cotylorhynchus_hancocki')	'Cotylorhynchus_bransoni'))	(('Angelosaurus_greeni'	'Angelosaurus_romeri')	'Angelosaurus_dolani'))	'Ennatosaurus_tecton'))	'Trichasaurus_texensis'))	'Casea_broilii')	('Caseoides_sanangeloensis'	'Caseopsis_agilis')))))	'Oromycter_dolesorum'))	((('Apsisaurus_witteri'	'Ascendonanus_nestleri')	('Archaeovenator_hamiltonensis'	('Pyozia_mesenensis'	(('Mesenosaurus_romeri'	'Varanopidae_indet.	_Cabarz_quarry')	(('Elliotsmithia_longiceps'	(('Anningia_megalops'	'Microvaranops_parentis')	'Heleosaurus_scholtzi'))	('Mycterosaurus_longiceps'	(('Tambacarnifex_unguifalcatus'	('Aerosaurus_wellesi'	('Aerosaurus_greenleeorum'	'Ruthiromia_elcobriensis')))	('Varanops_brevirostris'
((('Limnoscelis_dynatis'	'Limnoscelis_paludis')	('Tseajaia_campi'	('Ambedus_pusillus'	('Oradectes_sanmiguelensis'	('Orobates_pabsti'	(('Desmatodon_hollandi'	'Desmatodon_hesperis')	('Silvadectes_absitus'	(('Diadectes_zenos'	'Diadectes_sideropelicus')	'Diadectes_tenuitectes'))))))))	((((('Eothyris_parkeyi'	'Vaughnictis_smithae')	'Oedaleops_campi')	(('Casea_halselli'	('Eocasea_martini'	('Phreatophasma_aenigmaticum'	((('Casea_nicholsi'	(('Euromycter_rutenus'	((('Alierasaurus_ronchii'	(('Cotylorhynchus_romeri'	'Cotylorhynchus_hancocki')	'Cotylorhynchus_bransoni'))	(('Angelosaurus_greeni'	'Angelosaurus_romeri')	'Angelosaurus_dolani'))	'Ennatosaurus_tecton'))	'Trichasaurus_texensis'))	'Casea_broilii')	('Caseoides_sanangeloensis'	'Caseopsis_agilis')))))	'Oromycter_dolesorum'))	((('Apsisaurus_witteri'	'Ascendonanus_nestleri')	('Archaeovenator_hamiltonensis'	('Pyozia_mesenensis'	(('Mesenosaurus_romeri'	'Varanopidae_indet.	_Cabarz_quarry')	((('Elliotsmithia_longiceps'	'Heleosaurus_scholtzi')	('Anningia_megalops'	'Microvaranops_parentis'))	('Mycterosaurus_longiceps'	(('Tambacarnifex_unguifalcatus'	('Aerosaurus_wellesi'	('Aerosaurus_greenleeorum'	'Ruthiromia_elcobriensis')))	('Varanops_brevirostris'
[truncated: 672 more rows]
[truncated: 100 more columns]
