# Supplementary material for: Distributions of extinction times from fossil ages and tree topologies: the example of mid-Permian synapsid extinctions
Source: PeerJ. 2021 Dec 9;9:e12577. doi: 10.7717/peerj.12577 (PMC8667717; doi:10.7717/peerj.12577)
Supplement: Supplemental Information 1 — Archive of the github repository [file peerj-09-12577-s001.zip › DateFBD-master/data/Speciation/Didier & Laurin SOM 3 Geological ages.xlsx]

## Sheet: Feuil1
Taxa	Sources					Notes
Limnoscelis dynatis	Berman et Sumida, 1990	Kennedy, 2010				Sangre de Cristo Formation (Berman et al., 1990) in the Arkansas River valley, Fremont County, Colorado (see Vaughn 1969, 1972). Late Pennsylvannian probably Missourian age.
Limnoscelis paludis	Williston, 1911	Kissel 2010, p. 97.	Kennedy, 2010			Cutler Formation of El Cobre Canyon (original material; see Fracasso, 1983: 567), Asselian (see Tseajaia) Cobrean age assemblage (Lucas et al., 2010c: Lucas SG, Harris SK, Spielmann JA, Rinehart LF, Berman DS, Henrici AC, Krainer K. 2010. Vertebrate paleontology, biostratigraphy and biochronology of the Pennsylvanian-Permian Cutler group, Cañon del Cobre, northern New Mexico. New Mexico Mus Nat H…
Tseajaia campi	Vaughn, 1964	Moss, 1972	Kissel 2010, p. 97.			Early Wolfcampian, Early Permian.
Ambedus pusillus	Kissel et Reisz, 2004a	Kissel 2010, p. 97.				Clark Hill in Monroe County, Ohio; Nineveh Limestone, Greene Formation, Dunkard Group, Lower Permian (Kissel & Reisz, 2004) (Kungurian). For a more recent assessment of the maximal age, see Schneider et al. 2013.
Oradectes sanmiguelensis	Lewis et Vaughn, 1965	Kissel 2010, p. 97.				Placerville area in Fremont County, Colorado; Cutler Formation, Lower Permian
Orobates pabsti	Berman et al., 2004	Kissel 2010, p. 97.				Bromacker Quarry, middle part of the Thuringian Forest near the village of Tambach-Dietharz, central Germany; Tambach Formation, Upper Rotliegend, Lower Permian. Difficult to date precisely, especially given the recent change in the Artinskian/Kungurian boundary age (Shen et al., 2013).
Desmatodon hollandi	Berman, 1971	Case, 1911	Berman et Sumida, 1995	Vaugh, 1972		Upper Pennsylvanian, Red Knob Formation, Midlevel Conemaugh group (Berman, 1971) & Upper Pennsylvanian (Virgilian) beds of El Cobre Canyon, New Mexico. ( = Cobrean age assembage from Cutler Formation, El Cobre Canyon (Lucas et al., 2010c: Lucas SG, Harris SK, Spielmann JA, Rinehart LF, Berman DS, Henrici AC, Krainer K. 2010. Vertebrate paleontology, biostratigraphy and biochronology of the Pennsy…
Desmatodon hesperis	Berman, 1971	Berman et Sumida, 1995	Vaughn, 1969	Vaughn, 1972	Kissel 2010, p. 97 (as Sepeliodon hesperis).	Badger Creek locality near the town of Howard, Fremont County, Colorado; Sangre de Cristo Formation, Upper Pennsylvanian
Silvadectes absitus	Berman et al., 1998	Kissel 2010, p. 97.				Thuringian Forest near the village of Tambach-Dietharz, central Germany; Tambach Formation, Upper Rotliegend, Lower Permian
Diadectes zenos	Case, 1910	Case et al., 1913	Kissel et Lehman, 2002	Kissel 2010, p. 97.		Cutler formation of El Cobre Canyon, stages: Gzhelian-Asselian. Coyotean age tetrapode assemblage (Lucas et al., 2010c). An other specimen from the Ada Formation, Oklahoma (Virgilian). Lucas SG, Harris SK, Spielmann JA, Rinehart LF, Berman DS, Henrici AC, Krainer K. 2010. Vertebrate paleontology, biostratigraphy and biochronology of the Pennsylvanian-Permian Cutler group, Cañon del Cobre, norther…
Diadectes tenuitectes	Cope, 1896	Case, 1911	Kissel 2010, p. 80, 97.			Cofee Creek, Arroyo Formation (Clear Fork Group) of Texas (Redtankian according to Lucas 2006, thrid quarter of Kungurian)
Diadectes sideropelicus	Cope, 1878	Olson, 1947	DiMichele et al. 2005	Kissel 2010, p. 80, 97.		Numerous specimens from the Markely, Archer City, Petrolia, and Waggoneer Ranch formations of Lucas, 2006. Date these indepedently of each other. Markley apparently Gzhelian and Asselian; Archer City is Asselian or Sakmarian Petrolia is Sakamarian. Waggoner Ranch is apparently Artinskian.
Eothyris parkeyi	Langston, 1965	Reisz, 1986	Romer, 1937	Lucas, 2006		Belle Plains Formation, (mid) Wichita Group (Reisz, 1986: 59), probably early Leonardian, Kungurian
Vaughnictis smithae	Brocklehurst N., Fröbisch J. 2017. A re-examination of the enigmatic Russian tetrapod Phreatophasma aenigmaticum and its evolutionary implications. Foss. Rec. 20:87–93.		Brocklehurst N., Reisz R.R., Fernandez V., Fröbisch J. 2016. A Re-Description of ‘Mycterosaurus’ smithae, an Early Permian Eothyridid, and Its Impact on the Phylogeny of Pelycosaurian-Grade Synapsids. PLoS ONE 11:e0156810.			Brocklehurst et al. 2016:C utler Group, Asselian-Sakmarian
Oedaleops campi	Langston, 1965	Reisz, 1986				Coyotean (Lucas, 2006: 74), Abo/Cutler Formation (Reisz et al., 2009: 41).
Casea halselli	Olson, 1954	Olson, 1968	Reisz, 1986	Hentz, 1988	Lucas, 2006	Middle part of the Choza Formation, Clear Fork Group, Locality FC, Texas, Kungurian.
Eocasea martini		Reisz & Fröbisch, 2014				Hamilton Quarry near Hamilton, Greenwood County, Kansas, USA; Calhoun Shale, Shawnee Group, Virgilian Series (Stephanian of Europe), Upper Pennsylvanian. See Archaeovenator hamiltonensis.
Phreatophasma aenigmaticum	Brocklehurst N., Fröbisch J. 2017. A re-examination of the enigmatic Russian tetrapod Phreatophasma aenigmaticum and its evolutionary implications. Foss. Rec. 20:87–93.					Roadian
Oromycter dolesorum	Reisz, 2005	Maddin et al., 2008				Richard Spur Locality, Dolese Brothers Limestone Quarry, Comanche County, Oklahoma. Stratigraphically equivalent to the Lowermost Clear Fork Group of Texas, Kungurian, Lower Permian.
Casea nicholsi	Olson, 1954	Olson, 1968	Reisz, 1986	Lucas, 2006		Upper part of the Vale Formation, Clear Fork Group, Early Permian, Locality KC, Knox County, Texas ; Leonardian, Kungurian.
Euromycter rutenus	Russell et Russell, 1974	Reisz, 1986	Maddin et al., 2008	Reisz et al. 2011		Formerly "Casea rutena". Reisz et al. 2011 : « The specimen MNHN.F.MCL-2 (“Casea” rutena) comes from the pelitic beds on the top of the first member (M1), whereas MNHN.F.MCL-1, found 120 m above stratigraphically, comes from the upper part of the second member (M2) (Bourges 1987; Gand pers. Comm. 2009).... Sakmarian to early Lopingian."
Caseoides sanangeloensis	Olson, 1968	Reisz, 1986	Olson et Beerbower, 1953	Lucas, 2006 p.71		Red state phase of the middle part of San Angelo Formation, Pease River Group, Roadian, Permian.
Caseopsis agilis	Olson, 1968	Reisz, 1986	Lucas, 2006			Base of the upper part of San Angelo Formation, Pease River Group. Probably Roadian, Middle Permian.
Casea broilii	Olson, 1968	Reisz, 1986	Williston, 1914	Maddin et al., 2008	Lucas, 2006	Uppermost Arroyo or lowermost Vale Formation, Clear Fork Group (Reisz, 1986: 59), Leonardian,Kungurian, but younger than Eothyris
Trichasaurus texensis	Reisz, 1986	Benson, 2012	Lucas, 2006			Arroyo formation, Clear Fork Group, lower Permian, early Redtankian, late Kungurian (Lucas 2006: fig. 6).
Alierasaurus ronchii		Romano et al. 2017	Ronchi A., Sacchi E., Romano M., Nicosia U. 2011. A huge caseid pelycosaur from north−western Sardinia and its bearing on European Permian stratigraphy and palaeobiogeography. Acta Palaeont. Pol. 56:723–738.			In Romano et al. 2017, only say that Cala del Vino Formation (CdV), middle Cisuralian to the early Guadalupia. But cite Ronchi et a. 2011, which are more precise: late Kungurian to end of Roadian.
Cotylorhynchus romeri	Olson, 1968	Reisz, 1986	Stovall, 1937	Maddin et al., 2008		Hennessey Formation (Reisz, 1986: 61), Kungurian (see Rhynchonkos), at least as recent as Casea, possibly older. Equivalent to the Lower Clear Fork Group.
Cotylorhynchus hancocki	Olson, 1968	Reisz, 1986	Olson et Beerbower, 1953			Upper part of the San Angelo Formation, Pease River Group. Probably Roadian.
Cotylorhynchus bransoni	Olson, 1968	Reisz, 1986	Olson et Barghusen, 1962			Olson 1968 :226 : « Tongue of Chickasha formation in middle Flowerpot formation ».
Angelosaurus greeni	Olson, 1968	Reisz, 1986				Alexander Ranch, Knox County, Texas, Lower part of the Flowerpot Formation, Pease River Group.					May turn out to be a junior synonym of A. dolani, according to Reisz (1986: 61). Do not consider.			Synonyme potentiel de A.dolani selon Reisz (1986: 61).
Angelosaurus romeri	Olson, 1968	Reisz, 1986	Olsen et Barghusen, 1962			Chickasha formation (Reisz, 1986: 61).
Angelosaurus dolani	Olson, 1968	Reisz, 1986	Olsen et Beerbower, 1953			Middle part of the San Angelo Formation, Pease River Group, Knox County, Texas, Roadian, Middle Permian.
Ennatosaurus tecton	Olson, 1968	Reisz, 1986	Maddin et al., 2008
Apsisaurus witteri	Reisz et al., 2010					Archer City bonebed, Texas ; Archer City Formation, Wichita Group, Lower Permian. Sakmarian-Artinskian. But Clark & Carroll 1973: 375 indicate that this is Putnam Fm, now 2nd quarter of Archer City Fm, early Artinskian.
Ascendonanus nestleri	Spindler F, Werneburg R, Schneider JW, Luthardt L, Annacker V, and Rößler R. 2017. First arboreal 'pelycosaurs' (Synapsida: Varanopidae) from the early Permian Chemnitz Fossil Lagerstätte, SE Germany, with a review of varanopid phylogeny. PalZ 92:315–364.					From the Fossil Forest of Chemnitz (Sakmarian-Artinskian transition, Germany). P. 317: “The age of the host rock, the Zeisigwald Tuff within the upper Leukersdorf Formation (Fig. 1 ) around the Sakmarian-Artinskian boundary, was constrained radiometrically at 290.6 ± 1.8 Ma by SHRIMP U–Pb dating of zircon grains (Rößler et al. 2009 ).”
Archaeovenator hamiltonensis	Reisz et Dilkes, 2003	Benson, 2012				Calhoun Shale, Shawnee Group, Virgilian/Gzhelian (Reisz & Dilkes 2003, Gradstein et al. 2004).
Pyozia mesenensis	Anderson et Reisz, 2004	Benson, 2012
Mesenosaurus romeri	Efremov, 1938	Reisz et Berman, 2001	Benson, 2012	Ivakhnenko et Kurzanov, 1978
Varanopidae indet. Cabarz quarry	Spindler et al. 2017					See Fig. 31 in Spindler et al. 2017.
Elliotsmithia longiceps	Reisz et al., 1998	Dilkes et Reisz, 1996	Modesto et al., 2001	Benson, 2012
Heleosaurus scholtzi	Reisz et Modesto, 2007	Botha-Brink et Modesto, 2009	Benson, 2012	Botha-Brink et Modesto, 2007
Anningia megalops	Reisz & Dilkes 1992	Spindler et al. 2017	Day et al. 2015	Rubidge et al. 2013.		Reisz & Dilkes 1992:T his locality is considered to be low in the Beaufort Group (middle of the "Tapinocephalus zon...e,". Day et al. 2015 show that this is in the Middle Permian. Rubidge et al. 2013 show the Tapinocephalus AZ to be more than 261.24 Ma old. I could consider 264-261.5.
Microvaranops parentis	Spindler et al. 2017					Spindler et al. 2017: Beukesplaas farm, Cape Province, South Africa; Tapinocephalus Assemblage Zone, Abrahamskraal Formation, Beaufort Group, Middle Permian
Mycterosaurus longiceps	Williston, 1915	Berman et Reisz, 1982	Benson, 2012	Lucas, 2006		Clyde Formation, now Waggoner Ranch Formation, upper Wichita Group, Leonardian, probably Kungurian. An other specimen from Near Fort Still, Oklahoma (Reisz et al., 1997).
Tambacarnifex unguifalcatus	Berman et al. 2014					Tambach formation. See Dimetrodon teutonis for age of that formation.
Aerosaurus wellesi	Langston et Reisz, 1981	Benson, 2012	Lucas, 2006			Cutler/Abo Formation, Wolfcampian (Langston & Reisz, 1981: 74), (see Trimerorhachis) and Arroyo del Agua Formation (Lucas et al., 2010c), Coyotean because Lucas 2006: 74) puts Aerosaurus in the Coyotean faunal zone, but Lucas et al. 2010c indicata that A. greenleeorum is specifically distinct and Cobrean. I conclude that the Coyotean Aerosaurus is A. wellesi. Lucas (2006:84) indicates that the Co…
Aerosaurus greenleeorum	Romer, 1937	Langston et Reisz, 1981	Benson, 2012	Lucas, 2006		Arroyo del Agua Formation, Cutler Group, El Cobre Canyon, New Mexico. Cobrean faunachron, probably late Pennsylvanian (Lucas et al., 2010c: 118).
Ruthiromia elcobriensis	Eberth et Brinkman, 1983	Benson, 2012				Arroyo del Agua Formation, Cutler Group, Seymouran age (Lucas et al., 2010c; p. 120).
Varanops brevirostris	Williston, 1914	Maddin et al., 2006	Sullivan et Reisz, 1999	Reisz et Tsuji, 2006	Campione et Reisz, 2010		Benson, 2012	Lucas, 2006	Cacops Bonebed, Arroyo formation, Mud Hill Locality, Vale Formation from the middle of Clear Fork Group, and Dolese Brothers Limestone Quarry, Cleark Fork group (late Kungurian, Redtankian)
Varanodon agilis	Olson, 1965	Langston et Reisz, 1981	Benson, 2012
Watongia meieri	Reisz et Laurin, 2004	Benson, 2012
Stereorhachis dominans	Gaudry, 1880	Reisz, 1986				Igornay, near Autun, France ; Autunian, Late Gzhelian - Asselian (Reisz, 1986 + thesis Falconnet 2010)
Archaeothyris florensis	Reisz, 1972	Reisz, 1986				Florence, Cap Breton, Nova Scotia, Canada, Morien Group, Middle Pennsylvanian (Reisz, 1986)(Florence, paleobiology database, entry by Reisz in 2008) equivalent to Westphalian D (Reisz, 1972: Fig. 1); Moscovian
Ophiacodon uniformis	Cope, 1878	Case, 1907	Reisz, 1986			Putnam Formation, Wichita Group (Reisz, 1986: 70), Artinskian (Lucas, 2006), one specimen from Clyde Formation : Kungurian (Reisz, 1986; see Dissorophus)
Ophiacodon mirus	Marsh, 1878	Reisz, 1986				Abo/Cutler formation, Cutler group, Lower Permian (Asselian)
Ophiacodon navajovicus	Case, 1907	Reisz, 1986				El Cobre Canyon, New Mexico, Abo/Cutler Formation, Cutler Group. Cobrean age assemblage (Lucas et al., 2010c), late Carboniferous.
Ophiacodon hilli	Romer, 1925	Reisz, 1986				Fort Riley Limestone, Chase Group ; Lower Permian, Sakmarian
Ophiacodon retroversus	Cope, 1878	Lucas, 2006	Reisz, 1986			Admiral Formation, Wichita group, Lower Permian (Reisz, 1986: 71), last 2/3 of Artinskian; Belle Plains formation, Wichita Group, early Kungurian; it is rare in the Moran and Putnam formations, and a single specimen is from the base of the Clyde formation (all from Reisz 1986: 71).
Ophiacodon major	Romer et Price, 1940					Clyde Formation, Clear Fork Group. Kungurian
Echinerpeton intermedium		Reisz 1972				Morien group, within 25 feet above the Lloyd Cove coal scam, equivalent to the late \Vestphalian D of Europe. See Archaeothyris florensis (found in same locality).
Varanosaurus acutirostris	Sumida, 1989	Berman et al., 1995	Case, 1910	Lucas, 2006		Arroyo Formation, Clear Fork Group, Lower Permian of the Craddock bonebed (Berman, Reisz, bolt & Scott, 1995: 101), Kungurian
Milosaurus mccordi		Brocklehurst & Fröbisch 2018	Ogg et al. 2016 (Geologic time scale)			Falmouth locality, also known as the Newton locality, Mattoon Formation (McLeansboro Group), of Virgilian age (Gzhelian).
Stereophallodon ciscoensis	Brinkman et Eberth, 1986	Reisz, 1986	Benson, 2012	Lucas, 2006		Prideaux Pocket, a bonebed in the Pueblo Formation, Cisco Group, Lower Permian.
Baldwinonus trux	Brinkman et Eberth, 1986	Reisz, 1986				El Cobre Canyon, near Abiquiu, Rio Arriba County, New Mexico. Abo/Cutler Formation, Cutler Group. Cobrean age assemblage, Virgilian (Lucas et al., 2010c). The Virgilian is approximately qeuivalewnt to Gzehlian (Davydov et al., 2012: 605).
Ianthasaurus hardestii	Reisz et Berman, 1986	Modesto et Reisz, 1990	Mazierski et Reisz, 2010			Rock Lake Shale Member of the Stanton Formation, Lansing Group, late Missourian, (Mazierski & Reisz 2010: fig. 1) Upper Pennsylvanian (Modesto & Reisz, 1990: 835), Kasimovian
Glaucosaurus megalops	Modesto, 1994	Lucas, 2006				Mitchell Creek, near Maybelle, Baylor County, Texas. Waggoner Ranch Formation, formely Clyde Formation (Hentz, 1988 in Modesto, 1994) (upper) Wichita Group (Modesto, 1994: 52), lower half of Kungurian (Lucas, 2006).
Gordodon kraineri		Lucas S.G., Rinehart L.F., Celeskey M.D. 2018. The oldest specialized tetrapod herbivore: A new eupelycosaur from the Permian of New Mexico, USA. Palaeontol. Electron. 21:1-42.				Lucas et al. 2018 include a phylogenetic analysis and a timetree. Early Asselian.
Lupeosaurus kayi	Sumida, 1989	Lucas, 2006				Moran (Sakmarian), possibly also Putnam and Admiral Formations, Wichita group (Romer and Price 1940), one specimen fom Admiral Formation (Sumida, 1989, p. 1345) Cottonwood creek, Moran fm (Reisz 1986: 83), Archer County, Texas ; Lower Permian.
Edaphosaurus novomexicanus	Modesto et Reisz, 1992					Cutler formation, Permo-Carboniferous. Near Poleo Creek, Arroyo de Agua and Cottonwood canyon, Rio Arriba County, New Mexico (Modesto & Reisz, 1992: 2653). Late Cobrean (Lucas, 2006). Cobrean age assemblage (Lucas 2010c).
Edaphosaurus colohistion	Berman, 1979					Limestone "B" of the Pittsburgh Formation, Monongahela Group (Berman, 1979). Virgilian, Gzhelian, Late Pennsylvanian. (Eble et al, 2003)
Edaphosaurus boanerges	Modesto, 1995	Lucas, 2006				Admiral formation (Romer & Price, 1940: 390). Artinskian. See Dimetrodon limbatus. Briar Creek (Nocona Formation; see Shelton et al., 2013, but this appears to be synonymous with the Admiral formation) and Geraldine bonebed (Admiral formation) (Reisz 1986: 73). Synonymy consistent with Hentz et al. 1988: 5.
Edaphosaurus pogonias	Reisz, 1986	Lucas, 2006				Arroyo Formation, (basal) Clear Fork Group (Reisz, 1986: 73), Kungurian. Coffee Creek and Craddock bonebed, both from the Arroyo Formation (Reisz et al. 1992), mid-Kungurian.
Edaphosaurus cruciger	Reisz, 1986					Type probably from Belle Plains Formation, or lower Clyde Formation (Reisz, 1986: p.73), upper Wichita Group, Leonardian, Kungurian. Other materials from Belle Plains, same locality. Early Kungurian.
Haptodus garnettensis	Currie, 1977	Laurin, 1993	Reisz, 1986	Mazierski & Reisz, 2010 p.902		Stanton Formation, Lansing Group, late Missourian (Laurin,1993: 201), Upper Pennsylvanian, Kasimovian. See Petrolacosaurus.
Haptodus grandis	Paton, 1974	Reisz, 1986				Kenilworth Sandstone, Autunian, Lower Permian. (Reisz, 1986) (Paton, 1974). Asselian, Sakmarian until the middle of the Artinskian.
Haptodus baylei	Reisz, 1986					Les Telots, near Autun, France ; Uppermost Autunian, Lower Permian (Reisz, 1986: 74) Artinskian.
Pantelosaurus saxonicus	Von Huene, 1925	Laurin, 1994	Reisz, 1986			Dohlen Formation (Benson, 2012) Cuseler Stufe, lower Rotliegende (Romer & Price, 1940: 303), probably Artinskian. Synonyms : Haptodus baylei (Reisz, 1986)
Cutleria wilmarthi	Lewis & Vaughn, 1965	Laurin, 1994	Reisz, 1986			Cutler Formation (Laurin, 1994: 134), probably Artinskian (see Trimerorhachis) Synonyms : Haptodus baylei (Reisz, 1986)
Ianthodon schultzei	Kissel & Reisz 2004b					From Garnett quarry, Rock Lake Shale Member, Stanton Formation, Lansing Group, late Missourian series (Kasimovian, Upper Pennsylvanian) (Mazierski & Reisz, 2010). See Petrolacosaurus.
Secodontosaurus obtusidens	Reisz et al., 1992	Reisz, 1986				Reisz et al. 1992: 130-131 indicate 4 localities of the Admiral formation (Rattlesnake Canyon, Godwin Creek, Briar Creek, Mount Barry), Seymouran, Artinskian, plus 2 localities (Little Wichita River and Tit Mountain) of the Belle Plains formation, early (first quarter) Kungurian, and Arroyo Formation (Craddock bonebed), mid to late Kungurian.
Cryptovenator hirschbergeri	Fröbisch et al., 2011					Middle Remigiusberg Formation, basal Rotliegend, upper Stephanian, late Gzhelian, latest Carboniferous (Fröbisch et al., 2011)
Sphenacodon ferox	Reisz, 1986	Lucas, 2006				Baldwin bonebed, near Arroyo de Agua, Cutler/Abo Formation, Cutler group, an other specimen from El Cobre Canyon (Reisz,1986: 77), 3 specimens, Coyotean and Seymouran age assemblage (Lucas et al., 2010c). Spielmann et al. 2010 add: "S. ferox has a temporal range from the Late Pennsylvanian (late Virigilian: Coyotean lvf) through the Early Permian (late Wolfcampian: Seymouran lvf)". Their table 3 …
Sphenacodon ferocior	Eberth, 1985	Reisz, 1986				San Diego Canyon, Sandoval County, New Mexico, precise locality unknown. Abo Formation, Lower Permian. Coyotean age assemblage (Spielmann et al., 2010), Spielmann et al. 2010 add: "S.ferocior is restricted to the Coyotean lvf, but does span the Pennsylvanian-Permian boundary". Their table 3 lists 3 localities, and they indicate that Lucas used Sphenacodon ferox to mark the beginning of the Coyote…
Ctenospondylus casei	Reisz, 1986	Lucas, 2006				Slippery Creek ; Belle Plains Formation, Wichita Group, Lower Permian: Kungurian. (Reisz, 1986, p.78)
Ctenospondylus ninevehensis	Berman, 1978	Reisz, 1986				Nineveh limestone, Greene Formation, Dunkard Group, Lower Permian. (Reisz, 1986 p.79). Same formation as Ambedus pusillus (Leonardian). For a more recent assessment of the maximal age, see Schneider et al. 2013. Lucas (2006: 77) argues that the Greene Formation is of Seymourian age (late Artinskian to early Kungurian).
Ctenorhachis jacksoni	Hook & Hotton, 1991					Petrolia formation (Hook & Hotton 1991). Artinskin / Kungurian (Lucas, 2006).
Dimetrodon milleri	Reisz, 1986	Lucas, 2006				Putnam Formation, Wichita Group, Lower Permian: Artinskian. Two locations (1 mile SW of Archer city, and Table Branch, southern Archer county) (Reisz, 1986: 80)
Dimetrodon limbatus	Florides et al., 2001	Reisz, 1986	Lucas, 2006			Numerous specimens known from the Admiral (last 2/3 of Artinskian) and Belle Plains Formations (Lower quarter of Kungurian) (Reisz, 1986: 81).
Dimetrodon grandis	Reisz, 1986	Lucas, 2006	Rendu ici.			Arroyo Formation (Romer and Price, 1940, p. 347), Clear Fork Group (Reisz, 1986: 84), Kungurian. Reisz (1986:81) mentions that it is abundant and known from "Arroyo localities". I assume at least three localities of the same time interval (277-275). Holotype from Beaver Creek (Reisz, 1986: 81). Another, initially attributed to Bathyglyptus theodori, from Coffee Creek (Romer & Price 1940: 348). Ye…
Dimetrodon borealis	Brink K.S., Maddin H.C., Evans D.C., Reisz R.R., Sues H.-D. 2015. Re-evaluation of the historic Canadian fossil Bathygnathus borealis from the Early Permian of Prince Edward Island. 52:1109-1120.					Artinskian
Dimetrodon natalis	Reisz, 1986	Lucas, 2006				Admiral and Belle Plains Formation, Wichita group, Lower Permian : Artinskian (Reisz, 1986: 80; Romer & Price 1940: 354)
Dimetrodon booneorum	Reisz, 1986	Lucas, 2006				Admiral and Belle Plains Formations, Wichita Group, Lower Permian. Numerous but fragmentary specimens fron Admiral and Belle plains Formations, including the Briar Creek Bonebed. (Reisz, 1986: 80)
Dimetrodon dollovianus	Romer, 1927	Reisz, 1986	Lucas, 2006			Deep red run, Oklahoma ; Clyde Formation, Wichita Group (Lucas, 2006), Lower Permian (Reisz, 1986: 81). Another from Elm Creek, probably in the Clyde Fm (Romer & Price 1940: 361).
Dimetrodon giganhomogenes	Reisz, 1986	Lucas, 2006				Coffee Creek, Baylor County ; Arroyo Formation, Clear Fork Group, Lower Permian, Kungurian (Reisz, 1986: 81)
Dimetrodon macrospondylus	Reisz, 1986	Lucas, 2006				Tit Mountain, Baylor County ; Belle Plains Formation, Wichita Group, Lower Permian (Reisz, 1986: 81), Leonardian, Kungurian. Another from Deep Red Run, Oklahoma. See. D. dollovianus (Reisz, 1986: 81).
Dimetrodon loomisi	Reisz, 1986	Lucas, 2006				Craddock bonebed, Arroyo Formation, Clear Fork Group, Lower Permian, Kungurian; numerous additional specimens from Coffee Creek, also in the Arroyo Fm. (Reisz, 1986: 82)
Dimetrodon angelensis	Reisz, 1986					Mac Fayden Ranch, Knox County, Texas ; Upper san Angelo Formation, Pease River Group, Guadalupian, Permian; second specimen from other locality, Knox County, Texas (Reisz, 1986: 82)
Dimetrodon occidentalis	Berman, 1977	Reisz, 1986				Canyon of San Diego, Sandoval County, New Mexico ; Abo Formation, Cutler Group, Lower permian. Lower part of the Cutler Formation (Berman, 1977) Asselian / Sakmarian probably.
Dimetrodon teutonis	Berman et al., 2001	Berman et al., 2004	Reisz, 1986	(Eberth et al., 2000)		Lower Permian Tambach Formation, lowermost formational unit of the Upper Rotliegend, of the Bromacker quarry locality. All the vertebrates from the Bromacker quarry come from the Upper Beds (Berman et al., 2001 and 2004) (Eberth et al., 2000) Kungurian. Henrici et al. 2011 suggest a Wolfcampian age. Specimens are known from two levels of the Tambach (Berman et al., 2004). Seymouran (late Artinski…
Tetraceratops insignis	Reisz, 1986	Lucas, 2006				Arroyo Formation, Clear Fork Group (Reisz, 1986: 84), Kungurian
Other therapsids
Mesosaurus tenuidens	Modesto, 2010	Modesto, 2006				Whitehill Formation (Ecca Group) of South Africa and Namibia in Africa and from the Irati Formation (Zone A) of Brazil. (Modesto, 2010)? Irati formation is probably Artinskian age (Santos et al. 2006; Holtz et al., 2010 in Pineiro et al., 2012c) and by extension for the Mangrullo Formation, Uruguay, and Villarrica formation, Paraguay (Modesto, 2010).
Stereosternum tumidum	Cope, 1885	Modesto, 2010				Irati Formation (Zone B) of Brazil. (Modesto, 2010). Modesto 1999:8 indicates that Stereosternum and Brazilosaurus have been collected from "interbedded limestones at the Passo de Sao Borja locality in Rio Grande do Sul, in Zone A, and that "Zone B is comprised predominantly o flimestone with exposures in the Brazilian states of Parana and Sao Paulo, and have produced complete skeletons of Stereo…
Brazilosaurus sanpauloensis	Shikama, 1970	Shikama and Ozaki, 1966	Modesto, 2010			Irati Formation (Zone B) of Brazil. (Modesto, 2010)
Milleretta rubidgei	Tsuji L.A., Müller J., Reisz R.R. 2010. Microleter mckinzieorum gen. et sp. nov. from the Lower Permian of Oklahoma: the basalmost parareptile from Laurasia. J. Syst. Palaeontol. 8:245–255.					Millerettids seem to be fairly basal parareptiles, as shown by Laurin & Reisz 1995, Tsuji et al. 2010, and Laurin & Pineiro 2018.
Broomia perplexa	Cisneros et al., 2008	Watson, 1914
Millerosaurus nuffieldi	Watson, 1957
Milleropsis pricei	Watson, 1957
Millerosaurus ornatus	Watson, 1957
Eunotosaurus africanus	Lyson et al., 2010	Rubidge et al., 1999		Ruta et al., 2011		Affinities follow Tsuji et al. 2010.
Acleistorhinus pterioticus	deBraga & Reisz,1996: 385					Hennessey Formation (Reisz, 1986: 61), (see Rhynchonkos), at least as recent as Casea, possibly older. Hennessey Formation of Oklahoma, which is hypothesized to be contemporaneous with the Vale and Choza (Olson, 1962, 1968) (in Maddin et al. 2008).
Eudibamus cursoris	Müller et al., 2008	Ruta et al., 2011	Berman et al., 2000			E. cursoris is part of a recently collected diverse assemblage of fully terrestrial tetrapods from the Lower Permian of central Germany, near the village of Tambach- Dietharz, Thuringia. (Asselian) (Berman et al., 2000)
Bolosaurus striatus	Müller et al., 2008	Ruta et al., 2011				Wichita formation, Lower Permian (Artinskian); Ivakhnenko & Tverdokhlebova, 1987: 94. From Paleobiology database : Admiral formation of Texas.
Bolosaurus grandis	Müller et al., 2008	Ruta et al., 2011	Reisz et al., 2002			Dolese Brothers Richards Spur Quarry, Comanche County, Oklahoma. Arbuckle Limestone, probably equivalent to the Arroyo Formation (Leonardian : Lower Permian) of Texas. (Reisz et al., 2002)
Belebey chengi	Müller et al., 2008	Ruta et al., 2011	Reisz et al., 2011	Liu et al. 2010.		Affinities follow Laurin & Pineiro 2018
Belebey maximi	Müller et al., 2008	Ruta et al., 2011
Belebey vergrandis	Müller et al., 2008	Ruta et al., 2011
Procolophonia
Thuringothyris mahlendorffae	Boy et Martens, 1991	Müller et al., 2006				Bromacker Quarry, Artinskian (see Orobates Pabsti)
Concordia cunninghami	Müller et Reisz, 2005					Gzhelian (Müller & Reisz 2005) Calhoun Shale, Shawnee Group, Virgilian/Gzhelian (Reisz & Dilkes 2003, Gradstein et al. 2004) (see Archaeovenator hamiltonensis).
Rhiodenticulatus heatoni	Berman et Reisz, 1986	Modesto S.P., Lamb A.J., Reisz R.R. 2014. The captorhinid reptile Captorhinikos valensis from the lower Permian Vale Formation of Texas, and the evolution of herbivory in eureptiles. J. Vertebr. Paleontol. 34:291–302.				Cutler Formation, Early Permian Wolfcampian age is generally accepted. (Berman & Reisz, 1986: 5), Asselian (see Tseajaia), Coyotean (higher in the section than Limnoscelis, which is Cobrean). Phylogeny of captorhinids follows Modesto et al. 2014.
Romeria texana	Clark et Carroll, 1973	Lucas, 2006				Archer City bonebed, Putnam Formation, Wichita Group. Early Permian, Archer County, Texas. Clark & Carroll 1973: 375. Müller & Reisz 2006 for affinities (Fig. 3D seems to match the most reasonable settings).
Romeria prima	Clark et Carroll, 1973					Cottonwood Creek, Moran Formation, Wichita Group (Clark & Carroll, 1973: 357 and 371), Sakmarian (Lucas, 2006)
Reiszorhinus olsoni	Sumida et al., 2010					Mitchell Creek locality, Waggoner Ranch Formation (formerly Clyde Formation), Lower Permian, Baylor County, Texas. (Sumida et al., 2010)
Protocaptorhinus pricei	Clark et Carroll, 1973	Olson, 1984	Lucas, 2006			Uppermost Admiral Formation, Wichita Group (Clark & Carroll, 1973: 380), Artinskian (Lucas, 2006) (see Archeria)
Saurorictus australis	Modesto et Smith, 2001	Smith et al., 2006	Brocklehurst N. 2017. Rates of morphological evolution in Captorhinidae: An adaptive radiation of Permian herbivores. 5:e3200.
Captorhinus magnus	Kissel et al., 2002	Lucas, 2006				Garber Formation (Sumner Group). Early Permian (Kungurian). Richard Spurs locality, Dolese Brothers quarry near Fort Sill, Comanche County, Oklahoma.
Captorhinus aguti	Cope, 1882	Lucas, 2006				Garber Formation (Sumner Group) (Oklahoma) and Arroyo Formation (Texas). Early permian (Kungurian). Dolese Brothers quarry near Fort Sill, Comanche County, Oklahoma.
Captorhinus laticeps	Williston, 1909	Heaton, 1979	Heaton et Reisz, 1980	Lucas, 2006		Belle Plains and Clyde Formations (Heaton, 1979: Fig. 33, p. 74, among other pages), Kungurian
Captorhinikos chozaensis	Vaughn, 1958	Olson, 1954	Olson, 1962			Middle part of the early Choza formation, Clear Fork group, early Permian green nodule site, Foard County, Texas (Olson, 1962). Also one in the Hennessey Formation, Early Permian, near Norman, Oklahoma (Vaughn, 1958). Kungurian
Captorhinikos parvus	Olson, 1970					Hennessey Formation, about 70 feet above the base. Cleveland County, Oklahoma (Olson, 1970). Equivalent to the Clear Fork Group, Texas, Kungurian (Lucas, 2006)
Captorhinikos valensis	Seltin, 1959	Olson, 1954				Late Vale formation, Clear Fork group, early Permian, Knox County, Texas (Seltin, 1959)
Labidosaurus hamatus	Cope, 1896	Seltin, 1959	Williston, 1910	Sumida, 1989		Modesto et al., 2007. Arroyo Fm. Several specimens, but no guarantee of more than one locality.	Lucas, 2006	Arroyo Formation (Seltin, 1959: 478), Kungurian
Labidosaurikos meachami	MacLean, 1970	Stovall, 1950	Dodick et Modesto, 1995			Hennessey Formation (Sumner Group), upper part of Clear Fork Group (formerly referred to as Choza Formation) according to some sources; lower part according to others, Lower Permian (Kungurian).
Moradisaurus grandis	Taquet, 1969	Benton, 1993
Rothianiscus multidonta	Olson et Beerbower, 1953	Ricqlès et Taquet, 1982	Olson et Barghusen, 1962			About 15 feet below the top of the San Angelo section, middle Permian, sublocality HA, Pease River, Hardeman County, Texas. Rodian
Rothianiscus robusta	Dodick et Modesto, 1995	Olson, 1965
Gansurhinus qingtoushanensis	Reisz et al., 2011
Brouffia orientalis	Caroll & Baird, 1972	Gradstein et al., 2004				Westphalian D of Nyrany (Carroll & Baird 1972), Moscovian (Gradstein et al. 2004)
Paleothyris acadiana	Carroll, 1969					Florence, Cape Breton County, Nova, Scotia, Morien Group, equivalent to Westphalian D (Carroll, 1969: 152), Moscovian (Florence, paleobiology database, Reisz, 2008)
Hylonomus lyelli	Holmes et al., 1998	Carpenter et al., 2015				Coal Mine Point, Joggins, Nova Scotia, Westphalian A (Langsettian) rather than B; this applies to all of Joggins (Holmes, Carroll & Reisz, 1998, p. 64). Langsettian (319:318 Ma)(Bashkirian)										Carpenter DK, Falcon‐Lang HJ, Benton MJ, Grey M. 2015. Early Pennsylvanian (Langsettian) fish assemblages from the Joggins Formation, Canada, and their implications for palaeoecology and palaeogeography. Palaeontology 58: 661–690.
Cephalerpeton ventriarmatum	Carroll et Baird, 1972	Gradstein et al., 2004	Reisz & Baird, 1983			Westphalian D (Asturian) (Carroll & Baird 1972), Moscovian (Gradstein et al. 2004). 2 sites : Mazon Creek, Grundy County, Illinois (early Westphalian D) and Dimaond Mine (Linton), Jefferson County, Ohio (late Westphalian D) (Reisz & Baird, 1983)
Protorothyris morani	Romer, 1952	Clark et Carroll, 1973				Washington Formation, Dunkard Group "Dunkard locality 9 (see Romer, 1952) near Blacksville, West Virginia. Equivalent to lower Wichita Group of Texas." (Clark & Carroll 1973:369) Sounds like Asselian again, doesn't it. Measured in Fig. 7, which is consistent with the number given in Table 1. See Schneider et al. 2013 for a more recent minimal age assessment. Lucas (2006: 74) indicates that Protor…
Protorothyris archeri	Clark et Carroll, 1973					Moran Formation, Wichita Group (Clark & Carroll, 1973: 357 and 371), Sakmarian (see Neldasaurus). Measured in the foldout, which is 1 1/2 natural size as stated, not in Fig. 3 which is bigger.
Anthracodromeus longipes	Cope, 1875	Carroll et Baird, 1972	Gradstein et al., 2004	Reisz & Baird, 1983		Diamond Mine (Linton) near Wellsville, Ohio, Westphalian D (Reisz & Baird, 1983) as for Cephalerpeton. (Carroll & Baird 1972), Moscovian (Gradstein et al. 2004)
Petrolacosaurus kansensis	Benton, 1993	Reisz et al., 1982				Stanton Formation, Lansing Group (Benton, 1993: 686), Kasimovian (Benton, 1993: fig. 39.1), late Missourian (Mazierski & Reisz 2010) 8 levels in the Garnett quarry (Reisz et al., 1982)
Araeoscelis gracilis	Benton, 1993					Arroyo Formation, Clear Fork Group (Benton, 1993: 686), Kungurian
Spinoaequalis schultzei	DeBraga et Reisz, 1995					Calhoun Shale, Shawnee Group, Virgilian Series (Stephanian of Europe), Upper Pennsylvanian ; Hamilton Quarry near Hamilton, Greenwood County, Kansas (DeBraga & Reisz, 1995).
Eosuchia
