# Supplementary material for: Distributions of extinction times from fossil ages and tree topologies: the example of mid-Permian synapsid extinctions
Source: PeerJ. 2021 Dec 9;9:e12577. doi: 10.7717/peerj.12577 (PMC8667717; doi:10.7717/peerj.12577)
Supplement: Supplemental Information 1 — Archive of the github repository [file peerj-09-12577-s001.zip › DateFBD-master/data/Speciation/Dimetrodon.phy]

('Dimetrodon_milleri',((((('Dimetrodon_natalis',((('Dimetrodon_grandis','Dimetrodon_borealis'),(('Dimetrodon_limbatus','Dimetrodon_loomisi'),('Dimetrodon_booneorum','Dimetrodon_giganhomogenes'))),'Dimetrodon_angelensis')),'Dimetrodon_macrospondylus'),'Dimetrodon_dollovianus'),'Dimetrodon_occidentalis'),'Dimetrodon_teutonis'));
