# Supplementary material for: Distributions of extinction times from fossil ages and tree topologies: the example of mid-Permian synapsid extinctions
Source: PeerJ. 2021 Dec 9;9:e12577. doi: 10.7717/peerj.12577 (PMC8667717; doi:10.7717/peerj.12577)
Supplement: Supplemental Information 1 — Archive of the github repository [file peerj-09-12577-s001.zip › DateFBD-master/src/DrawFossilInt.c]

#include "DrawFossilInt.h"

void drawFossilInt(int n , double x, double y, TypeInfoDrawTreeGeneric *info, void *data) {
	if(data && ((TypeDataDrawFossilInt*)data)->fos) {
		int f;
        for(f=((TypeDataDrawFossilInt*)data)->fos->fossilInt[n]; f>=0; f=((TypeDataDrawFossilInt*)data)->fos->fossilIntList[f].prec)
            ((TypeDataDrawFossilInt*)data)->drawLineDot(
            ((TypeDataDrawFossilInt*)data)->color, 
            ((TypeDataDrawFossilInt*)data)->alpha, 
            ((TypeDataDrawFossilInt*)data)->radius, 
            (((TypeDataDrawFossilInt*)data)->fos->fossilIntList[f].fossilInt.inf-info->param.tmin)*info->param.scale+info->param.xoffset, 
            info->param.yoffset+y, 
            (((TypeDataDrawFossilInt*)data)->fos->fossilIntList[f].fossilInt.sup-info->param.tmin)*info->param.scale+info->param.xoffset, 
            info->param.yoffset+y, 
            &(info->param));
	}
}
