# Supplementary material for: Distributions of extinction times from fossil ages and tree topologies: the example of mid-Permian synapsid extinctions
Source: PeerJ. 2021 Dec 9;9:e12577. doi: 10.7717/peerj.12577 (PMC8667717; doi:10.7717/peerj.12577)
Supplement: Supplemental Information 1 — Archive of the github repository [file peerj-09-12577-s001.zip › DateFBD-master/src/ExtinctionCI.h]

#ifndef ExtinctionCIF
#define ExtinctionCIF

#include "Tree.h"
#include "Fossil.h"

#ifdef __cplusplus
extern "C" {
#endif

double maxIntervalStraussSadler(double risk, int n, TypeTree *tree, TypeFossilFeature *fos);
double maxLikelihoodStraussSadler(int n, TypeTree *tree, TypeFossilFeature *fos);

#ifdef __cplusplus
}
#endif


#endif
