# Supplementary material for: Distributions of extinction times from fossil ages and tree topologies: the example of mid-Permian synapsid extinctions
Source: PeerJ. 2021 Dec 9;9:e12577. doi: 10.7717/peerj.12577 (PMC8667717; doi:10.7717/peerj.12577)
Supplement: Supplemental Information 1 — Archive of the github repository [file peerj-09-12577-s001.zip › DateFBD-master/src/Fossil.c]

#include <stdlib.h>
#include <string.h>
#include <math.h>
#include <ctype.h>

#include "Utils.h"
#include "Fossil.h"

#define INC_FOSSIL_ITEM 50
#define MAX_NAME_SIZE 3000

int checkConsistency(TypeFossilFeature *fp, int size) {
	int i, k;
	for(i=0; i<size; i++) {
		if(fp->fossil[i] != NOSUCH) {
			double last = fp->fossilList[fp->fossil[i]].time;
			for(k=fp->fossilList[fp->fossil[i]].prec; k!=NOSUCH; k=fp->fossilList[k].prec) {
				if(last < fp->fossilList[k].time) {
					error("problem %.2lf %.2lf\n", last, fp->fossilList[k].time);
				}
				last = fp->fossilList[k].time;
			}
		}
	}
	return 1;
}
		
/*fully duplicate "feat"*/
TypeFossilFeature *cpyFossilFeature(TypeFossilFeature *feat, int n) {
    TypeFossilFeature *res;
    int i;
    if(feat == NULL)
        return NULL;
    res = (TypeFossilFeature*) malloc(sizeof(TypeFossilFeature));
    res->size = feat->size;
    res->sizeBuf = feat->size;
    res->fossil = (int*) malloc(n*sizeof(int));
    for(i=0; i<n; i++)
        res->fossil[i] = feat->fossil[i];
    res->fossilList = (TypeFossilList*) malloc(res->sizeBuf*sizeof(TypeFossilList));
    for(i=0; i<res->size; i++)
        res->fossilList[i] = feat->fossilList[i];
    return res;
}

double getMinFossilTime(TypeFossilFeature* feat) {
	int i;
	double min;
	if(feat->size == 0)
		return 0.;
	min = feat->fossilList[0].time;
	for(i=1; i<feat->size; i++)
		if(feat->fossilList[i].time<min)
			min = feat->fossilList[i].time;
	return min;
}

double getMaxFossilTime(TypeFossilFeature* feat) {
	int i;
	double max;
	if(feat->size == 0)
		return 0.;
	max = feat->fossilList[0].time;
	for(i=1; i<feat->size; i++)
		if(feat->fossilList[i].time>max)
			max = feat->fossilList[i].time;
	return max;
}

double getMaxFossilTimeToNode(int n, TypeTree *tree, TypeFossilFeature* feat) {
	double max = tree->minTimeInt.sup;
	if(tree->parent == NULL)
		tree->parent = getParent(tree);
	if(feat->fossil[n] != NOSUCH) {
		int f;
		max = feat->fossilList[feat->fossil[n]].time;
		for(f=feat->fossilList[feat->fossil[n]].prec; f!=NOSUCH; f=feat->fossilList[f].prec)
			if(feat->fossilList[f].time>max)
				max = feat->fossilList[f].time;
	} else {
		if(tree->parent[n] != NOSUCH)
			max = getMaxFossilTimeToNode(tree->parent[n], tree, feat);
		else
			max = tree->minTime;
	}
	return max;
}

int compareFossilList(const void* a, const void* b) {
	if(((TypeFossilList*)a)->time>((TypeFossilList*)b)->time)
		return 1;
	if(((TypeFossilList*)a)->time<((TypeFossilList*)b)->time)
		return -1;
	return 0;
}

void freeFossilFeature(TypeFossilFeature *fos) {
	if(fos == NULL)
		return;
	if(fos->fossil != NULL)
		free((void*)fos->fossil);
	if(fos->status != NULL)
		free((void*)fos->status);
	if(fos->fossilList != NULL)
		free((void*)fos->fossilList);
	free((void*)fos);

}

/*print fossilInt*/	
void fprintFossilFeature(FILE *f, TypeFossilFeature *feat, char **name, int size) {
	int i;
	for(i=0; i<size; i++) {
		if(feat->fossil[i]!=NOSUCH) {
			if(name != NULL && name[i] != NULL) {
				fprintf(f, "%s", name[i]);
				fprintFossilList(f, feat->fossil[i], feat->fossilList);
				fprintf(f, "\n");
			}
		}
	}
}


void fixTreeFossil(TypeTree *tree, TypeFossilFeature *fos) {
	int n;
	if(fos == NULL)
		return;
	for(n=0; n<tree->size; n++)
        if(tree->node[n].child == NOSUCH && (tree->time[n] != NO_TIME || fos->fossil[n] == NOSUCH))
            tree->time[n] = tree->maxTime;
        else
            tree->time[n] = NO_TIME;
}

void fixTreeBis(TypeTree *tree, TypeFossilFeature *fos) {
	int n;
	if(fos == NULL)
		return;
	for(n=0; n<tree->size; n++)
        if(tree->node[n].child == NOSUCH && tree->time[n] == NO_TIME && fos->fossil[n] != NOSUCH) {
			int f;
			tree->time[n] = fos->fossilList[fos->fossil[n]].time;
			for(f=fos->fossilList[fos->fossil[n]].prec; f!=NOSUCH; f=fos->fossilList[f].prec)
				if(fos->fossilList[f].time>tree->time[n])
					tree->time[n] = fos->fossilList[f].time;
		}
}

void fixTreeTer(TypeTree *tree, TypeFossilFeature *fos) {
	int n;
	if(fos == NULL)
		return;
	for(n=0; n<tree->size; n++)
        if(tree->node[n].child == NOSUCH && tree->time[n] == NO_TIME) {
            if(fos->fossil[n] != NOSUCH) {
				int f;
				tree->time[n] = fos->fossilList[fos->fossil[n]].time;
				for(f=fos->fossilList[fos->fossil[n]].prec; f!=NOSUCH; f=fos->fossilList[f].prec)
					if(fos->fossilList[f].time>tree->time[n])
						tree->time[n] = fos->fossilList[f].time;
			} else {
				tree->time[n] = tree->maxTime;
			}
		}
}


/*print fossilInt table*/	
void fprintFossilList(FILE *fo, int e, TypeFossilList *list) {
	int f;
	for(f=e; f!=NOSUCH; f=list[f].prec)
		fprintf(fo, "\t %lf", list[f].time);
}


/*returns the number of internal fossil finds of "tree", i.e. the ones which are not just before an extinction*/
int countInternalFossils(double *time, TypeFossilFeature *fos, int size) {
	int n, count = 0;
	for(n=0; n<size; n++) {
		int f;
		for(f=fos->fossil[n]; f!=NOSUCH; f = fos->fossilList[f].prec)
			if(fos->fossilList[f].time<time[n])
				count++;
	}
	return count;
}


TypeInterval readInterval(char *s) {
	int i, ind;
	TypeInterval fossil;
	char tmp[MAX_NAME_SIZE];
	for(i=0; s[i] != '\0' && issep(s[i]); i++);
	if(s[i] == '(') {
		i++;
		for(; s[i] != '\0' && issep(s[i]); i++);
		ind = 0;
		for(; s[i] != '\0' && s[i] != ':' && !issep(s[i]); i++)
			tmp[ind++] = s[i];
		tmp[ind] = '\0';
		fossil.inf =	atof(tmp);
		for(; s[i] != '\0' && issep(s[i]); i++);
		if(s[i] != ':')
			error("Missing ':' while reading a fossil time interval.");
		i++;
		for(; s[i] != '\0' && issep(s[i]); i++);
		ind = 0;
		for(; s[i] != '\0' && s[i] != ')' && !issep(s[i]); i++)
			tmp[ind++] = s[i];
		tmp[ind] = '\0';
		fossil.sup =	atof(tmp);
		for(; s[i] != '\0' && issep(s[i]); i++);
		if(s[i] != ')')
			error("Missing ')' while reading a fossil time interval.");
	} else {
		fossil.inf = atof(s);		
		fossil.sup = fossil.inf;
	}
	return fossil;
}

/*turn a fossil list into a fossilTab*/
TypeFossilTab *listToFossilTab(TypeFossilFeature *fos, int size) {
	int i;
	TypeFossilTab *res;
	res = (TypeFossilTab *) malloc(size*sizeof(TypeFossilTab));
	for(i=0; i<size; i++)
		if(fos->fossil[i] >= 0) {
			int f, n = 0;
			for(f=fos->fossil[i]; f!=NOSUCH; f=fos->fossilList[f].prec)
				n++;
			res[i].size = n;
			res[i].time = (double*) malloc(n*sizeof(double));
			for(f=fos->fossil[i]; f!=NOSUCH; f=fos->fossilList[f].prec)
				res[i].time[--n] = fos->fossilList[f].time;
		} else {
			res[i].size = 0;
			res[i].time = NULL;
		}
	return res;
}

/*free a fossil tab*/
void freeFossilTab(TypeFossilTab *fosTab, int size) {
	int i;
	if(fosTab != NULL) {
		for(i=0; i<size; i++)
			if(fosTab[i].time != NULL)
				free((void*)fosTab[i].time);
		free((void*)fosTab);
	}
}
			
		

int compareInterval(const void* a, const void* b) {
	if(((TypeInterval*)a)->inf>((TypeInterval*)b)->inf)
		return 1;
	if(((TypeInterval*)a)->inf<((TypeInterval*)b)->inf)
		return -1;
	if(((TypeInterval*)a)->sup>((TypeInterval*)b)->sup)
		return 1;
	if(((TypeInterval*)a)->sup<((TypeInterval*)b)->sup)
		return -1;
	return 0;
}


/*print fossil*/	
void fprintInterval(FILE *f, TypeInterval fos) {
	if(fos.inf == fos.sup)
		fprintf(f, "%lf", fos.inf);
	else
		fprintf(f, "(%lf:%lf)", fos.inf, fos.sup);
}

/*print fossil*/	

int sprintInterval(char *s, TypeTimeInterval fos) {
    if(fos.inf == fos.sup)
        return sprintf(s, "%lf", fos.inf);
    else
        return sprintf(s, "(%.3lf:%.3lf)", fos.inf, fos.sup);
}


/*print fossil table*/	
void sprintFossilNHX(char *s, char *prefix, int e, TypeFossilList *list) {
	int f;
	if(prefix != NULL)
		s += sprintf(s, "%s", prefix);
	for(f=e; f!=NOSUCH; f = list[f].prec)
		s += sprintf(s, ":FOS=%lf", list[f].time);
}

char **getFossilComment(char **comment, TypeFossilFeature *fos, int size) {
	char **res, buffer[2000];
	int i;

	if((res = (char**) malloc(size*sizeof(char*))) == NULL)
		return NULL;
	buffer[0] = '\0';
	for(i=0; i<size; i++) {
		if(comment != NULL)
			sprintFossilNHX(buffer, comment[i], fos->fossil[i], fos->fossilList);
		else
			sprintFossilNHX(buffer, NULL, fos->fossil[i], fos->fossilList);
		res[i] = (char*) malloc((strlen(buffer)+1)*sizeof(char));
		strcpy(res[i], buffer);
	}
	return res;
}

/*print tree in newick format*/	
void fprintFossilTreeNewick(FILE *f, TypeTree *tree,  TypeFossilFeature *fos) {
	int i;
    char **commentSave;
    commentSave = tree->comment;
    getFossilComment(commentSave, fos, tree->size);
    fprintTreeNewick(f, tree);
	for(i=0; i<tree->size; i++)
        free((void*)tree->comment[i]);
    free((void*)tree->comment);
    tree->comment = commentSave;
}


/*prune "tree" to that can be observed from contemporary lineages and fossil finds*/
TypeTree *pruneFossil(TypeTree *tree,  TypeFossilFeature *fos) {
	TypeTree *resT;
	TypeFossilFeature *resF;
	int n, f, *new_feat, *parent;
	if(tree->time == NULL)
		return NULL;
	resT = newTree(tree->size);
	resT->maxTime = tree->maxTime;
	resT->maxTimeInt = tree->maxTimeInt;
	resT->minTime = tree->minTime;
	resT->minTimeInt = tree->minTimeInt;
	if(fos)
		resF = (TypeFossilFeature*) malloc(sizeof(TypeFossilFeature));
	else
		resF = NULL;
    resT->info = (void*) resF;
	if(tree->size == 0) {
		resT->size = 0;
		resT->sizeBuf = 0;
		free((void*)resT->node);
		resT->node = NULL;
		free((void*)resT->time);
		resT->time = NULL;
		if(resF) {
			resF->size = 0;
			resF->sizeBuf = 0;
			resF->fossilList = NULL;
			resF->fossil = NULL;
		}
		return resT;
	}
	resT->size = 0;
	if(tree->name)
		resT->name = (char**) malloc(tree->size*sizeof(char*));
	else
		resT->name = NULL;
	if(tree->comment)
		resT->comment = (char**) malloc(tree->size*sizeof(char*));
	else
		resT->comment = NULL;
	if(fos) {
		resF->fossil = (int*) malloc(tree->size*sizeof(int));
		resF->status = NULL;
		resF->size = fos->size;
		resF->sizeBuf = fos->size;
        resF->fossilList = (TypeFossilList*) malloc(fos->size*sizeof(TypeFossilList));
		for(f=0; f<fos->size; f++)
			resF->fossilList[f] = fos->fossilList[f];
	}
	new_feat = (int*) malloc(tree->size*sizeof(int));
	for(n=0; n<tree->size; n++)
        new_feat[n] = NOSUCH;
	parent = getParent(tree);
	for(n=0; n<tree->size; n++) {
		if(tree->time[n]>=tree->maxTime || (fos && fos->fossil[n]>=0)) {
			int m;
			new_feat[n] = resT->size;
            resT->node[resT->size].child = NOSUCH;
            resT->node[resT->size].sibling = NOSUCH;
			resT->time[resT->size] = tree->time[n];
            if(tree->name)
                resT->name[resT->size] = strdpl(tree->name[n]);
            if(tree->comment)
                resT->comment[resT->size] = strdpl(tree->comment[n]);
			if(fos)
				resF->fossil[resT->size] = fos->fossil[n];
			if(tree->time[n]>=tree->maxTime)
				resT->time[resT->size] = tree->time[n];
			else
				resT->time[resT->size] = fos->fossilList[fos->fossil[n]].time;
			resT->size++;
			for(m=parent[n]; m>=0 && new_feat[m]<0; m=parent[m]) {
				new_feat[m] = resT->size;
				resT->node[resT->size].child = resT->size-1;
                resT->node[resT->size].sibling = NOSUCH;
				resT->time[resT->size] = tree->time[m];
                if(tree->name)
                    resT->name[resT->size] = strdpl(tree->name[m]);
                if(tree->comment)
                    resT->comment[resT->size] = strdpl(tree->comment[m]);
				if(fos)
					resF->fossil[resT->size] = fos->fossil[m];
				resT->size++;
			}
			if(m>=0) {
				resT->time[new_feat[m]] = tree->time[m];
				if(resT->node[new_feat[m]].child>=0) {
					resT->node[resT->node[new_feat[m]].child].sibling = resT->size-1;
				} else {
					resT->node[new_feat[m]].child = resT->size-1;
				}
			}
		}
	}
	resT->node = (TypeNode*) realloc(resT->node, resT->size*sizeof(TypeNode));
	if(resT->time)
		resT->time = (double*) realloc(resT->time, resT->size*sizeof(double));
	if(tree->name)
		resT->name = (char**) realloc(resT->name, resT->size*sizeof(char*));
	if(tree->comment)
		resT->comment = (char**) realloc(resT->comment, resT->size*sizeof(char*));
	if(resF)
		resF->fossil = (int*) realloc(resF->fossil, resT->size*sizeof(int));
	free((void*)new_feat);
	free((void*)parent);
	parent = getParent(resT);
	for(n=0; n<resT->size && parent[n]>=0; n++);
	free((void*)parent);
	resT->root = n;
	return resT;
}

/*prune "tree" to that can be observed from contemporary lineages and fossil finds*/
TypeTree *pruneFossilBis(TypeTree *tree,  TypeFossilFeature *fos) {
	TypeTree *resT;
	TypeFossilFeature *resF;
	int n, f, *parent, *index;
	if(tree->time == NULL)
		return NULL;
	resT = newTree(tree->size);
	resT->maxTime = tree->maxTime;
	resT->minTime = tree->minTime;
	if(fos)
		resF = (TypeFossilFeature*) malloc(sizeof(TypeFossilFeature));
	else
		resF = NULL;
    resT->info = (void*) resF;
	if(tree->size == 0) {
		resT->size = 0;
		resT->sizeBuf = 0;
		free((void*)resT->node);
		resT->node = NULL;
		free((void*)resT->time);
		resT->time = NULL;
		if(resF) {
			resF->size = 0;
			resF->sizeBuf = 0;
			resF->fossilList = NULL;
			resF->fossil = NULL;
		}
		return resT;
	}
	resT->size = 0;
	if(fos) {
		resF->fossil = (int*) malloc(tree->size*sizeof(int));
		resF->status = NULL;
		resF->size = fos->size;
		resF->sizeBuf = fos->size;
        resF->fossilList = (TypeFossilList*) malloc(fos->size*sizeof(TypeFossilList));
		for(f=0; f<fos->size; f++)
			resF->fossilList[f] = fos->fossilList[f];
	}
	index = (int*) malloc(tree->size*sizeof(int));
	for(n=0; n<tree->size; n++)
		index[n] = NOSUCH;
	parent = getParent(tree);
	for(n=0; n<tree->size; n++)
		if(index[n] == NOSUCH && (tree->time[n]>=tree->maxTime || (fos && fos->fossil[n]>=0))) {
			int m;
			index[n] = resT->size++;
			for(m=parent[n]; m != NOSUCH && index[m] == NOSUCH; m = parent[m])
				index[m] = resT->size++;
		}
	for(n=0; n<tree->size; n++) {
		if(index[n] != NOSUCH) {
			int *prec, c;
			resT->time[index[n]] = tree->time[n];
            if(tree->name)
                resT->name[index[n]] = strdpl(tree->name[n]);
            if(tree->comment)
                resT->comment[index[n]] = strdpl(tree->comment[n]);
			if(fos)
				resF->fossil[index[n]] = fos->fossil[n];
			prec = &(resT->node[index[n]].child);
			for(c=tree->node[n].child; c!=NOSUCH; c=tree->node[c].sibling)
				if(index[c] != NOSUCH) {
					*prec = index[c];
					prec =  &(resT->node[index[c]].sibling);
				}
			*prec = NOSUCH;
			if(resT->node[index[n]].child == NOSUCH) {
				if(tree->time[n]>=tree->maxTime)
					resT->time[index[n]] = tree->time[n];
				else
					resT->time[index[n]] = fos->fossilList[fos->fossil[n]].time;
			}
		}
	}
	resT->node = (TypeNode*) realloc(resT->node, resT->size*sizeof(TypeNode));
	if(resT->time)
		resT->time = (double*) realloc(resT->time, resT->size*sizeof(double));
	if(tree->name)
		resT->name = (char**) realloc(resT->name, resT->size*sizeof(char*));
	if(tree->comment)
		resT->comment = (char**) realloc(resT->comment, resT->size*sizeof(char*));
	if(resF)
		resF->fossil = (int*) realloc(resF->fossil, resT->size*sizeof(int));
	free((void*)parent);
	parent = getParent(resT);
	for(n=0; n<resT->size && parent[n]>=0; n++);
	free((void*)parent);
	resT->root = n;
	return resT;
}

/*fill the table maxTime where entry n the most recent time of the clade n*/
void fillMaxTime(int n, TypeTree *tree, double *maxTime) {
	if(tree->node[n].child == NOSUCH)
		maxTime[n] = tree->time[n];
	else {
		int c;
		for(c=tree->node[n].child; c!=NOSUCH; c=tree->node[c].sibling)
			fillMaxTime(c, tree, maxTime);
		maxTime[n] = maxTime[tree->node[n].child];
		for(c=tree->node[tree->node[n].child].sibling; c!=NOSUCH; c=tree->node[c].sibling)
			if(maxTime[c] > maxTime[n])
				maxTime[n] = maxTime[c];
	}
}	

/*prune "tree" to that can be observed from contemporary lineages and fossil finds*/
TypeTree *pruneFossilTer(TypeTree *tree,  TypeFossilFeature *fos) {
	TypeTree *resT;
	TypeFossilFeatureMaxTime *resFMT;
	TypeFossilFeature *resF;
	int n, f, *parent, *index;
	double *maxTime, *resMT;
	if(tree->time == NULL)
		return NULL;
	resT = newTree(tree->size);
	resT->maxTime = tree->maxTime;
	resT->minTime = tree->minTime;
	maxTime = (double*) malloc(tree->size*sizeof(double));
	fillMaxTime(tree->root, tree, maxTime);
	resMT = (double*) malloc(tree->size*sizeof(double));
	if(fos)
		resF = (TypeFossilFeature*) malloc(sizeof(TypeFossilFeature));
	else
		resF = NULL;
	resFMT = (TypeFossilFeatureMaxTime*) malloc(sizeof(TypeFossilFeatureMaxTime));
	resFMT->fos = resF;
 	resFMT->maxTime = resMT;
    resT->info = (void*) resFMT;
	if(tree->size == 0) {
		resT->size = 0;
		resT->sizeBuf = 0;
		free((void*)resT->node);
		resT->node = NULL;
		free((void*)resT->time);
		resT->time = NULL;
		if(resF) {
			resF->size = 0;
			resF->sizeBuf = 0;
			resF->fossilList = NULL;
			resF->fossil = NULL;
		}
		return resT;
	}
	resT->size = 0;
	if(fos) {
		resF->fossil = (int*) malloc(tree->size*sizeof(int));
		resF->status = NULL;
		resF->size = fos->size;
		resF->sizeBuf = fos->size;
        resF->fossilList = (TypeFossilList*) malloc(fos->size*sizeof(TypeFossilList));
		for(f=0; f<fos->size; f++)
			resF->fossilList[f] = fos->fossilList[f];
	}
	index = (int*) malloc(tree->size*sizeof(int));
	for(n=0; n<tree->size; n++)
		index[n] = NOSUCH;
	parent = getParent(tree);
	for(n=0; n<tree->size; n++)
		if(index[n] == NOSUCH && (tree->time[n]>=tree->maxTime || (fos && fos->fossil[n]>=0))) {
			int m;
			index[n] = resT->size++;
			for(m=parent[n]; m != NOSUCH && index[m] == NOSUCH; m=parent[m])
				index[m] = resT->size++;
		}
	for(n=0; n<tree->size; n++) {
		if(index[n] != NOSUCH) {
			int *prec, c;
			resT->time[index[n]] = tree->time[n];
            if(tree->name)
                resT->name[index[n]] = strdpl(tree->name[n]);
            if(tree->comment)
                resT->comment[index[n]] = strdpl(tree->comment[n]);
			if(fos)
				resF->fossil[index[n]] = fos->fossil[n];
			prec = &(resT->node[index[n]].child);
			for(c=tree->node[n].child; c!=NOSUCH; c=tree->node[c].sibling)
				if(index[c] != NOSUCH) {
					*prec = index[c];
					prec =  &(resT->node[index[c]].sibling);
				}
			*prec = NOSUCH;
			if(resT->node[index[n]].child == NOSUCH) {
				if(tree->time[n]>=tree->maxTime) {
					resT->time[index[n]] = tree->time[n];
					resMT[index[n]] = MY_NAN;
				} else {
					resT->time[index[n]] = fos->fossilList[fos->fossil[n]].time;
					resMT[index[n]] = maxTime[n];
				}
			}	
		}
	}
	free((void*)maxTime);
	resT->node = (TypeNode*) realloc(resT->node, resT->size*sizeof(TypeNode));
	if(resT->time)
		resT->time = (double*) realloc(resT->time, resT->size*sizeof(double));
	if(tree->name)
		resT->name = (char**) realloc(resT->name, resT->size*sizeof(char*));
	if(tree->comment)
		resT->comment = (char**) realloc(resT->comment, resT->size*sizeof(char*));
	if(resF)
		resF->fossil = (int*) realloc(resF->fossil, resT->size*sizeof(int));
	if(resFMT->maxTime)
		resFMT->maxTime = (double*) realloc(resFMT->maxTime, resT->size*sizeof(double));
	free((void*)parent);
	parent = getParent(resT);
	for(n=0; n<resT->size && parent[n]>=0; n++);
	free((void*)parent);
	resT->root = n;
	return resT;
}


int iterateBinaryFossil(int n, TypeTree *resT,  TypeFossilFeature *resF, TypeTree *tree,  TypeFossilFeature *fos) {
    int m, ftmp = NOSUCH;
	if(n<0)
		return -1;
	for(m=n; tree->node[m].child>=0 && tree->node[tree->node[m].child].sibling<0; m=tree->node[m].child) {
		if(fos && fos->fossil[m]>=0) {
			int f;
			for(f=fos->fossil[m]; resF->fossilList[f].prec>=0; f=resF->fossilList[f].prec);
			resF->fossilList[f].prec = ftmp;
			ftmp = fos->fossil[m];
		}
	}
	if(fos && fos->fossil[m]>=0) {
		int f;
		for(f=fos->fossil[m]; resF->fossilList[f].prec>=0; f=resF->fossilList[f].prec);
		resF->fossilList[f].prec = ftmp;
		ftmp = fos->fossil[m];
	}
	if(tree->node[m].child>=0) {
		int c1, c2, c;
        c1 = iterateBinaryFossil(tree->node[m].child, resT, resF, tree, fos);
		c2 = c1;
		for(c=tree->node[tree->node[m].child].sibling; c!=NOSUCH; c = tree->node[c].sibling) {
            resT->node[c2].sibling = iterateBinaryFossil(c, resT, resF, tree, fos);
			c2 = resT->node[c2].sibling;
		}
        resT->node[c2].sibling = NOSUCH;
		resT->node[resT->size].child = c1;
	} else {
        resT->node[resT->size].child = NOSUCH;
	}
	if(fos)
		resF->fossil[resT->size] = ftmp;
	if(tree->time)
		resT->time[resT->size] = tree->time[m];
	if(tree->name)
		resT->name[resT->size] = strdpl(tree->name[m]);
	if(tree->comment)
		resT->comment[resT->size] = strdpl(tree->comment[m]);
	resT->size++;
	return resT->size-1;
}

TypeTree *fixBinaryFossil(TypeTree *tree,  TypeFossilFeature *fos) {
	TypeTree *resT;
	TypeFossilFeature *resF;
    int f;
	
	resT = (TypeTree*) malloc(sizeof(TypeTree));
	if(fos)
		resF = (TypeFossilFeature*) malloc(sizeof(TypeFossilFeature));
	else
		resF = NULL;
    resT->info = resF;
	resT->maxTime = tree->maxTime;
	resT->maxTimeInt = tree->maxTimeInt;
	resT->minTime = tree->minTime;
	resT->minTimeInt = tree->minTimeInt;
	if(tree->size == 0) {
		resT->root = 0;
		resT->size = 0;
		resT->sizeBuf = 0;
		resT->node = NULL;
		resT->time = NULL;
        resT->parent = NULL;
        resT->name = NULL;
        resT->comment = NULL;
		if(resF) {
			resF->size = 0;
			resF->sizeBuf = 0;
			resF->fossilList = NULL;
			resF->fossil = NULL;
		}
		return resT;
	}
	resT->size = 0;
	resT->sizeBuf = tree->size;
	resT->node = (TypeNode*) malloc(tree->size*sizeof(TypeNode));
	resT->time = (double*) malloc(tree->size*sizeof(double));
    resT->parent = NULL;
	if(tree->name)
		resT->name = (char**) malloc(tree->size*sizeof(char*));
	else
		resT->name = NULL;
	if(tree->comment)
		resT->comment = (char**) malloc(tree->size*sizeof(char*));
	else
		resT->comment = NULL;
	if(fos) {
		resF->fossil = (int*) malloc(tree->size*sizeof(int));
		resF->size = fos->size;
		resF->status = NULL;
		resF->sizeBuf = fos->size;
        resF->fossilList = (TypeFossilList*) malloc(fos->size*sizeof(TypeFossilList));
		for(f=0; f<fos->size; f++)
			resF->fossilList[f] = fos->fossilList[f];
	}
    iterateBinaryFossil(tree->root, resT, resF, tree, fos);
	resT->node = (TypeNode*) realloc(resT->node, resT->size*sizeof(TypeNode));
	if(resT->time)
		resT->time = (double*) realloc(resT->time, resT->size*sizeof(double));
	if(tree->name)
		resT->name = (char**) realloc(resT->name, resT->size*sizeof(char*));
	if(tree->comment)
		resT->comment = (char**) realloc(resT->comment, resT->size*sizeof(char*));
	if(resF)
		resF->fossil = (int*) realloc(resF->fossil, resT->size*sizeof(int));		
	resT->root = getRoot(resT);
	return resT;
}

int iterateBinaryFossilBis(int n, TypeTree *resT,  TypeFossilFeature *resF, double *resMT, TypeTree *tree,  TypeFossilFeature *fos, double *maxTime) {
    int m, ftmp = NOSUCH;
	if(n == NOSUCH)
		return NOSUCH;
	for(m=n; tree->node[m].child!=NOSUCH && tree->node[tree->node[m].child].sibling==NOSUCH; m=tree->node[m].child) {
		if(fos && fos->fossil[m]!=NOSUCH) {
			int f;
			for(f=fos->fossil[m]; resF->fossilList[f].prec>=0; f=resF->fossilList[f].prec);
			resF->fossilList[f].prec = ftmp;
			ftmp = fos->fossil[m];
		}
	}
	if(fos && fos->fossil[m]!=NOSUCH) {
		int f;
		for(f=fos->fossil[m]; resF->fossilList[f].prec>=0; f=resF->fossilList[f].prec);
		resF->fossilList[f].prec = ftmp;
		ftmp = fos->fossil[m];
	}
	if(tree->node[m].child!=NOSUCH) {
		int c1, c2, c;
        c1 = iterateBinaryFossilBis(tree->node[m].child, resT, resF, resMT, tree, fos, maxTime);
		c2 = c1;
		for(c=tree->node[tree->node[m].child].sibling; c >= 0; c = tree->node[c].sibling) {
            resT->node[c2].sibling = iterateBinaryFossilBis(c, resT, resF, resMT, tree, fos, maxTime);
			c2 = resT->node[c2].sibling;
		}
        resT->node[c2].sibling = NOSUCH;
		resT->node[resT->size].child = c1;
	} else {
        resT->node[resT->size].child = NOSUCH;
        resMT[resT->size] = maxTime[m];
	}
	if(fos)
		resF->fossil[resT->size] = ftmp;
	if(tree->time)
		resT->time[resT->size] = tree->time[m];
	if(tree->name)
		resT->name[resT->size] = strdpl(tree->name[m]);
	if(tree->comment)
		resT->comment[resT->size] = strdpl(tree->comment[m]);
	resT->size++;
	return resT->size-1;
}

TypeTree *fixBinaryFossilBis(TypeTree *tree,  TypeFossilFeature *fos, double *maxTime) {
	TypeTree *resT;
	TypeFossilFeature *resF;
	TypeFossilFeatureMaxTime *resFMT;
	double *resMT;
    int f;
	if(tree->size == 0)
		return NULL;
	resT = (TypeTree*) malloc(sizeof(TypeTree));
	if(fos)
		resF = (TypeFossilFeature*) malloc(sizeof(TypeFossilFeature));
	else
		resF = NULL;
	resMT = (double*) malloc(tree->size*sizeof(double));
	resFMT = (TypeFossilFeatureMaxTime*) malloc(sizeof(TypeFossilFeatureMaxTime));
	resFMT->fos = resF;
	resFMT->maxTime = resMT;
    resT->info = (void*) resFMT;
	resT->maxTime = tree->maxTime;
	resT->maxTimeInt = tree->maxTimeInt;
	resT->minTime = tree->minTime;
	resT->minTimeInt = tree->minTimeInt;
	resT->size = 0;
	resT->sizeBuf = tree->size;
	resT->node = (TypeNode*) malloc(tree->size*sizeof(TypeNode));
	resT->time = (double*) malloc(tree->size*sizeof(double));
    resT->parent = NULL;
	if(tree->name)
		resT->name = (char**) malloc(tree->size*sizeof(char*));
	else
		resT->name = NULL;
	if(tree->comment)
		resT->comment = (char**) malloc(tree->size*sizeof(char*));
	else
		resT->comment = NULL;
	if(fos) {
		resF->fossil = (int*) malloc(tree->size*sizeof(int));
		resF->size = fos->size;
		resF->status = NULL;
		resF->sizeBuf = fos->size;
        resF->fossilList = (TypeFossilList*) malloc(fos->size*sizeof(TypeFossilList));
		for(f=0; f<fos->size; f++)
			resF->fossilList[f] = fos->fossilList[f];
	}
    iterateBinaryFossilBis(tree->root, resT, resF, resMT, tree, fos, maxTime);
	resT->node = (TypeNode*) realloc(resT->node, resT->size*sizeof(TypeNode));
	if(resT->time)
		resT->time = (double*) realloc(resT->time, resT->size*sizeof(double));
	if(tree->name)
		resT->name = (char**) realloc(resT->name, resT->size*sizeof(char*));
	if(tree->comment)
		resT->comment = (char**) realloc(resT->comment, resT->size*sizeof(char*));
	if(resF)
		resF->fossil = (int*) realloc(resF->fossil, resT->size*sizeof(int));		
	if(resFMT->maxTime)
		resFMT->maxTime = (double*) realloc(resFMT->maxTime, resT->size*sizeof(double));
	resT->root = getRoot(resT);
	return resT;
}


/*print fossilInt table*/
int sprintFossilListNHX(char *s, int e, TypeFossilList *list) {
    int f, ind = 0;
    for(f=e; f!=NOSUCH; f = list[f].prec) {
        ind += sprintf(s+ind, " :FOS=%lf", list[f].time);
    }
    return ind;
}


#define STRING_INTER_LENGTH 60
void fillCommentFossil(TypeTree *tree, TypeFossilFeature *fos) {
    if(tree == NULL || fos == NULL || tree->size == 0)
        return;
    if(tree->comment == NULL)
        tree->comment = (char**) malloc(tree->size*sizeof(char*));
    int n;
    for(n=0; n<tree->root; n++) {
        int f, nb = 0, length;
        for(f=fos->fossil[n]; f!=NOSUCH; f = fos->fossilList[f].prec)
            nb++;
        if(tree->comment[n] != NULL)
            free((void*)tree->comment[n]);
        if(nb>0) {
            tree->comment[n] = (char*) malloc(nb*STRING_INTER_LENGTH*sizeof(char)+1);
            length = sprintFossilListNHX(tree->comment[n], fos->fossil[n], fos->fossilList);
            tree->comment[n][length] = '\0';
            tree->comment[n] = (char*) realloc(tree->comment[n], (length+1)*sizeof(char));
        } else
            tree->comment[n] = NULL;
    }
    int f, nb = 0, ind = 0;
    for(f=fos->fossil[tree->root]; f!=NOSUCH; f = fos->fossilList[f].prec)
        nb++;
    if(tree->comment[tree->root] != NULL)
        free((void*)tree->comment[tree->root]);
    if(tree->minTimeInt.inf!=NO_TIME && tree->minTimeInt.sup!=NO_TIME)
        nb++;
    if(tree->maxTimeInt.inf!=NO_TIME && tree->maxTimeInt.sup!=NO_TIME)
        nb++;
    if(nb>0) {
        tree->comment[tree->root] = (char*) malloc((nb)*STRING_INTER_LENGTH*sizeof(char)+1);
        if(tree->minTimeInt.inf!=NO_TIME && tree->minTimeInt.sup!=NO_TIME) {
            ind += sprintf(tree->comment[tree->root]+ind, " :ORI=%lf", tree->minTimeInt.inf);
        }
        if(tree->maxTimeInt.inf!=NO_TIME && tree->maxTimeInt.sup!=NO_TIME) {
            ind += sprintf(tree->comment[tree->root]+ind, " :END=%lf", tree->maxTimeInt.sup);
        }
        ind += sprintFossilListNHX(tree->comment[tree->root]+ind, fos->fossil[tree->root], fos->fossilList);
        tree->comment[tree->root][ind] = '\0';
        tree->comment[tree->root] = (char*) realloc(tree->comment[tree->root], (ind+1)*sizeof(char));
    } else
        tree->comment[tree->root] = NULL;
    for(n=tree->root+1; n<tree->size; n++) {
        int f, nb = 0, length;
        for(f=fos->fossil[n]; f!=NOSUCH; f = fos->fossilList[f].prec)
            nb++;
        if(tree->comment[n] != NULL)
            free((void*)tree->comment[n]);
        if(nb>0) {
            tree->comment[n] = (char*) malloc(nb*STRING_INTER_LENGTH*sizeof(char)+1);
            length = sprintFossilListNHX(tree->comment[n], fos->fossil[n], fos->fossilList);
            tree->comment[n][length] = '\0';
            tree->comment[n] = (char*) realloc(tree->comment[n], (length+1)*sizeof(char));
        } else
            tree->comment[n] = NULL;
    }
}

/*Save tree with fossil as comments*/
void fprintTreeFossil(FILE *f, TypeTree *tree, TypeFossilFeature *fos) {
    char **comment_saved, **name_saved;
	int n;
    name_saved = tree->name;
    if(tree->name == NULL)
        tree->name = nameLeaves("leaf", tree);
    comment_saved = tree->comment;
    tree->comment = (char**) malloc(tree->sizeBuf*sizeof(char*));
    for(n=0; n<tree->sizeBuf; n++)
        tree->comment[n] = NULL;
    fillCommentFossil(tree, fos);
    tree->name = nameLeaves("leaf", tree);
    fprintSubtreeNewick(f, tree->root, tree);
    for(n=0; n<tree->sizeBuf; n++)
        if(tree->comment[n] != NULL)
            free((void*)tree->comment[n]);
    free((void*)tree->comment);
    tree->comment = comment_saved;
    if(name_saved == NULL) {
        for(n=0; n<tree->sizeBuf; n++)
            if(tree->name[n] != NULL)
                free((void*)tree->name[n]);
        free((void*)tree->name);
    }
    tree->name = name_saved;
}

void fillBoundsFossil(int n, double tmin, double tmax, TypeTree *tree,  TypeFossilFeature *fos, double *min, double *max, int *dmax) {
	int c;
	if(tree->time[n] != NO_TIME) {
		min[n] = tree->time[n];
	} else {
		if(fos && fos->fossil[n] != NOSUCH) {
			min[n] = fos->fossilList[fos->fossil[n]].time;
		} else {
			min[n] = tmin;
		}
	}
	for(c=tree->node[n].child; c!=NOSUCH; c=tree->node[c].sibling)
		fillBoundsFossil(c, min[n], tmax, tree,  fos, min, max, dmax);
	if(tree->time[n] != NO_TIME) {
		max[n] = tree->time[n];
		dmax[n] = 0;
	} else {
		if(tree->node[n].child==NOSUCH) {
			max[n] = tmax;
			dmax[n] = 0;
		} else {	
			max[n] = tmax+1;
			dmax[n] = 0;
			for(c=tree->node[n].child; c!=NOSUCH; c=tree->node[c].sibling) {
				if(fos && fos->fossil[c] != NOSUCH) {
					int f;
					for(f=fos->fossil[c]; f!=NOSUCH; f=fos->fossilList[f].prec)
						if(fos->fossilList[f].time<max[n]) {
							max[n] = fos->fossilList[f].time;
							dmax[n] = 0;
						}
				} else {
					if((max[c])<(max[n])) {
						max[n] = max[c];
						dmax[n] = dmax[c]+1;
					}
				}
			}
		}
	}
}

void fillUnknownTimesFossil(double tmin, double tmax, TypeTree *tree,  TypeFossilFeature *fos) {
	int *dmax;
	double *min, *max;
	
	min = (double*) malloc(tree->size*sizeof(double));
	max = (double*) malloc(tree->size*sizeof(double));
	dmax = (int*) malloc(tree->size*sizeof(int));
	fillBoundsFossil(tree->root, tmin, tmax, tree,  (TypeFossilFeature*) fos, min, max, dmax);
	fillTime(tree->root, tmin, tree, min, max, dmax);
	free((void*)min);
	free((void*)max);
	free((void*)dmax);
}


void fixFossilOrder(TypeFossilFeature* sample, int size) {
    int n, f, *tmp;
    size_t *index;
    index = qsortindex(sample->fossilList, sample->size, sizeof(TypeFossilList), compareFossilList);
    for(n=0; n<size; n++)
        if(sample->fossil[n]>=0)
            sample->fossil[n] = index[sample->fossil[n]];
    for(f=0; f<sample->size; f++)
        if(sample->fossilList[f].prec!=NOSUCH)
            sample->fossilList[f].prec = index[sample->fossilList[f].prec];
    free((void*) index);
    tmp = (int*) malloc((sample->size+1)*sizeof(int));
    for(n=0; n<size; n++) {
        int ind = 0;
        for(f=sample->fossil[n]; f!=NOSUCH; f=sample->fossilList[f].prec)
            tmp[ind++] = f;
        if(ind>0) {
            qsort(tmp, ind, sizeof(int), compareInt);
            sample->fossilList[tmp[0]].prec = NOSUCH;
            for(f=1; f<ind; f++)
                sample->fossilList[tmp[f]].prec = tmp[f-1];
            sample->fossil[n] = tmp[ind-1];
        }
    }
    free((void*) tmp);
}

void printFossilDebug(FILE *fo, TypeFossilFeature* sample, int size) {
    int n, f;
    for(n=0; n<size; n++) {
        if(sample->fossil[n] != NOSUCH) {
			fprintf(fo, "node %d", n);
			for(f=sample->fossil[n]; f!=NOSUCH; f=sample->fossilList[f].prec)
				fprintf(fo, ", %.3lf", sample->fossilList[f].time);
			fprintf(fo, "\n");
		}
     }
 	fprintf(fo, "\n");
}
