# Supplementary material for: Distributions of extinction times from fossil ages and tree topologies: the example of mid-Permian synapsid extinctions
Source: PeerJ. 2021 Dec 9;9:e12577. doi: 10.7717/peerj.12577 (PMC8667717; doi:10.7717/peerj.12577)
Supplement: Supplemental Information 1 — Archive of the github repository [file peerj-09-12577-s001.zip › DateFBD-master/src/MinimizeNLOpt.h]

#ifndef MinimizeNLOptF
#define MinimizeNLOptF

#include "Model.h"
#include "FossilInt.h"
#include "Tree.h"

#ifdef __cplusplus
extern "C" {
#endif

typedef struct NLOPT_OPTION {
    double infSpe, supSpe, infExt, supExt, infFos, supFos, tolOptim;
    int trials, maxIter;
} TypeNLOptOption;

typedef struct ESTIMATION {
    TypeModelParam param;
    double logLikelihood;
} TypeEstimation;

typedef double TypeLikelihoodSetTreeFosFunction(TypeTree **, int nTree, TypeFossilIntFeature **, TypeModelParam *, void *);

int minimizeGridTwoPar(TypeLikelihoodTreeFosFunction *f, TypeTree *tree, TypeFossilFeature *fos, TypeNLOptOption *option, TypeEstimation *estim);
int minimizeBirthDeathFossilFromTreeFossil(TypeLikelihoodTreeFosFunction *f, TypeTree *tree, TypeFossilFeature *fos, TypeNLOptOption *option, TypeEstimation *estim);
int minimizeBirthDeathFromTreeFossil(TypeLikelihoodTreeFosFunction *f, TypeTree *tree, TypeFossilFeature *fos, TypeNLOptOption *option, TypeEstimation *estim);
int minimizeBirthDeathFossilFromEventList(TypeLikelihoodEventListFunction *f, TypeListEvent *event, TypeNLOptOption *option, TypeEstimation *estim);
int minimizeBirthDeathFromEventList(TypeLikelihoodEventListFunction f, TypeListEvent *event, TypeNLOptOption *option, TypeEstimation *estim);
int minimizeBirthDeathFossilFromSetTreeFossil(TypeLikelihoodSetTreeFosFunction *f, TypeTree **tree, int nTree, TypeFossilIntFeature **fos, void *data, TypeNLOptOption *option, TypeEstimation *estim);
void fprintNLoptOption(FILE *f, TypeNLOptOption *option);
void sprintNLoptOption(char *buffer, TypeNLOptOption *option);
void fprintNLoptOptionTag(FILE *f, TypeNLOptOption *option);
void fscanNLoptOptionTag(FILE *f, TypeNLOptOption *option);
#ifdef __cplusplus
}
#endif

#endif
