# Supplementary material for: Distributions of extinction times from fossil ages and tree topologies: the example of mid-Permian synapsid extinctions
Source: PeerJ. 2021 Dec 9;9:e12577. doi: 10.7717/peerj.12577 (PMC8667717; doi:10.7717/peerj.12577)
Supplement: Supplemental Information 1 — Archive of the github repository [file peerj-09-12577-s001.zip › DateFBD-master/src/MyR.c]

#include <stdlib.h>
#include <stdio.h>
#include <stdarg.h>
#include <gsl/gsl_sf_gamma.h>
#include "MyR.h"


void error(const char *message, ...) {
	va_list args;

	va_start(args, message);
	vprintf(message, args);
	va_end(args);
	exit(1);
}

void warning(const char *message, ...) {
	va_list args;

	va_start(args, message);
	vprintf(message, args);
	va_end(args);
}

double lgammafn(double x) {
	return gsl_sf_lngamma(x);
}

double unif_rand() {
	return (((double)rand())/((double)RAND_MAX));
}
