# Supplementary material for: Distributions of extinction times from fossil ages and tree topologies: the example of mid-Permian synapsid extinctions
Source: PeerJ. 2021 Dec 9;9:e12577. doi: 10.7717/peerj.12577 (PMC8667717; doi:10.7717/peerj.12577)
Supplement: Supplemental Information 1 — Archive of the github repository [file peerj-09-12577-s001.zip › DateFBD-master/src/MyR.h]

#ifndef MyRF
#define MyRF

#ifdef __cplusplus
extern "C" {
#endif

void error(const char * format, ...);
void warning(const char * format, ...);
double lgammafn(double x);
double unif_rand();

#ifdef __cplusplus
}
#endif

#endif
