# Supplementary material for: Distributions of extinction times from fossil ages and tree topologies: the example of mid-Permian synapsid extinctions
Source: PeerJ. 2021 Dec 9;9:e12577. doi: 10.7717/peerj.12577 (PMC8667717; doi:10.7717/peerj.12577)
Supplement: Supplemental Information 1 — Archive of the github repository [file peerj-09-12577-s001.zip › DateFBD-master/src/SimulFossil.h]

#ifndef SimulFossilF
#define SimulFossilF

#include <stdlib.h>
#include <stdio.h>
#include <gsl/gsl_rng.h>
#include <gsl/gsl_randist.h>
#include "Fossil.h"

/*adds fossil finds with rate "fossil" on the tree "tree"*/
TypeFossilFeature *addFossils(gsl_rng *rgen, double fossil, TypeTree *tree);
/*simulate a random tree with specified birth and death rates and fossil finds on this tree with rate "fossil"*/
TypeTree *simulFossilTree(gsl_rng *rgen, double birth, double death, double fossil, double maxTime);

#endif
