# Supplementary material for: Distributions of extinction times from fossil ages and tree topologies: the example of mid-Permian synapsid extinctions
Source: PeerJ. 2021 Dec 9;9:e12577. doi: 10.7717/peerj.12577 (PMC8667717; doi:10.7717/peerj.12577)
Supplement: Supplemental Information 1 — Archive of the github repository [file peerj-09-12577-s001.zip › DateFBD-master/src/TreeExtras.c]

#include <stdlib.h>
#include <string.h>
#include <math.h>
#include <ctype.h>
#include "Utils.h"
#include "TreeExtras.h"


typedef struct TREE_RANKING {
    double rank;
    int leaf;
} TypeTreeRanking;

TypeTreeRanking logNumberRankingsRec(int n, TypeTree *tree);
TypeTreeRanking logNumberOrdersRec(int n, TypeTree *tree);

static double binomial(unsigned int k, unsigned int n);
static double logBinomial(unsigned int k, unsigned int n);


double binomial(unsigned int k, unsigned int n) {
    return exp(logBinomial(k,n));
}

double logBinomial(unsigned int k, unsigned int n) {
    return lgammafn(n-1)-(lgammafn(k-1)+lgammafn(n-k-1));
}


double numberRankings(TypeTree *tree) {
    TypeTreeRanking r = logNumberRankingsRec(tree->root, tree);
    return exp(r.rank);
}

double probTreeShape(TypeTree *tree) {
    return probSubTreeShape(tree->root, tree);
}

double probSubTreeShape(int n, TypeTree *tree) {
    return exp(logProbSubTreeShape(n, tree));
}

double logProbTreeShape(TypeTree *tree) {
    return logProbSubTreeShape(tree->root, tree);
}

double logProbSubTreeShape(int n, TypeTree *tree) {
    TypeTreeRanking  r = logNumberRankingsRec(n, tree);
    return r.rank-2*lgammafn(r.leaf-2)-log(r.leaf);
}

TypeTreeRanking logNumberRankingsRec(int n, TypeTree *tree) {
    TypeTreeRanking  rl, rr, res;
    if(tree->node[n].child == NOSUCH) {
        res.rank = 0.;
        res.leaf = 1;
        return res;
    }
    rl = logNumberRankingsRec(tree->node[n].child, tree);
    if(tree->node[tree->node[n].child].sibling == NOSUCH) {
        warning("Warning: node with a single child\n");
        return rl;
    }
    rr = logNumberRankingsRec(tree->node[tree->node[n].child].sibling, tree);
    if(tree->node[tree->node[tree->node[n].child].sibling].sibling != NOSUCH)
        warning("Warning: we don't deal with polytomies\n");
    res.leaf = rl.leaf+rr.leaf;
    res.rank = rl.rank+rr.rank+log(2)+logBinomial((unsigned int) (rl.leaf-1), (unsigned int) (res.leaf-2));
    return res;
}


double logNumberRankings(TypeTree *tree) {
    TypeTreeRanking r = logNumberRankingsRec(tree->root, tree);
    return r.rank;
}

TypeTreeRanking logNumberOrdersRec(int n, TypeTree *tree) {
    TypeTreeRanking  rl, rr, res;
    if(tree->node[n].child == NOSUCH) {
        res.rank = 0.;
        res.leaf = 1;
        return res;
    }
    rl = logNumberOrdersRec(tree->node[n].child, tree);
    if(tree->node[tree->node[n].child].sibling == NOSUCH) {
        warning("Warning: node with a single child\n");
        return rl;
    }
    rr = logNumberOrdersRec(tree->node[tree->node[n].child].sibling, tree);
    if(tree->node[tree->node[tree->node[n].child].sibling].sibling != NOSUCH)
        warning("Warning: we don't deal with polytomies\n");
    res.leaf = rl.leaf+rr.leaf;
    res.rank = rl.rank+rr.rank+logBinomial((unsigned int) (rl.leaf-1), (unsigned int) (res.leaf-2));
    return res;
}

double logNumberOrders(TypeTree *tree) {
    TypeTreeRanking r = logNumberOrdersRec(tree->root, tree);
    return r.rank;
}

double logSubNumberOrders(int n, TypeTree *tree) {
    TypeTreeRanking r = logNumberOrdersRec(n, tree);
    return r.rank;
}

double numberTrees(int n) {
	return exp(logNumberTrees(n));
}

double logNumberTrees(int n) {
    if(n < 2)
        return 0.;
    else
        return lgammafn(2*n-4)-lgammafn(n-3)-log(2.0)*((double) n-2.);
}


int compareEmpiricalItem(const void* a, const void* b) {
    if(((TypeEmpiricalDistributionItem*)a)->val>((TypeEmpiricalDistributionItem*)b)->val)
        return 1;
    if(((TypeEmpiricalDistributionItem*)a)->val<((TypeEmpiricalDistributionItem*)b)->val)
        return -1;
    return 0;
}


#define INC_BUFFER_DISTRIB 500
TypeEmpiricalDistributionItem **rankingNumberDistribution(int n) {
    int i;
    TypeEmpiricalDistributionItem **emp;
    emp = (TypeEmpiricalDistributionItem**) malloc(n*sizeof(TypeEmpiricalDistributionItem*));
    emp--;
    emp[1] = (TypeEmpiricalDistributionItem*) malloc(2*sizeof(TypeEmpiricalDistributionItem));
    emp[1][0].val = 0.;
    emp[1][0].eff = 1.;
    emp[1][1].val = sqrt(-1);
    for(i=2; i<=n; i++) {
        int j, ind = 0, size = INC_BUFFER_DISTRIB;
        emp[i] = (TypeEmpiricalDistributionItem*) malloc(size*sizeof(TypeEmpiricalDistributionItem));
        for(j=1; j<i; j++) {
            int k, l;
            for(k=0; !isnan(emp[j][k].val); k++)
                for(l=0; !isnan(emp[i-j][l].val); l++) {
                    if(ind >= size) {
                        size += INC_BUFFER_DISTRIB;
                        emp[i] = (TypeEmpiricalDistributionItem*) realloc((void*) emp[i], size*sizeof(TypeEmpiricalDistributionItem));
                    }
                    emp[i][ind].val = emp[j][k].val+emp[i-j][l].val+log(2)+logBinomial((unsigned int) (j-1), (unsigned int) (i-2));
                    emp[i][ind].eff = emp[j][k].eff*emp[i-j][l].eff*binomial((unsigned int) j, (unsigned int) i)/2.;
                    ind++;
                 }
         }
        size = ind;
        qsort(emp[i], size, sizeof(TypeEmpiricalDistributionItem),compareEmpiricalItem);
       ind=0;
        for(j=1; j<size; j++) {
            if(emp[i][j].val == emp[i][ind].val)
                emp[i][ind].eff += emp[i][j].eff;
            else
                emp[i][++ind] = emp[i][j];
        }
        emp[i][++ind].val = sqrt(-1);
       emp[i] = (TypeEmpiricalDistributionItem*) realloc((void*) emp[i], (ind+1)*sizeof(TypeEmpiricalDistributionItem));
    }
    return emp+1;
}

double *getThresholds(double prop, TypeEmpiricalDistributionItem **emp, int n) {
	double *threshold;
	int i;
	threshold = (double*) malloc(n*sizeof(double));
	for(i=0; i<n; i++) {
		double sumE = 0., sumV = 0., cumE = 0., cumV = 0.;
		int j, size = 0;
		for(j=0; !isnan(emp[i][j].val); j++) {
			sumE += emp[i][j].eff;
			sumV += emp[i][j].eff*exp(emp[i][j].val);
			size++;
		}
		for(j=size-1; j>=0 && cumV/sumV < prop; j--) {
			cumE += emp[i][j].eff;
			cumV += emp[i][j].eff*exp(emp[i][j].val);
		}
		threshold[i] = cumE/sumE;
	}
	return threshold;
}

double *getThresholdsBis(double prop, TypeEmpiricalDistributionItem **emp, int n) {
	double *threshold;
	int i;
	threshold = (double*) malloc(n*sizeof(double));
	for(i=0; i<n; i++) {
		double sumE = 0., sumV = 0., cumE = 0., cumV = 0.;
		int j, size = 0;
		for(j=0; !isnan(emp[i][j].val); j++) {
			sumE += emp[i][j].eff;
			sumV += emp[i][j].eff*exp(emp[i][j].val);
			size++;
		}
		for(j=size-1; j>=0 && cumE/sumE < prop; j--) {
			cumE += emp[i][j].eff;
			cumV += emp[i][j].eff*exp(emp[i][j].val);
		}
		threshold[i] = cumV/sumV;
	}
	return threshold;
}

void toDistribution(TypeEmpiricalDistributionItem **emp, int n) {
    int i;
    for(i=0; i<n; i++) {
        int j;

      double sum = 0;
        for(j=0; !isnan(emp[i][j].val); j++)
            sum += emp[i][j].eff*emp[i][j].val;
         for(j=0; !isnan(emp[i][j].val); j++) {
            emp[i][j].val = exp((emp[i][j].val)-2*lgammafn(i-1)-log((double)i+1.)+logNumberTrees(i+1));
            emp[i][j].eff /= numberTrees(i+1);
        }
        sum = 0;
        for(j=0; !isnan(emp[i][j].val); j++)
            sum += emp[i][j].eff*emp[i][j].val;
   }
}
