# Supplementary material for: Distributions of extinction times from fossil ages and tree topologies: the example of mid-Permian synapsid extinctions
Source: PeerJ. 2021 Dec 9;9:e12577. doi: 10.7717/peerj.12577 (PMC8667717; doi:10.7717/peerj.12577)
Supplement: Supplemental Information 1 — Archive of the github repository [file peerj-09-12577-s001.zip › DateFBD-master/src/Utils.h]

#ifndef UtilsF
#define UtilsF


#include <stdlib.h>
#include <stdio.h>
#include <float.h>
#include "MyR.h"

typedef /*unsigned*/ long TypePosition;

typedef unsigned int TypeNumber;

typedef enum TS {
    ErrorArgument=0,
    ErrorInit,
    ErrorReading,
    ErrorWriting,
    ErrorMemory,
    ErrorExec,
    ErrorArgs,
    ExitOk
} TypeExit;

#define END_LIST_INT INT_MIN
#define INC_SIZE_BUFFER_TABLE_DOUBLE 100
#define INC_SIZE_DICT 100
#define MAX_DICT_LENGTH 1000

typedef struct LIST_DOUBLE {
    int size;
    double *val;
} TypeListDouble;

typedef struct TABLE_DOUBLE {
    int size, sizeBuffer;
    double *table;
} TypeTableDouble;

/*if symbol ==-1 then child contains an index*/
typedef struct LEXI_NODE {
    char symbol;
    int child, sibling;
} TypeLexiNode;

typedef struct LEXI_TREE {
    TypeLexiNode *node;
    int root, size, sizeBuf;
} TypeLexiTree;

typedef struct DICT_NODE {
    char symbol;
    struct DICT_NODE *child;
    struct DICT_NODE *sibling;
    long index;
} TypeDictNode;

typedef struct DICT_TREE {
    TypeDictNode *root;
    long index;
} TypeDictTree;

typedef struct INDEX {
    int size, buffer;
    char **name;
    TypeDictNode *dict;
} TypeIndex;


#ifdef __cplusplus
extern "C" {
#endif
void toInterval(char *s, double *inf, double *sup);
char *strdpl(char *src);
int isequal(char c);
char *nextTag(char *s, char **tag, char **value);
void replaceChar(char *s, char a, char n);
void removeSpaces(char *s);
void freeListDouble(TypeListDouble *list);

int findWordLexi(char *w, TypeLexiTree *dict);
int addWordLexi(char *w, int index, TypeLexiTree *dict);
void initLexiNode(char symbol, TypeLexiNode *n);
TypeLexiTree *newLexiTree();
void freeLexiTree(TypeLexiTree *dict);
void fprintLexiTree(FILE *f, TypeLexiTree *dict);
/*return a lexitree from tab name*/
TypeLexiTree *getDictNameTab(char **name, int size);

void initIndex(TypeIndex *species);
void printIndex(FILE *f, TypeIndex *index);
int addIndex(char *name, TypeIndex *species);

void freeDictNode(TypeDictNode *n);
TypeDictNode *newDictNode(char c);
int getIndexString(char *s, TypeDictNode *cur, int *size);
int getIndex(char *s, TypeDictNode *cur);
int IsSeparator(char c);
int IsItemSeparator(char c);
int IsLineSeparator(char c);
int readLine(FILE *f, char *buffer);
int readItem(FILE *f, char *buffer);
int tokenize(char *src, char **dest);
char nextStartLine(FILE *f, char c);
char nextStartItem(FILE *f, char c);
void skipSeparator(FILE *f);
char passLines(FILE *f, char c);
char passSpaces(FILE *f, char c);
int find(char *src, char **dest, int size);
void fixSpace(char *src);
char *truncFileName(char* name);
char *getExtension(char* name);

char skipLineSpaceComment(FILE *f, char c);
char skipSep(FILE *f, char c);
int isline(char c);
int issep(char c);
int issepline(char c);

int compareInt(const void* a, const void* b);
int compareDouble(const void* a, const void* b);
/*sort the table base and return the map from old index to new one (index[i] is the index of entry i in the sorted table*/
size_t *qsortindex(void *base, size_t nitems, size_t size, int (*compar)(const void *, const void*));
/*return the ordered table of index of base*/
size_t *qsortTable(void *base, size_t nitems, size_t size, int (*compar)(const void *, const void*));
void numprint(char *buffer, double val);
#ifdef __cplusplus
}
#endif

extern int DEBUGX;

#define SEP '|'
#define utils_MAX(x,y) ((x)>(y)?(x):(y))
#define utils_MIN(x,y) ((x)<(y)?(x):(y))
#define utils_ABS(x) ((x)<(0)?(-x):(x))
#define POS(x) ((x)<(0)?(0):(x))
//#define NEG_INFTY -DBL_MAX
//#define POS_INFTY DBL_MAX
//#define NEG_INFTY -1./0.
//#define POS_INFTY 1./0.
#define NEG_INFTY -INFINITY
#define POS_INFTY INFINITY
#define MY_NAN sqrt(-1.)
#define EPSILON 0.0000001
//#define DEBUGX 0
#define DEBUG(x) if(DEBUGX == 1) {x}
/*return a random double in [0, 1]*/
#define UNIF_RAND unif_rand()
/*return a random int in [0, k-1]*/
#define RANGE_RAND(k) (int) floor((((double)k)*unif_rand()))
#endif
